# Supplementary material for: RNA-Seq Analysis Identifies Differentially Expressed Genes in Subcutaneous Adipose Tissue in Qaidaford Cattle, Cattle-Yak, and Angus Cattle
Source: Animals (Basel). 2019 Dec 3;9(12):1077. doi: 10.3390/ani9121077 (PMC6941056; doi:10.3390/ani9121077)
Supplement: Supplementary file 1 [file animals-09-01077-s001.zip]

Archive with 9 entries (8 files):
- Supplementary Files20191121/
- Supplementary Files20191121/Supplementary excel 1. AB-vs-CYB. DESeq. difffilter.xls
- Supplementary Files20191121/Supplementary excel 2. FB-vs-AB. DESeq. difffilter.xls
- Supplementary Files20191121/Supplementary excel 3. CYB-vs-FB. DESeq. difffilter.xls
- Supplementary Files20191121/Supplementary excel 4. Pathway enrichment analysis of AB-vs-CYB.xlsx
- Supplementary Files20191121/Supplementary excel 5. Pathway enrichment analysis of AB-vs-FB.xlsx
- Supplementary Files20191121/Supplementary excel 6. Pathway enrichment analysis of CYB-vs-FB.xlsx
- Supplementary Files20191121/Table S1.docx
- Supplementary Files20191121/Table S2.docx
