# Supplementary material for: RNA-Seq Analysis Identifies Differentially Expressed Genes in Subcutaneous Adipose Tissue in Qaidaford Cattle, Cattle-Yak, and Angus Cattle
Source: Animals (Basel). 2019 Dec 3;9(12):1077. doi: 10.3390/ani9121077 (PMC6941056; doi:10.3390/ani9121077)
Supplement: Supplementary file 1 [file animals-09-01077-s001.zip › Supplementary Files20191121/Supplementary excel 1. AB-vs-CYB. DESeq. difffilter.xls]

GeneID	baseMean	log2Fold	pvalue	qvalue	Diff	Description	Cellular_Component	Biological_Process	Molecular_Function	Pathway
101906565	526.998014383789	7.23214474126844	1.25174276120231e-157	2.58822850733802e-153	Up	-	-	-	-	-
101906834	500.286964712591	5.6465280417416	2.35428026749592e-126	2.43397265455066e-122	Up	-	-	-	-	-
532944	706.622740459131	2.69449508034983	1.68332595901917e-96	1.16020436182131e-92	Up	LHFP//lipoma HMGIC fusion partner	GO:0016021//integral component of membrane	-	GO:0003677//DNA binding	-
101904667	309.401880326716	6.87415029395929	1.98555393578598e-86	1.02638246825617e-82	Up	LOC101904667	GO:0016021//integral component of membrane;GO:0070062//extracellular vesicular exosome;GO:0000220//vacuolar proton-transporting V-type ATPase, V0 domain;GO:0005925//focal adhesion;GO:0005765//lysosomal membrane	GO:0007042//lysosomal lumen acidification;GO:0015991//ATP hydrolysis coupled proton transport;GO:0008152//metabolic process;GO:0030177//positive regulation of Wnt signaling pathway	GO:0046961//proton-transporting ATPase activity, rotational mechanism;GO:0031625//ubiquitin protein ligase binding	K02155//Vibrio cholerae infection;Rheumatoid arthritis;Oxidative phosphorylation;Collecting duct acid secretion;Lysosome;Epithelial cell signaling in Helicobacter pylori infection;Tuberculosis;Metabolic pathways;Synaptic vesicle cycle;Phagosome
100849362	294.242690059038	4.32135321611694	2.22727771239256e-85	9.21068425182819e-82	Up	-	-	-	-	-
787112	2507.06958985419	1.87267142179144	2.41830029841999e-78	8.33386587840502e-75	Up	PEAR1//platelet endothelial aggregation receptor 1	GO:0001891//phagocytic cup	GO:0043654//recognition of apoptotic cell	-	K02258//Metabolic pathways;Oxidative phosphorylation
101903301	893.135913872597	5.52023322215327	2.76578761642004e-77	8.16974150638818e-74	Up	-	-	-	-	-
527935	662.532844103605	2.90693209452777	7.55099833119132e-76	1.95164990617554e-72	Up	GLIS2//GLIS family zinc finger 2	GO:0016607//nuclear speck	GO:0045944//positive regulation of transcription from RNA polymerase II promoter;GO:0045879//negative regulation of smoothened signaling pathway;GO:0000122//negative regulation of transcription from RNA polymerase II promoter;GO:0043433//negative regulation of sequence-specific DNA binding transcription factor activity	GO:0044212//transcription regulatory region DNA binding;GO:0001077//RNA polymerase II core promoter proximal region sequence-specific DNA binding transcription factor activity involved in positive regulation of transcription;GO:0046872//metal ion binding	-
107133352	2447.90850325762	-4.84538388450601	1.03246494892673e-73	2.37203086099533e-70	Down	LOC107133352	-	-	-	-
101906102	155.179098552782	4.28020498770333	1.26430787535859e-73	2.61420939387895e-70	Up	-	-	-	-	-
523615	1640.75800815672	2.44756501795684	1.84173550811585e-73	3.46196046375559e-70	Up	MIDN	GO:0005829//cytosol;GO:0005730//nucleolus	-	-	-
509843	2880.42724386595	1.90874622842279	3.69343925680985e-72	6.36410362608811e-69	Up	HDAC7//histone deacetylase 7	GO:0005737//cytoplasm;GO:0000118//histone deacetylase complex	GO:0070932//histone H3 deacetylation;GO:0045668//negative regulation of osteoblast differentiation;GO:0001570//vasculogenesis;GO:0032703//negative regulation of interleukin-2 production;GO:0000122//negative regulation of transcription from RNA polymerase II promoter;GO:0090050//positive regulation of cell migration involved in sprouting angiogenesis;GO:0007043//cell-cell junction assembly;GO:1901…	GO:0033613//activating transcription factor binding;GO:0003682//chromatin binding;GO:0071889//14-3-3 protein binding;GO:0003714//transcription corepressor activity;GO:0070491//repressing transcription factor binding;GO:0046872//metal ion binding;GO:0005080//protein kinase C binding;GO:0032041//NAD-dependent histone deacetylase activity (H3-K14 specific)	K11408//Viral carcinogenesis;Alcoholism
541175	1686.12487184678	-2.6321271599896	3.03865362730717e-67	4.83309546552541e-64	Down	DUSP10//dual specificity phosphatase 10	GO:0005654//nucleoplasm;GO:0005794//Golgi apparatus	GO:0035335//peptidyl-tyrosine dephosphorylation;GO:0032496//response to lipopolysaccharide;GO:0043508//negative regulation of JUN kinase activity;GO:0002819//regulation of adaptive immune response;GO:0090335//regulation of brown fat cell differentiation;GO:0060266//negative regulation of respiratory burst involved in inflammatory response;GO:0048709//oligodendrocyte differentiation;GO:0000188//in…	GO:0017017//MAP kinase tyrosine/serine/threonine phosphatase activity;GO:0004725//protein tyrosine phosphatase activity	K04459//MAPK signaling pathway
286872	339.87406936735	3.48663862196101	2.01486582643023e-62	2.97581290664985e-59	Up	MSX1//msh homeobox 1	GO:0005654//nucleoplasm;GO:0005737//cytoplasm	GO:0060325//face morphogenesis;GO:0035880//embryonic nail plate morphogenesis;GO:0060021//palate development;GO:0000122//negative regulation of transcription from RNA polymerase II promoter;GO:0061312//BMP signaling pathway involved in heart development;GO:0034504//protein localization to nucleus;GO:0009952//anterior/posterior pattern specification;GO:0050821//protein stabilization;GO:0030901//mi…	GO:0001227//RNA polymerase II transcription regulatory region sequence-specific DNA binding transcription factor activity involved in negative regulation of transcription;GO:0001228//RNA polymerase II transcription regulatory region sequence-specific DNA binding transcription factor activity involved in positive regulation of transcription;GO:0000977//RNA polymerase II regulatory region sequence-…	K09341//HTLV-I infection
527165	5072.61640415377	2.22847636019842	1.27176669126068e-58	1.75308799167981e-55	Up	PDGFRB//platelet-derived growth factor receptor%2C beta polypeptide	GO:0016023//cytoplasmic membrane-bounded vesicle;GO:0005925//focal adhesion;GO:0043202//lysosomal lumen;GO:0070062//extracellular vesicular exosome;GO:0031226//intrinsic component of plasma membrane;GO:0009986//cell surface;GO:0016021//integral component of membrane	GO:0046488//phosphatidylinositol metabolic process;GO:0046777//protein autophosphorylation;GO:0001822//kidney development;GO:0030335//positive regulation of cell migration;GO:0043552//positive regulation of phosphatidylinositol 3-kinase activity;GO:0006807//nitrogen compound metabolic process;GO:0048705//skeletal system morphogenesis;GO:0048745//smooth muscle tissue development;GO:0048015//phosph…	GO:0038085//vascular endothelial growth factor binding;GO:0005019//platelet-derived growth factor beta-receptor activity;GO:0019901//protein kinase binding;GO:0005524//ATP binding;GO:0048407//platelet-derived growth factor binding;GO:0005161//platelet-derived growth factor receptor binding	K05089//Choline metabolism in cancer;MAPK signaling pathway;Central carbon metabolism in cancer;Cytokine-cytokine receptor interaction;Regulation of actin cytoskeleton;Ras signaling pathway;Phospholipase D signaling pathway;MicroRNAs in cancer;Glioma;PI3K-Akt signaling pathway;Rap1 signaling pathway;Pathways in cancer;Prostate cancer;Melanoma;Focal adhesion;HTLV-I infection;Gap junction;Calcium s…
101906366	814.731707369999	-5.80718260567608	1.44421632597097e-52	1.86637881075636e-49	Down	LOC101906366	-	-	-	-
781741	117.519913025242	5.3389889990014	4.4336235885856e-52	5.39259029065791e-49	Up	LOC781741	GO:0005829//cytosol	GO:0001933//negative regulation of protein phosphorylation;GO:0030182//neuron differentiation;GO:0070585//protein localization to mitochondrion;GO:2000672//negative regulation of motor neuron apoptotic process;GO:0045944//positive regulation of transcription from RNA polymerase II promoter;GO:0043525//positive regulation of neuron apoptotic process	GO:0051219//phosphoprotein binding;GO:0051087//chaperone binding	K09555//Protein processing in endoplasmic reticulum
532056	339.218256885719	2.93337719152719	4.40126020194703e-50	5.05582539975881e-47	Up	PHF19//PHD finger protein 19	-	GO:0048863//stem cell differentiation;GO:0000122//negative regulation of transcription from RNA polymerase II promoter;GO:0019827//stem cell maintenance	GO:0008270//zinc ion binding	-
783577	296.570156019319	-5.883036431573	6.31841135033594e-49	6.87609428899454e-46	Down	-	-	-	-	-
537480	3416.23679576138	1.92558965008671	7.40064234175763e-48	7.65115408502612e-45	Up	PTPRS	GO:0070062//extracellular vesicular exosome	GO:0021766//hippocampus development;GO:0090557//establishment of endothelial intestinal barrier;GO:0021510//spinal cord development;GO:0021549//cerebellum development;GO:0022038//corpus callosum development;GO:0021987//cerebral cortex development;GO:0035335//peptidyl-tyrosine dephosphorylation	GO:0004725//protein tyrosine phosphatase activity	K16360//Cell adhesion molecules (CAMs)
787995	679.394485802182	3.3043126980996	1.88819964403549e-46	1.85915733522485e-43	Up	VASN//vasorin	GO:0005886//plasma membrane;GO:0005765//lysosomal membrane;GO:0005615//extracellular space;GO:0070062//extracellular vesicular exosome;GO:0009986//cell surface;GO:0005739//mitochondrion	GO:0071461//cellular response to redox state;GO:0071456//cellular response to hypoxia;GO:0010719//negative regulation of epithelial to mesenchymal transition;GO:0030512//negative regulation of transforming growth factor beta receptor signaling pathway	GO:0050431//transforming growth factor beta binding	K16359//Cell adhesion molecules (CAMs);Axon guidance;K16351//Cell adhesion molecules (CAMs);Axon guidance;K07522//Axon guidance;Cell adhesion molecules (CAMs);K07523//Cell adhesion molecules (CAMs);Axon guidance;K05695//Cell adhesion molecules (CAMs);Adherens junction;Insulin resistance;Insulin signaling pathway;K16360//Cell adhesion molecules (CAMs)
527573	609.814011551771	2.31060804923041	6.5170144641125e-46	6.12510491247519e-43	Up	SEMA6B	GO:0016021//integral component of membrane;GO:0005886//plasma membrane	GO:0030154//cell differentiation;GO:0007399//nervous system development	GO:0030215//semaphorin receptor binding	K06842//Axon guidance;K06820//Axon guidance;K06756//Cell adhesion molecules (CAMs)
506908	380.212000475873	2.0651713283963	1.83290973509096e-45	1.64778585184677e-42	Up	CLIP2//CAP-GLY domain containing linker protein 2	GO:0035371//microtubule plus-end;GO:0005881//cytoplasmic microtubule	-	GO:0051010//microtubule plus-end binding	-
540026	1413.54819246447	2.08264094222212	5.53435008956251e-45	4.7680732000785e-42	Up	ARHGEF17//Rho guanine nucleotide exchange factor (GEF) 17	-	-	-	-
785713	1136.27312791565	1.63713560442529	6.95665419954243e-45	5.75370955535755e-42	Up	ATP8B2//ATPase%2C aminophospholipid transporter%2C class I%2C type 8B%2C member 2	GO:0005886//plasma membrane;GO:0016021//integral component of membrane;GO:0005794//Golgi apparatus	GO:0045332//phospholipid translocation;GO:0007030//Golgi organization;GO:0008152//metabolic process	GO:0004012//phospholipid-translocating ATPase activity;GO:0000287//magnesium ion binding;GO:0005524//ATP binding	-
513303	319.566689024694	-2.21768430176555	1.0966276630794e-44	8.72114238057411e-42	Down	TOM1L1//target of myb1 (chicken)-like 1	GO:0005768//endosome;GO:0070062//extracellular vesicular exosome;GO:0005829//cytosol	GO:0031954//positive regulation of protein autophosphorylation;GO:0007165//signal transduction;GO:0006886//intracellular protein transport;GO:0045839//negative regulation of mitosis;GO:0032147//activation of protein kinase activity	GO:0030276//clathrin binding;GO:0019901//protein kinase binding;GO:0030295//protein kinase activator activity	K04705//Endocytosis;Jak-STAT signaling pathway;K12404//Lysosome
537349	379.744707613322	-2.08552330019059	1.28626184295618e-44	9.85038375066849e-42	Down	DZIP3//DAZ interacting zinc finger protein 3	GO:0005737//cytoplasm	GO:0000209//protein polyubiquitination	GO:0004842//ubiquitin-protein transferase activity;GO:0044822//poly(A) RNA binding;GO:0031593//polyubiquitin binding;GO:0008270//zinc ion binding;GO:0019902//phosphatase binding	-
618214	598.249174812824	1.99606093767462	2.25548280301374e-44	1.6655934970684e-41	Up	HOXB3//homeobox B3	GO:0005634//nucleus	GO:0051216//cartilage development;GO:0050767//regulation of neurogenesis;GO:0000122//negative regulation of transcription from RNA polymerase II promoter;GO:0048704//embryonic skeletal system morphogenesis;GO:0021546//rhombomere development;GO:0060216//definitive hemopoiesis;GO:0021615//glossopharyngeal nerve morphogenesis;GO:0001525//angiogenesis;GO:0002244//hematopoietic progenitor cell differe…	GO:0000979//RNA polymerase II core promoter sequence-specific DNA binding;GO:0003700//sequence-specific DNA binding transcription factor activity	-
100271721	487.976071617997	-7.82605276188747	3.73572836271216e-44	2.66357432261377e-41	Down	USP9Y//ubiquitin specific peptidase 9%2C Y-linked	-	GO:0006511//ubiquitin-dependent protein catabolic process;GO:0016579//protein deubiquitination	GO:0036459//ubiquitinyl hydrolase activity;GO:0008234//cysteine-type peptidase activity	-
533792	237.886931593606	2.73374581308244	4.34372014851476e-44	2.99383671702799e-41	Up	NOVA1//neuro-oncological ventral antigen 1	GO:0005730//nucleolus	GO:0050684//regulation of mRNA processing;GO:0021510//spinal cord development;GO:0007268//synaptic transmission;GO:0000398//mRNA splicing, via spliceosome;GO:0007626//locomotory behavior	GO:0003729//mRNA binding	-
281905	1422.2096087901	2.40326462520603	1.0515507199078e-43	7.01384330178504e-41	Up	LTBP2//latent transforming growth factor beta binding protein 2	GO:0070062//extracellular vesicular exosome;GO:0005615//extracellular space;GO:0071953//elastic fiber;GO:0001527//microfibril	-	GO:0008201//heparin binding;GO:0005509//calcium ion binding;GO:0019838//growth factor binding;GO:0050436//microfibril binding	-
281529	2591.59084282576	2.89404629857191	9.35707480341903e-43	6.04613236594673e-40	Up	THBD//thrombomodulin	GO:0009986//cell surface;GO:0005887//integral component of plasma membrane	GO:0030195//negative regulation of blood coagulation;GO:0007565//female pregnancy;GO:0007165//signal transduction	GO:0004888//transmembrane signaling receptor activity;GO:0005509//calcium ion binding	K03907//Complement and coagulation cascades
107131417	395.145949905735	-4.47649650590526	4.01363355638809e-42	2.51484548622535e-39	Down	LOC107131417	-	-	-	-
527701	1406.21696640788	3.24506800767996	5.89305506310316e-42	3.58384410411129e-39	Up	AHNAK2	-	-	-	-
516679	507.630866270956	1.54522150864575	1.34924375076386e-41	7.97094658129839e-39	Up	TPCN2//two pore segment channel 2	GO:0005765//lysosomal membrane;GO:0010008//endosome membrane;GO:0005886//plasma membrane;GO:0016021//integral component of membrane	GO:0034765//regulation of ion transmembrane transport;GO:0051209//release of sequestered calcium ion into cytosol;GO:0086010//membrane depolarization during action potential;GO:0019722//calcium-mediated signaling;GO:0007040//lysosome organization;GO:0070588//calcium ion transmembrane transport;GO:0006939//smooth muscle contraction	GO:0042802//identical protein binding;GO:0019901//protein kinase binding;GO:0072345//NAADP-sensitive calcium-release channel activity;GO:0005245//voltage-gated calcium channel activity	K14077//Pancreatic secretion
493998	231.140187272826	4.05013453624663	8.81412705742334e-41	5.06249181017618e-38	Up	CRABP2//cellular retinoic acid binding protein 2	GO:0005654//nucleoplasm;GO:0005783//endoplasmic reticulum;GO:0070062//extracellular vesicular exosome	GO:0042573//retinoic acid metabolic process;GO:0035115//embryonic forelimb morphogenesis;GO:0048385//regulation of retinoic acid receptor signaling pathway;GO:0006810//transport;GO:0048672//positive regulation of collateral sprouting	GO:0016918//retinal binding;GO:0001972//retinoic acid binding;GO:0019841//retinol binding;GO:0005215//transporter activity	-
509732	168.344393370637	3.51013844243703	1.15274698506808e-40	6.4419863270953e-38	Up	PDPN//podoplanin	GO:0009897//external side of plasma membrane;GO:0016021//integral component of membrane;GO:0030027//lamellipodium;GO:0030175//filopodium;GO:0001726//ruffle	GO:2000045//regulation of G1/S transition of mitotic cell cycle;GO:0008283//cell proliferation;GO:0006693//prostaglandin metabolic process;GO:0051272//positive regulation of cellular component movement;GO:0007165//signal transduction;GO:0048870//cell motility;GO:0048286//lung alveolus development;GO:0016337//single organismal cell-cell adhesion;GO:0001946//lymphangiogenesis;GO:0000902//cell morph…	-	-
540335	4444.4954322675	-2.36784600104526	1.727468470162e-40	9.39970146251043e-38	Down	GLO1//glyoxalase I	GO:0070062//extracellular vesicular exosome	GO:0043066//negative regulation of apoptotic process;GO:0006357//regulation of transcription from RNA polymerase II promoter;GO:0030316//osteoclast differentiation	GO:0004462//lactoylglutathione lyase activity;GO:0008270//zinc ion binding	K01759//MAPK signaling pathway - yeast;Pyruvate metabolism
530237	591.305632454599	-4.36837345547506	1.95586512595168e-40	1.0369595694693e-37	Down	VWA2	GO:0005615//extracellular space;GO:0070062//extracellular vesicular exosome;GO:0005604//basement membrane	GO:0007161//calcium-independent cell-matrix adhesion;GO:0046626//regulation of insulin receptor signaling pathway;GO:0051260//protein homooligomerization	GO:0042802//identical protein binding	K05719//Cell adhesion molecules (CAMs);Pertussis;Rap1 signaling pathway;PI3K-Akt signaling pathway;Small cell lung cancer;Focal adhesion;Phagosome;Pathways in cancer;ECM-receptor interaction;Platelet activation;Toxoplasmosis;Regulation of actin cytoskeleton;Pathogenic Escherichia coli infection;Hypertrophic cardiomyopathy (HCM);Leishmaniasis;Axon guidance;Leukocyte transendothelial migration;Shig…
537598	721.246932547881	1.95981458340798	2.12173937851387e-40	1.09678012823828e-37	Up	MAPK8IP3//mitogen-activated protein kinase 8 interacting protein 3	GO:0000139//Golgi membrane;GO:0030673//axolemma;GO:0030425//dendrite;GO:0005790//smooth endoplasmic reticulum	GO:0048286//lung alveolus development;GO:0060425//lung morphogenesis;GO:0010468//regulation of gene expression;GO:0016192//vesicle-mediated transport;GO:0007411//axon guidance;GO:0007257//activation of JUN kinase activity;GO:0030900//forebrain development;GO:0007585//respiratory gaseous exchange;GO:0001701//in utero embryonic development;GO:0008104//protein localization;GO:0009791//post-embryonic…	GO:0031435//mitogen-activated protein kinase kinase kinase binding;GO:0030159//receptor signaling complex scaffold activity;GO:0016301//kinase activity;GO:0031434//mitogen-activated protein kinase kinase binding;GO:0005078//MAP-kinase scaffold activity;GO:0008432//JUN kinase binding;GO:0019894//kinesin binding	K04436//MAPK signaling pathway
504415	909.236627616552	-3.54355427381222	1.14357287734583e-39	5.7672332646048e-37	Down	CHL1//cell adhesion molecule with homology to L1CAM (close homolog of L1)	GO:0070062//extracellular vesicular exosome;GO:0045177//apical part of cell;GO:0030425//dendrite	GO:0001764//neuron migration;GO:0043524//negative regulation of neuron apoptotic process;GO:0008344//adult locomotory behavior;GO:0050890//cognition;GO:0007411//axon guidance;GO:0035640//exploration behavior	GO:0002020//protease binding	-
533859	698.497172842325	1.89645631769481	1.17892729811935e-39	5.80397136743184e-37	Up	PITPNM1	GO:0005737//cytoplasm	GO:0006810//transport	GO:0046872//metal ion binding	K00469//Inositol phosphate metabolism;Ascorbate and aldarate metabolism
100140016	304.991578639733	2.03769272247386	1.42179155417033e-39	6.83683348036743e-37	Up	ARHGAP6//Rho GTPase activating protein 6	-	-	-	K18439//Endocytosis
515834	829.0580950809	1.737757443808	1.68598557321488e-39	7.92298265849184e-37	Up	TGFB1I1//transforming growth factor beta 1 induced transcript 1	GO:0005925//focal adhesion;GO:0005856//cytoskeleton;GO:0016363//nuclear matrix;GO:0005737//cytoplasm;GO:0031012//extracellular matrix	GO:0016331//morphogenesis of embryonic epithelium;GO:0030855//epithelial cell differentiation;GO:0010718//positive regulation of epithelial to mesenchymal transition;GO:0016055//Wnt signaling pathway;GO:0030511//positive regulation of transforming growth factor beta receptor signaling pathway;GO:0045893//positive regulation of transcription, DNA-templated;GO:0045599//negative regulation of fat ce…	GO:0008270//zinc ion binding;GO:0003713//transcription coactivator activity;GO:0050681//androgen receptor binding;GO:0048495//Roundabout binding;GO:0070411//I-SMAD binding	K05760//Viral carcinogenesis;Focal adhesion;Leukocyte transendothelial migration;VEGF signaling pathway;Regulation of actin cytoskeleton;Bacterial invasion of epithelial cells;Proteoglycans in cancer;Chemokine signaling pathway
538603	592.249238227054	-3.88901767768034	3.86557008953741e-39	1.77618650536367e-36	Down	PVALB//parvalbumin	GO:0070062//extracellular vesicular exosome;GO:0030424//axon;GO:0005737//cytoplasm	-	GO:0005509//calcium ion binding	K02183//Circadian entrainment;Alcoholism;Ras signaling pathway;Neurotrophin signaling pathway;Plant-pathogen interaction;Glucagon signaling pathway;Phosphatidylinositol signaling system;Pertussis;Renin secretion;Alzheimer's disease;Amphetamine addiction;cAMP signaling pathway;Inflammatory mediator regulation of TRP channels;Oocyte meiosis;GnRH signaling pathway;Gastric acid secretion;Adrenergic s…
508656	1642.08429260487	2.7476645236599	4.85600606285397e-39	2.18277472525286e-36	Up	CD276	GO:0009897//external side of plasma membrane;GO:0016021//integral component of membrane;GO:0070062//extracellular vesicular exosome	GO:0045078//positive regulation of interferon-gamma biosynthetic process;GO:0042102//positive regulation of T cell proliferation;GO:0050776//regulation of immune response;GO:1900042//positive regulation of interleukin-2 secretion;GO:0030501//positive regulation of bone mineralization;GO:0045669//positive regulation of osteoblast differentiation;GO:0050728//negative regulation of inflammatory resp…	GO:0005102//receptor binding	K06746//Cell adhesion molecules (CAMs)
528013	2551.74075361536	1.70282602821567	5.11841477841822e-39	2.22184577614222e-36	Up	SMTN//smoothelin	-	-	-	K05699//Systemic lupus erythematosus;Regulation of actin cytoskeleton;Adherens junction;Viral carcinogenesis;Focal adhesion;Leukocyte transendothelial migration;Arrhythmogenic right ventricular cardiomyopathy (ARVC);Amoebiasis;Tight junction
615175	2476.82390747095	1.41408118361376	5.15783707766246e-39	2.22184577614222e-36	Up	NONO//non-POU domain containing%2C octamer-binding	GO:0016020//membrane;GO:0042382//paraspeckles;GO:0016363//nuclear matrix	GO:0000398//mRNA splicing, via spliceosome;GO:0045892//negative regulation of transcription, DNA-templated;GO:0042752//regulation of circadian rhythm;GO:1903377//negative regulation of oxidative stress-induced neuron intrinsic apoptotic signaling pathway	GO:0044822//poly(A) RNA binding;GO:0001047//core promoter binding;GO:0000976//transcription regulatory region sequence-specific DNA binding;GO:0042802//identical protein binding;GO:0000166//nucleotide binding	-
509685	745.483814269744	-1.95966365089768	8.64555148507944e-39	3.58499135206735e-36	Down	ANP32B//acidic (leucine-rich) nuclear phosphoprotein 32 family%2C member B	GO:0005730//nucleolus;GO:0070062//extracellular vesicular exosome;GO:0005783//endoplasmic reticulum;GO:0048471//perinuclear region of cytoplasm	GO:0046827//positive regulation of protein export from nucleus;GO:0021591//ventricular system development;GO:0060021//palate development;GO:0045596//negative regulation of cell differentiation;GO:0001944//vasculature development;GO:0048839//inner ear development;GO:0006919//activation of cysteine-type endopeptidase activity involved in apoptotic process;GO:0006334//nucleosome assembly	GO:0070063//RNA polymerase binding;GO:0042393//histone binding	-
539766	1763.97437826847	1.72059225482308	8.66903165852723e-39	3.58499135206735e-36	Up	FGD5	-	GO:0035023//regulation of Rho protein signal transduction;GO:0043547//positive regulation of GTPase activity	GO:0046872//metal ion binding;GO:0005089//Rho guanyl-nucleotide exchange factor activity	-
101902490	490.971053666345	3.45115655635652	1.4456353531738e-37	5.86105925442642e-35	Up	LOC101902490	GO:0022625//cytosolic large ribosomal subunit;GO:0005615//extracellular space	GO:0019731//antibacterial humoral response;GO:0006614//SRP-dependent cotranslational protein targeting to membrane;GO:0006415//translational termination;GO:0050830//defense response to Gram-positive bacterium;GO:0000184//nuclear-transcribed mRNA catabolic process, nonsense-mediated decay;GO:0006413//translational initiation;GO:0019083//viral transcription;GO:0002227//innate immune response in muc…	GO:0003723//RNA binding;GO:0003735//structural constituent of ribosome	K02924//Ribosome
517311	348.637991946194	1.67113836761456	2.61248112572189e-37	1.03881292762599e-34	Up	IQSEC2	GO:0005802//trans-Golgi network	GO:0032012//regulation of ARF protein signal transduction;GO:0043547//positive regulation of GTPase activity;GO:0030036//actin cytoskeleton organization;GO:0016192//vesicle-mediated transport	GO:0005086//ARF guanyl-nucleotide exchange factor activity	K12495//Endocytosis
538466	4417.70879789495	-7.0309367926994	2.81029172937027e-37	1.09638494506017e-34	Down	TECTB//tectorin beta	GO:0005576//extracellular region	-	-	-
506029	460.54495445645	-1.97461406963637	1.62640913550962e-36	6.2276410546171e-34	Down	STRADB//STE20-related kinase adaptor beta	GO:0005737//cytoplasm;GO:0005634//nucleus	GO:0000902//cell morphogenesis;GO:0032147//activation of protein kinase activity;GO:2001240//negative regulation of extrinsic apoptotic signaling pathway in absence of ligand;GO:0006611//protein export from nucleus;GO:0007254//JNK cascade	GO:0005524//ATP binding;GO:0004672//protein kinase activity	K17532//AMPK signaling pathway
789485	3092.87400291989	2.97638348335611	3.65986384599961e-36	1.3759091771588e-33	Up	NOTCH3	-	-	-	K02599//Thyroid hormone signaling pathway;MicroRNAs in cancer;Dorso-ventral axis formation;Notch signaling pathway
534280	1244.69404538338	1.61970645753573	4.05724049992227e-36	1.49806360387309e-33	Up	RARA//retinoic acid receptor%2C alpha	GO:0015629//actin cytoskeleton;GO:0005654//nucleoplasm;GO:0030425//dendrite;GO:0009986//cell surface;GO:0000790//nuclear chromatin;GO:0005737//cytoplasm;GO:0043025//neuronal cell body	GO:0060534//trachea cartilage development;GO:0003417//growth plate cartilage development;GO:0035264//multicellular organism growth;GO:0007283//spermatogenesis;GO:0006367//transcription initiation from RNA polymerase II promoter;GO:0001657//ureteric bud development;GO:0032736//positive regulation of interleukin-13 production;GO:0032689//negative regulation of interferon-gamma production;GO:0032753…	GO:0031490//chromatin DNA binding;GO:0003713//transcription coactivator activity;GO:0019904//protein domain specific binding;GO:0003714//transcription corepressor activity;GO:0008134//transcription factor binding;GO:0043422//protein kinase B binding;GO:0000977//RNA polymerase II regulatory region sequence-specific DNA binding;GO:0005102//receptor binding;GO:0003707//steroid hormone receptor activ…	K08527//Pathways in cancer;Acute myeloid leukemia;Transcriptional misregulation in cancer
515321	640.350445503601	-1.773842259287	1.64488349153603e-35	5.96688700955972e-33	Down	BDH2//3-hydroxybutyrate dehydrogenase%2C type 2	GO:0070062//extracellular vesicular exosome;GO:0005737//cytoplasm	GO:0055072//iron ion homeostasis;GO:0042168//heme metabolic process;GO:0019290//siderophore biosynthetic process;GO:0030855//epithelial cell differentiation;GO:0006635//fatty acid beta-oxidation	GO:0003858//3-hydroxybutyrate dehydrogenase activity;GO:0016628//oxidoreductase activity, acting on the CH-CH group of donors, NAD or NADP as acceptor;GO:0051287//NAD binding	K00019//Metabolic pathways;Butanoate metabolism;Synthesis and degradation of ketone bodies
615144	159.581230486314	2.66244590530845	1.71176222774707e-35	6.1024323419183e-33	Up	FAM171A2	GO:0016021//integral component of membrane	-	-	K03161//Toxoplasmosis;Primary immunodeficiency;Asthma;T cell receptor signaling pathway;NF-kappa B signaling pathway;Autoimmune thyroid disease;Intestinal immune network for IgA production;Viral myocarditis;Allograft rejection;Cytokine-cytokine receptor interaction;Systemic lupus erythematosus;Cell adhesion molecules (CAMs);Malaria;K06476//Regulation of actin cytoskeleton;Hypertrophic cardiomyopa…
281945	986.939061441857	1.61763484997375	7.90989623778263e-35	2.77208346624799e-32	Up	NR2F2//nuclear receptor subfamily 2%2C group F%2C member 2	GO:0005634//nucleus	GO:0006629//lipid metabolic process;GO:0060707//trophoblast giant cell differentiation;GO:0009566//fertilization;GO:0045736//negative regulation of cyclin-dependent protein serine/threonine kinase activity;GO:0060173//limb development;GO:0060674//placenta blood vessel development;GO:0045893//positive regulation of transcription, DNA-templated;GO:0009952//anterior/posterior pattern specification;G…	GO:0042803//protein homodimerization activity;GO:0004879//ligand-activated sequence-specific DNA binding RNA polymerase II transcription factor activity;GO:0003714//transcription corepressor activity;GO:0001972//retinoic acid binding;GO:0008270//zinc ion binding;GO:0043565//sequence-specific DNA binding;GO:0003707//steroid hormone receptor activity	-
783235	178.083898712847	5.49037009721173	1.87518426545482e-34	6.46219750946823e-32	Up	IRX1	GO:0005634//nucleus	GO:0006355//regulation of transcription, DNA-templated;GO:0072086//specification of loop of Henle identity;GO:0072272//proximal/distal pattern formation involved in metanephric nephron development	GO:0043565//sequence-specific DNA binding	K19553//TGF-beta signaling pathway;K19383//TGF-beta signaling pathway
527362	1017.82108129595	1.50702431568112	2.08283556616851e-34	7.06012967240431e-32	Up	ARHGEF40//Rho guanine nucleotide exchange factor (GEF) 40	-	GO:0035023//regulation of Rho protein signal transduction;GO:0043547//positive regulation of GTPase activity	GO:0005089//Rho guanyl-nucleotide exchange factor activity	-
281671	7669.35575591849	-2.05953313233019	2.99584752264791e-34	9.99115148803079e-32	Down	CCNG1//cyclin G1	GO:0005634//nucleus	GO:0000079//regulation of cyclin-dependent protein serine/threonine kinase activity;GO:0051301//cell division;GO:0007067//mitotic nuclear division	GO:0005515//protein binding	K10145//MicroRNAs in cancer;p53 signaling pathway
101907446	321.809531270122	-6.02982191643201	8.17301688633219e-34	2.68243603426493e-31	Down	LOC101907446	-	-	-	-
517240	365.762631773241	2.12343054721177	2.69783692296963e-33	8.71612094628797e-31	Up	CC2D2A	GO:0036038//TCTN-B9D complex	GO:0042384//cilium assembly;GO:0007224//smoothened signaling pathway	-	-
100847795	259.659838505637	-4.07140978006639	4.75718801345849e-33	1.5132981008351e-30	Down	HOXC10	GO:0019907//cyclin-dependent protein kinase activating kinase holoenzyme complex;GO:0005654//nucleoplasm	GO:0021520//spinal cord motor neuron cell fate specification;GO:0050905//neuromuscular process;GO:0009952//anterior/posterior pattern specification;GO:0030326//embryonic limb morphogenesis;GO:0001501//skeletal system development;GO:0009954//proximal/distal pattern formation;GO:0006355//regulation of transcription, DNA-templated	GO:0043565//sequence-specific DNA binding	-
504884	1121.62402916117	1.64291691291513	8.73167084878501e-33	2.73552663848981e-30	Up	EML3//echinoderm microtubule associated protein like 3	-	-	-	-
508156	694.03404457106	2.12378349047932	1.53061640938014e-32	4.72366499951538e-30	Up	SSBP4//single stranded DNA binding protein 4	-	-	GO:0003697//single-stranded DNA binding	-
107132266	6211.7056877067	-2.82079457959955	1.61409987160758e-32	4.90805044782794e-30	Down	LOC107132266	-	-	-	-
282194	15126.8422382023	2.08115787211834	3.18504603917995e-32	9.54452129740924e-30	Up	COL6A2//collagen%2C type VI%2C alpha 2	GO:0042383//sarcolemma;GO:0070062//extracellular vesicular exosome;GO:0005581//collagen trimer;GO:0005615//extracellular space;GO:0005578//proteinaceous extracellular matrix	GO:0070208//protein heterotrimerization	-	K05719//ECM-receptor interaction;Platelet activation;Toxoplasmosis;Cell adhesion molecules (CAMs);PI3K-Akt signaling pathway;Rap1 signaling pathway;Pertussis;Small cell lung cancer;Pathways in cancer;Phagosome;Focal adhesion;Shigellosis;Arrhythmogenic right ventricular cardiomyopathy (ARVC);Proteoglycans in cancer;Dilated cardiomyopathy;Bacterial invasion of epithelial cells;Regulation of actin c…
616506	532.036991180523	1.98649669906335	3.24612082490323e-32	9.58857718521774e-30	Up	CBX1//chromobox homolog 1	GO:0000784//nuclear chromosome, telomeric region;GO:0005721//pericentric heterochromatin;GO:0005819//spindle;GO:0005654//nucleoplasm;GO:0005720//nuclear heterochromatin;GO:0010369//chromocenter;GO:0001940//male pronucleus;GO:0001939//female pronucleus	GO:0045892//negative regulation of transcription, DNA-templated	GO:0003682//chromatin binding;GO:1990226//histone methyltransferase binding;GO:0042803//protein homodimerization activity	-
504755	592.538946224675	1.98747956018453	4.24252058256208e-32	1.21836941785606e-29	Up	NAB2//NGFI-A binding protein 2 (EGR1 binding protein 2)	GO:0005634//nucleus	GO:0045682//regulation of epidermis development;GO:0016480//negative regulation of transcription from RNA polymerase III promoter;GO:0042552//myelination;GO:0008283//cell proliferation;GO:0001958//endochondral ossification;GO:0014037//Schwann cell differentiation	GO:0003714//transcription corepressor activity;GO:0008134//transcription factor binding	-
541164	216.356829454691	2.88447286321699	4.22829974180731e-32	1.21836941785606e-29	Up	TMEM47//transmembrane protein 47	GO:0005886//plasma membrane;GO:0005911//cell-cell junction;GO:0016021//integral component of membrane	GO:0098609//cell-cell adhesion	-	K10136//p53 signaling pathway
526616	2639.98018736573	2.20149281507679	4.80101714631684e-32	1.3598716648547e-29	Up	TNRC18	GO:0005654//nucleoplasm;GO:0031965//nuclear membrane;GO:0005739//mitochondrion;GO:0005677//chromatin silencing complex;GO:0000785//chromatin	GO:0031507//heterochromatin assembly;GO:0006342//chromatin silencing	GO:0000976//transcription regulatory region sequence-specific DNA binding;GO:0003682//chromatin binding	-
516993	870.764267247609	2.00417521893243	5.3533541309442e-32	1.49582842385856e-29	Up	NYNRIN//NYN domain and retroviral integrase containing	-	-	-	-
786966	9140.31692024426	1.95116460204265	6.19772193470225e-32	1.70867061925118e-29	Up	LOC786966	-	-	-	-
404144	6149.63833032304	2.21559881000927	6.36371524189293e-32	1.73134921127132e-29	Up	LMNA//lamin A/C	GO:0016607//nuclear speck;GO:0005829//cytosol;GO:0005638//lamin filament;GO:0031965//nuclear membrane;GO:0048471//perinuclear region of cytoplasm;GO:0016363//nuclear matrix	GO:2001237//negative regulation of extrinsic apoptotic signaling pathway;GO:0044267//cellular protein metabolic process;GO:0007077//mitotic nuclear envelope disassembly;GO:0007084//mitotic nuclear envelope reassembly;GO:0000090//mitotic anaphase;GO:0006921//cellular component disassembly involved in execution phase of apoptosis;GO:0030334//regulation of cell migration;GO:0090343//positive regulat…	GO:0005515//protein binding;GO:0005198//structural molecule activity	K12641//Hypertrophic cardiomyopathy (HCM);Arrhythmogenic right ventricular cardiomyopathy (ARVC);Dilated cardiomyopathy
527829	354.752764735776	2.75468392568788	1.10095116300009e-31	2.95641132433155e-29	Up	MAP1S//microtubule-associated protein 1S	GO:0048471//perinuclear region of cytoplasm;GO:0005819//spindle;GO:0030425//dendrite;GO:0043025//neuronal cell body;GO:0005730//nucleolus;GO:0005874//microtubule;GO:0030054//cell junction;GO:0005829//cytosol;GO:0045202//synapse	GO:0007420//brain development;GO:0010848//regulation of chromatin disassembly;GO:0006915//apoptotic process;GO:0048812//neuron projection morphogenesis;GO:0001578//microtubule bundle formation	GO:0042802//identical protein binding;GO:0051015//actin filament binding;GO:0003677//DNA binding;GO:0008017//microtubule binding;GO:0048487//beta-tubulin binding	-
784251	315.976385543188	-8.31401791839227	1.65263270696244e-31	4.38095980536697e-29	Down	LOC784251	-	-	-	-
507119	1736.48891094278	1.96362585120094	1.67617030632433e-31	4.3871105599833e-29	Up	PFKP//phosphofructokinase%2C platelet	GO:0016020//membrane;GO:0070062//extracellular vesicular exosome;GO:0005634//nucleus;GO:0005829//cytosol	GO:0061621//canonical glycolysis;GO:0006002//fructose 6-phosphate metabolic process	GO:0003872//6-phosphofructokinase activity;GO:0046872//metal ion binding;GO:0005524//ATP binding;GO:0032403//protein complex binding	K00850//Central carbon metabolism in cancer;Metabolic pathways;Fructose and mannose metabolism;Pentose phosphate pathway;RNA degradation;AMPK signaling pathway;Glycolysis / Gluconeogenesis;Galactose metabolism;Biosynthesis of antibiotics;Biosynthesis of amino acids;Microbial metabolism in diverse environments;Biosynthesis of secondary metabolites;Carbon metabolism;Methane metabolism
781576	482.000824457805	-4.09710187951575	2.29578447901805e-31	5.93374195908203e-29	Down	-	-	-	-	-
781254	273.074848105534	-2.24956289850609	2.53386245803082e-31	6.46823136354362e-29	Down	LOC781254	-	-	-	-
540606	694.659458084268	1.32191251505779	2.74515494530789e-31	6.92214253708917e-29	Up	WDR91//WD repeat domain 91	-	-	-	-
788745	157.089664321657	-5.13144449840103	2.9715752337787e-31	7.402802543234e-29	Down	LOC788745	-	-	-	-
613889	337.419397910582	2.23679136314528	3.02048013747912e-31	7.43505569079235e-29	Up	SPNS2//spinster homolog 2 (Drosophila)	GO:0016021//integral component of membrane;GO:0031982//vesicle;GO:0005765//lysosomal membrane	GO:0003376//sphingosine-1-phosphate signaling pathway;GO:0055085//transmembrane transport;GO:0043029//T cell homeostasis;GO:0060348//bone development;GO:0002920//regulation of humoral immune response;GO:0048535//lymph node development;GO:0072676//lymphocyte migration;GO:0006665//sphingolipid metabolic process;GO:0048073//regulation of eye pigmentation;GO:0001782//B cell homeostasis;GO:0006869//li…	GO:0046624//sphingolipid transporter activity	K06258//ECM-receptor interaction
513086	261.839314720934	2.05350254181229	3.23981433243462e-31	7.88113422961772e-29	Up	CCDC102A//coiled-coil domain containing 102A	GO:0016459//myosin complex	GO:0008152//metabolic process	GO:0003774//motor activity	-
101906916	220.023916334084	-3.98109704352262	8.13633984539797e-31	1.95622208120109e-28	Down	LOC101906916	-	-	-	-
100139799	491.574385672055	1.95642562633754	8.27568037217047e-31	1.96685336845251e-28	Up	GPSM1	GO:0005829//cytosol;GO:0005789//endoplasmic reticulum membrane;GO:0005794//Golgi apparatus;GO:0000139//Golgi membrane;GO:0005886//plasma membrane;GO:0005783//endoplasmic reticulum;GO:0005654//nucleoplasm	GO:0007399//nervous system development;GO:0050790//regulation of catalytic activity;GO:0008277//regulation of G-protein coupled receptor protein signaling pathway;GO:0030154//cell differentiation	GO:0001965//G-protein alpha-subunit binding;GO:0005092//GDP-dissociation inhibitor activity	K15839//Cocaine addiction
537391	1550.73233226902	-3.24333864913921	1.541072295754e-30	3.62099452946653e-28	Down	DDAH1//dimethylarginine dimethylaminohydrolase 1	GO:0005739//mitochondrion;GO:0070062//extracellular vesicular exosome	GO:0003073//regulation of systemic arterial blood pressure;GO:0000052//citrulline metabolic process;GO:0045429//positive regulation of nitric oxide biosynthetic process;GO:0017014//protein nitrosylation	GO:0016403//dimethylargininase activity;GO:0008270//zinc ion binding	-
504401	78.3207759672379	6.5205385467504	1.99563578595009e-30	4.63637765686406e-28	Up	FMO2//flavin containing monooxygenase 2 (non-functional)	GO:0005789//endoplasmic reticulum membrane;GO:0016021//integral component of membrane	GO:0017144//drug metabolic process;GO:0072592//oxygen metabolic process;GO:0006082//organic acid metabolic process;GO:0009404//toxin metabolic process;GO:0070995//NADPH oxidation;GO:0006805//xenobiotic metabolic process	GO:0004499//N,N-dimethylaniline monooxygenase activity;GO:0050660//flavin adenine dinucleotide binding;GO:0050661//NADP binding	K00485//Microbial metabolism in diverse environments;Drug metabolism - cytochrome P450
540023	504.387908000071	1.32089287475826	2.15038071949892e-30	4.94038023745324e-28	Up	BCORL1	GO:0005886//plasma membrane;GO:0005654//nucleoplasm;GO:0005737//cytoplasm	-	-	-
101904039	220.466506409569	2.49395275796345	3.25476107994336e-30	7.39546097252625e-28	Up	LOC101904039	-	-	-	-
541100	1289.44709264241	2.11056239611662	4.44842270860642e-30	9.99783003759292e-28	Up	PLEKHH3//pleckstrin homology domain containing%2C family H (with MyTH4 domain) member 3	GO:0005856//cytoskeleton;GO:0005615//extracellular space	GO:0007165//signal transduction	-	K12559//Fc gamma R-mediated phagocytosis
515125	352.908648619615	2.17406989844421	4.55290354553549e-30	1.01226222162406e-27	Up	SMAD3//SMAD family member 3	GO:0005637//nuclear inner membrane;GO:0005886//plasma membrane;GO:0005654//nucleoplasm;GO:0043235//receptor complex;GO:0005829//cytosol;GO:0071144//SMAD2-SMAD3 protein complex;GO:0000790//nuclear chromatin	GO:0061045//negative regulation of wound healing;GO:0030512//negative regulation of transforming growth factor beta receptor signaling pathway;GO:0051098//regulation of binding;GO:0060039//pericardium development;GO:0045668//negative regulation of osteoblast differentiation;GO:0048589//developmental growth;GO:0033689//negative regulation of osteoblast proliferation;GO:0001657//ureteric bud develo…	GO:0043130//ubiquitin binding;GO:0042803//protein homodimerization activity;GO:0019902//phosphatase binding;GO:0070410//co-SMAD binding;GO:0035326//enhancer binding;GO:0001102//RNA polymerase II activating transcription factor binding;GO:0005160//transforming growth factor beta receptor binding;GO:0031625//ubiquitin protein ligase binding;GO:0031490//chromatin DNA binding;GO:0043425//bHLH transcr…	K04500//Cell cycle;Signaling pathways regulating pluripotency of stem cells;Endocytosis;TGF-beta signaling pathway;Adherens junction;Chagas disease (American trypanosomiasis);Pancreatic cancer;FoxO signaling pathway;Inflammatory bowel disease (IBD);HTLV-I infection;Hippo signaling pathway;Colorectal cancer;Pathways in cancer
101902113	133.511512598745	-3.10500544365906	5.48250004710382e-30	1.20597503695708e-27	Down	LOC101902113	-	-	-	-
281161	6032.39733406502	-2.92597493044539	1.11843955070027e-29	2.43431311471889e-27	Down	FGF2//fibroblast growth factor 2 (basic)	GO:0005634//nucleus;GO:0005615//extracellular space;GO:0005737//cytoplasm	GO:0007411//axon guidance;GO:0048015//phosphatidylinositol-mediated signaling;GO:0050918//positive chemotaxis;GO:0007265//Ras protein signal transduction;GO:0007173//epidermal growth factor receptor signaling pathway;GO:0061045//negative regulation of wound healing;GO:0048598//embryonic morphogenesis;GO:0006661//phosphatidylinositol biosynthetic process;GO:0043552//positive regulation of phosphat…	GO:0030374//ligand-dependent nuclear receptor transcription coactivator activity;GO:0008083//growth factor activity;GO:0008201//heparin binding;GO:0005104//fibroblast growth factor receptor binding;GO:0042056//chemoattractant activity;GO:0005524//ATP binding;GO:0005125//cytokine activity	K04362//Ras signaling pathway;Proteoglycans in cancer;Signaling pathways regulating pluripotency of stem cells;Regulation of actin cytoskeleton;Adherens junction;MAPK signaling pathway;PI3K-Akt signaling pathway;Rap1 signaling pathway;Central carbon metabolism in cancer;Prostate cancer;Melanoma;Pathways in cancer;K05095//Regulation of actin cytoskeleton;Endocytosis;Ras signaling pathway;PI3K-Akt …
786096	2142.008298712	2.17895916974559	1.20554552892415e-29	2.59656926057966e-27	Up	PALM	GO:0016323//basolateral plasma membrane;GO:0005887//integral component of plasma membrane;GO:0097481//neuronal postsynaptic density;GO:0030424//axon;GO:0005737//cytoplasm;GO:0005654//nucleoplasm;GO:0043197//dendritic spine;GO:0031527//filopodium membrane;GO:0016023//cytoplasmic membrane-bounded vesicle;GO:0016327//apicolateral plasma membrane;GO:0032591//dendritic spine membrane	GO:0060074//synapse maturation;GO:0006928//cellular component movement;GO:0060160//negative regulation of dopamine receptor signaling pathway;GO:0051491//positive regulation of filopodium assembly;GO:0008360//regulation of cell shape;GO:0071257//cellular response to electrical stimulus;GO:0007194//negative regulation of adenylate cyclase activity;GO:0007010//cytoskeleton organization;GO:0060999//…	GO:0031750//D3 dopamine receptor binding	-
782419	290.687152316195	3.2571149084624	1.56568374778588e-29	3.33748895391428e-27	Up	ZNF703//zinc finger protein 703	GO:0005634//nucleus	GO:0006355//regulation of transcription, DNA-templated;GO:0009966//regulation of signal transduction;GO:0007166//cell surface receptor signaling pathway;GO:0048523//negative regulation of cellular process	-	-
540002	1048.0138792552	1.7163995020539	1.74374562025973e-29	3.67912532552148e-27	Up	CHPF//chondroitin polymerizing factor	-	-	-	K00747//Glycosaminoglycan biosynthesis - chondroitin sulfate / dermatan sulfate;Metabolic pathways
539143	656.088353806948	-2.37768180624433	1.84952204620182e-29	3.86288559083989e-27	Down	TXNDC9//thioredoxin domain containing 9	GO:0005737//cytoplasm;GO:0005634//nucleus;GO:0005813//centrosome;GO:0030496//midbody	GO:0045454//cell redox homeostasis	-	-
781256	67.9344723893948	4.49754054806237	3.19875115173808e-29	6.61405775644884e-27	Up	LOC781256	-	-	-	-
613519	171.747158995815	-3.98591048557564	5.13413123239389e-29	1.05107357913078e-26	Down	LOC613519	-	-	-	-
788459	759.529991110009	1.23792860437944	7.29278871621631e-29	1.47836266946279e-26	Up	SOX13	GO:0005654//nucleoplasm	GO:0045586//regulation of gamma-delta T cell differentiation	GO:0000977//RNA polymerase II regulatory region sequence-specific DNA binding	-
518906	684.419217102601	2.54695711085626	8.17362555723438e-29	1.64083549171782e-26	Up	GPR153	GO:0005789//endoplasmic reticulum membrane;GO:0016021//integral component of membrane	GO:0007186//G-protein coupled receptor signaling pathway;GO:0006481//C-terminal protein methylation	GO:0004930//G-protein coupled receptor activity;GO:0004671//protein C-terminal S-isoprenylcysteine carboxyl O-methyltransferase activity	-
516199	1889.50236789871	1.40209648837805	1.30751274987964e-28	2.59956164704436e-26	Up	CTDSP1//CTD (carboxy-terminal domain%2C RNA polymerase II%2C polypeptide A) small phosphatase 1	GO:0070062//extracellular vesicular exosome;GO:0005634//nucleus	GO:0001933//negative regulation of protein phosphorylation;GO:0006357//regulation of transcription from RNA polymerase II promoter;GO:0006470//protein dephosphorylation;GO:2000134//negative regulation of G1/S transition of mitotic cell cycle;GO:0045665//negative regulation of neuron differentiation	GO:0046872//metal ion binding;GO:0008420//CTD phosphatase activity;GO:0005515//protein binding	-
613845	1182.58597689968	1.72356544579309	1.76490855239075e-28	3.47552515597938e-26	Up	IRF2BPL	GO:0005654//nucleoplasm;GO:0005615//extracellular space	GO:0000122//negative regulation of transcription from RNA polymerase II promoter;GO:0046543//development of secondary female sexual characteristics;GO:0045944//positive regulation of transcription from RNA polymerase II promoter	GO:0046872//metal ion binding	-
617684	654.500278837046	1.20583951171572	2.95690657191914e-28	5.76792048939358e-26	Up	BAHD1//bromo adjacent homology domain containing 1	GO:0005654//nucleoplasm;GO:0005677//chromatin silencing complex	GO:0031507//heterochromatin assembly;GO:0045892//negative regulation of transcription, DNA-templated	GO:0003682//chromatin binding	-
527214	995.696836130867	-1.16865772736367	5.32006335206523e-28	1.02806495262292e-25	Down	PLA2G12A//phospholipase A2%2C group XIIA	GO:0005794//Golgi apparatus;GO:0005783//endoplasmic reticulum;GO:0005576//extracellular region	GO:0036152//phosphatidylethanolamine acyl-chain remodeling;GO:0006654//phosphatidic acid biosynthetic process;GO:0036151//phosphatidylcholine acyl-chain remodeling;GO:0036150//phosphatidylserine acyl-chain remodeling;GO:0036149//phosphatidylinositol acyl-chain remodeling;GO:0016042//lipid catabolic process;GO:0036148//phosphatidylglycerol acyl-chain remodeling	GO:0005509//calcium ion binding;GO:0047498//calcium-dependent phospholipase A2 activity	K01047//Pancreatic secretion;Ether lipid metabolism;Ras signaling pathway;Fat digestion and absorption;Biosynthesis of secondary metabolites;Arachidonic acid metabolism;Linoleic acid metabolism;Glycerophospholipid metabolism;Vascular smooth muscle contraction;Metabolic pathways;alpha-Linolenic acid metabolism
782177	118.17550301161	-3.58384714731077	6.1923657982981e-28	1.18555136677231e-25	Down	LOC782177	-	-	-	-
281312	1883.75148442761	-2.39596839745921	6.59405388551013e-28	1.25087387330911e-25	Down	MSRA//methionine sulfoxide reductase A	GO:0005654//nucleoplasm;GO:0015629//actin cytoskeleton;GO:0005739//mitochondrion;GO:0070062//extracellular vesicular exosome	GO:0055114//oxidation-reduction process;GO:0006979//response to oxidative stress;GO:0030091//protein repair	GO:0008113//peptide-methionine (S)-S-oxide reductase activity	-
510842	517.450161360406	1.82981116680759	6.89660074853626e-28	1.29637285161349e-25	Up	LPCAT4//lysophosphatidylcholine acyltransferase 4	GO:0016021//integral component of membrane;GO:0005789//endoplasmic reticulum membrane	GO:0036151//phosphatidylcholine acyl-chain remodeling;GO:0036152//phosphatidylethanolamine acyl-chain remodeling;GO:0006654//phosphatidic acid biosynthetic process;GO:0019432//triglyceride biosynthetic process;GO:0036150//phosphatidylserine acyl-chain remodeling;GO:0036148//phosphatidylglycerol acyl-chain remodeling	GO:0047192//1-alkylglycerophosphocholine O-acetyltransferase activity;GO:0047184//1-acylglycerophosphocholine O-acyltransferase activity;GO:0071617//lysophospholipid acyltransferase activity;GO:0047166//1-alkenylglycerophosphoethanolamine O-acyltransferase activity	K13512//Metabolic pathways;Ether lipid metabolism;Glycerophospholipid metabolism
282874	315.567432585544	2.00718233311227	1.16156737357084e-27	2.16375933183101e-25	Up	EVC//Ellis van Creveld syndrome	GO:0036064//ciliary basal body	GO:0045880//positive regulation of smoothened signaling pathway;GO:0003416//endochondral bone growth	-	-
535982	658.973757852753	2.08672125895218	1.58298621100753e-27	2.92244695401809e-25	Up	TBX2//T-box 2	GO:0005667//transcription factor complex;GO:0005634//nucleus	GO:0003203//endocardial cushion morphogenesis;GO:0090398//cellular senescence;GO:0003256//regulation of transcription from RNA polymerase II promoter involved in myocardial precursor cell differentiation;GO:0036302//atrioventricular canal development;GO:0048596//embryonic camera-type eye morphogenesis;GO:0060596//mammary placode formation;GO:0007219//Notch signaling pathway;GO:0060560//developmen…	GO:0001078//RNA polymerase II core promoter proximal region sequence-specific DNA binding transcription factor activity involved in negative regulation of transcription;GO:0005515//protein binding;GO:0000978//RNA polymerase II core promoter proximal region sequence-specific DNA binding	-
353105	2019.28955983787	1.85034697672659	1.63270987132907e-27	2.98757008933373e-25	Up	STAT6//signal transducer and activator of transcription 6%2C interleukin-4 induced	GO:0005654//nucleoplasm;GO:0000790//nuclear chromatin;GO:0005737//cytoplasm	GO:0033598//mammary gland epithelial cell proliferation;GO:0002296//T-helper 1 cell lineage commitment;GO:0002829//negative regulation of type 2 immune response;GO:0048295//positive regulation of isotype switching to IgE isotypes;GO:0035771//interleukin-4-mediated signaling pathway;GO:0000122//negative regulation of transcription from RNA polymerase II promoter;GO:0042127//regulation of cell prol…	GO:0000979//RNA polymerase II core promoter sequence-specific DNA binding;GO:0019903//protein phosphatase binding;GO:0004871//signal transducer activity;GO:0042802//identical protein binding;GO:0003700//sequence-specific DNA binding transcription factor activity	K11225//Inflammatory bowel disease (IBD);Hepatitis B;Jak-STAT signaling pathway
101906394	201.054348335535	-2.56442393896725	1.70833865527703e-27	3.09853669957572e-25	Down	LOC101906394	-	-	-	-
100294792	158.526093068715	2.22074350120051	1.81621050135394e-27	3.24968215081734e-25	Up	-	-	-	-	-
280962	210.006787925096	-7.4009365446479	1.82310359092137e-27	3.24968215081734e-25	Down	ZFY//zinc finger protein%2C Y-linked	GO:0005654//nucleoplasm	GO:0007275//multicellular organismal development;GO:0006355//regulation of transcription, DNA-templated	GO:0003700//sequence-specific DNA binding transcription factor activity;GO:0000977//RNA polymerase II regulatory region sequence-specific DNA binding;GO:0046872//metal ion binding	-
511422	23587.100321331	2.2075994486467	2.11999289074136e-27	3.74658914545804e-25	Up	COL6A1//collagen%2C type VI%2C alpha 1	GO:0005765//lysosomal membrane;GO:0005578//proteinaceous extracellular matrix;GO:0042383//sarcolemma;GO:0070062//extracellular vesicular exosome;GO:0005581//collagen trimer	GO:0071230//cellular response to amino acid stimulus;GO:0070208//protein heterotrimerization;GO:0035987//endodermal cell differentiation;GO:0001649//osteoblast differentiation	GO:0048407//platelet-derived growth factor binding	K06238//PI3K-Akt signaling pathway;Protein digestion and absorption;ECM-receptor interaction;Focal adhesion;K05719//Toxoplasmosis;Platelet activation;ECM-receptor interaction;Phagosome;Focal adhesion;Pathways in cancer;Small cell lung cancer;Rap1 signaling pathway;Pertussis;PI3K-Akt signaling pathway;Cell adhesion molecules (CAMs);Bacterial invasion of epithelial cells;Dilated cardiomyopathy;Prot…
100847180	472.426894208199	-1.43764260322716	2.32497279311453e-27	4.07402224095162e-25	Down	LOC100847180	-	-	-	-
514643	943.563598755185	1.31140209254073	2.38385075710594e-27	4.14209093316634e-25	Up	SSH3//slingshot protein phosphatase 3	GO:0005737//cytoplasm	GO:0035335//peptidyl-tyrosine dephosphorylation;GO:0050770//regulation of axonogenesis;GO:0008064//regulation of actin polymerization or depolymerization;GO:0010591//regulation of lamellipodium assembly	GO:0003779//actin binding;GO:0003677//DNA binding;GO:0004725//protein tyrosine phosphatase activity;GO:0008138//protein tyrosine/serine/threonine phosphatase activity	K05766//Regulation of actin cytoskeleton
100336900	141.002392389905	2.45194910907594	2.40545723967153e-27	4.14480327872403e-25	Up	MAN1B1	-	-	-	K01230//Metabolic pathways;Protein processing in endoplasmic reticulum;Various types of N-glycan biosynthesis;N-Glycan biosynthesis
540901	420.916758236851	3.25355169939745	4.31737705622854e-27	7.37771945385434e-25	Up	PRRX1//paired related homeobox 1	GO:0005730//nucleolus	GO:0030326//embryonic limb morphogenesis;GO:0051216//cartilage development;GO:0002053//positive regulation of mesenchymal cell proliferation;GO:0048844//artery morphogenesis;GO:0045944//positive regulation of transcription from RNA polymerase II promoter;GO:0042472//inner ear morphogenesis;GO:0048701//embryonic cranial skeleton morphogenesis;GO:0042474//middle ear morphogenesis;GO:0070570//regula…	GO:0001105//RNA polymerase II transcription coactivator activity;GO:0043565//sequence-specific DNA binding;GO:0071837//HMG box domain binding	-
280794	27794.8947222605	2.40595356256224	5.05779856535426e-27	8.57213942096967e-25	Up	FN1//fibronectin 1	GO:0005605//basal lamina;GO:0005577//fibrinogen complex;GO:0005793//endoplasmic reticulum-Golgi intermediate compartment;GO:0072562//blood microparticle;GO:0070062//extracellular vesicular exosome;GO:0016324//apical plasma membrane	GO:0007161//calcium-independent cell-matrix adhesion;GO:0033622//integrin activation;GO:0018149//peptide cross-linking;GO:0007044//cell-substrate junction assembly;GO:0035987//endodermal cell differentiation;GO:0042060//wound healing;GO:0001525//angiogenesis;GO:2001202//negative regulation of transforming growth factor-beta secretion;GO:0048146//positive regulation of fibroblast proliferation;GO:…	GO:0002020//protease binding;GO:0016504//peptidase activator activity;GO:0005178//integrin binding;GO:0008201//heparin binding	K06589//Regulation of actin cytoskeleton;Hypertrophic cardiomyopathy (HCM);PI3K-Akt signaling pathway;ECM-receptor interaction;Arrhythmogenic right ventricular cardiomyopathy (ARVC);Dilated cardiomyopathy;Focal adhesion;K05719//Bacterial invasion of epithelial cells;Dilated cardiomyopathy;Arrhythmogenic right ventricular cardiomyopathy (ARVC);Proteoglycans in cancer;Shigellosis;Axon guidance;Leis…
539734	395.127868699002	1.62294084319418	6.00795947130019e-27	1.00997217876483e-24	Up	SGSM2	-	-	-	-
535603	297.113176676706	2.19013401095612	6.94422688314782e-27	1.1579498327649e-24	Up	ADCY3//adenylate cyclase 3	GO:0005929//cilium;GO:0005886//plasma membrane;GO:0005737//cytoplasm	GO:0007608//sensory perception of smell;GO:0007193//adenylate cyclase-inhibiting G-protein coupled receptor signaling pathway;GO:0019933//cAMP-mediated signaling;GO:0006171//cAMP biosynthetic process;GO:0007189//adenylate cyclase-activating G-protein coupled receptor signaling pathway	GO:0000166//nucleotide binding;GO:0004016//adenylate cyclase activity	K08043//Retrograde endocannabinoid signaling;Pathways in cancer;HTLV-I infection;cAMP signaling pathway;Vibrio cholerae infection;Chemokine signaling pathway;Platelet activation;Inflammatory mediator regulation of TRP channels;Circadian entrainment;Purine metabolism;Vasopressin-regulated water reabsorption;Regulation of lipolysis in adipocytes;Phospholipase D signaling pathway;Rap1 signaling path…
538292	1472.80219739711	1.63876194608814	8.81921286762572e-27	1.45883891571118e-24	Up	TRIO//trio Rho guanine nucleotide exchange factor	-	GO:0043547//positive regulation of GTPase activity;GO:0006468//protein phosphorylation;GO:0035023//regulation of Rho protein signal transduction	GO:0005089//Rho guanyl-nucleotide exchange factor activity;GO:0004674//protein serine/threonine kinase activity;GO:0005524//ATP binding	-
613595	668.082484231116	-3.95603001194619	1.27981805591293e-26	2.10022205889774e-24	Down	LOC613595//lactate dehydrogenase B pseudogene	-	-	-	-
530616	650.311601267814	1.59589194697113	1.34330557098388e-26	2.18704955049084e-24	Up	TCF3//transcription factor 3	GO:0000788//nuclear nucleosome;GO:0090575//RNA polymerase II transcription factor complex;GO:0005737//cytoplasm;GO:0005654//nucleoplasm	GO:0033152//immunoglobulin V(D)J recombination;GO:0000122//negative regulation of transcription from RNA polymerase II promoter;GO:0001779//natural killer cell differentiation;GO:0045787//positive regulation of cell cycle;GO:0033077//T cell differentiation in thymus;GO:0030890//positive regulation of B cell proliferation;GO:0042493//response to drug;GO:0045666//positive regulation of neuron diffe…	GO:0000978//RNA polymerase II core promoter proximal region sequence-specific DNA binding;GO:0003682//chromatin binding;GO:0003713//transcription coactivator activity;GO:0046982//protein heterodimerization activity;GO:0070888//E-box binding;GO:0031435//mitogen-activated protein kinase kinase kinase binding;GO:0042803//protein homodimerization activity;GO:0001078//RNA polymerase II core promoter p…	K09063//Signaling pathways regulating pluripotency of stem cells;HTLV-I infection;Transcriptional misregulation in cancer
101902366	64.0844126660893	3.05913749211442	1.88418176434542e-26	3.04368955791955e-24	Up	LOC101902366	-	-	-	-
104968894	162.738379921525	-3.60299553708578	2.20596487302417e-26	3.53587098290859e-24	Down	LOC104968894	-	-	-	-
100298623	150.797693738113	3.7272346687341	2.39677036053941e-26	3.81215544191333e-24	Up	ZNF469	-	-	-	K10055//Transcriptional misregulation in cancer;Acute myeloid leukemia;Pathways in cancer
617287	304.995811992888	2.1151828425469	2.44743503750838e-26	3.86302399011915e-24	Up	TRAM2//translocation associated membrane protein 2	GO:0016021//integral component of membrane	GO:0015031//protein transport;GO:0032964//collagen biosynthetic process	GO:0005515//protein binding	K14010//Protein processing in endoplasmic reticulum
509227	599.499853780509	-1.96931795364026	2.51316590672998e-26	3.93672207980726e-24	Down	FRK	-	-	-	-
537455	388.458881512503	2.28931278502823	2.72980982478033e-26	4.24393065766789e-24	Up	NTN4//netrin 4	GO:0005576//extracellular region	GO:0016322//neuron remodeling;GO:0060668//regulation of branching involved in salivary gland morphogenesis by extracellular matrix-epithelial cell signaling	GO:0043237//laminin-1 binding	K06845//Axon guidance
528076	821.212256943104	2.71054504362706	2.87601165293988e-26	4.43785768267447e-24	Up	ACKR1//atypical chemokine receptor 1 (Duffy blood group)	GO:0005886//plasma membrane;GO:0055037//recycling endosome;GO:0005769//early endosome;GO:0016021//integral component of membrane	GO:0070098//chemokine-mediated signaling pathway;GO:0007186//G-protein coupled receptor signaling pathway;GO:0006954//inflammatory response;GO:0032642//regulation of chemokine production	GO:0004930//G-protein coupled receptor activity;GO:0019957//C-C chemokine binding	K06574//Malaria
507389	213.62379308047	2.54457000663958	3.09942441091036e-26	4.74717026254767e-24	Up	GPM6A//glycoprotein M6A	GO:0070062//extracellular vesicular exosome;GO:0030175//filopodium;GO:0044295//axonal growth cone;GO:0016021//integral component of membrane;GO:0043025//neuronal cell body;GO:0043197//dendritic spine;GO:0005886//plasma membrane	GO:0003407//neural retina development;GO:0051491//positive regulation of filopodium assembly;GO:0070588//calcium ion transmembrane transport;GO:0007416//synapse assembly;GO:0048863//stem cell differentiation;GO:0048812//neuron projection morphogenesis;GO:0001764//neuron migration	GO:0005262//calcium channel activity;GO:0005515//protein binding	-
101902907	176.769197378493	3.58777418724669	3.40769982602836e-26	5.18095656638151e-24	Up	-	-	-	-	-
100336456	628.332178456078	-4.79554097094287	4.53207281722835e-26	6.80313853262513e-24	Down	LSAMP//limbic system-associated membrane protein	GO:0005911//cell-cell junction;GO:0043025//neuronal cell body;GO:0043005//neuron projection;GO:0009986//cell surface;GO:0031225//anchored component of membrane;GO:0005886//plasma membrane	GO:0035641//locomotory exploration behavior;GO:0016337//single organismal cell-cell adhesion;GO:0050767//regulation of neurogenesis	GO:0005515//protein binding	-
100847413	324.644405853929	-2.65600250791972	4.5733726170861e-26	6.80313853262513e-24	Down	LOC100847413	-	-	-	-
281788	833.475120939521	1.18381969449776	4.54716833674079e-26	6.80313853262513e-24	Up	GNA11//guanine nucleotide binding protein (G protein)%2C alpha 11 (Gq class)	GO:0005834//heterotrimeric G-protein complex;GO:0005765//lysosomal membrane;GO:0001750//photoreceptor outer segment;GO:0070062//extracellular vesicular exosome;GO:0005829//cytosol	GO:0030168//platelet activation;GO:0071467//cellular response to pH;GO:0045634//regulation of melanocyte differentiation;GO:0060158//phospholipase C-activating dopamine receptor signaling pathway;GO:0007188//adenylate cyclase-modulating G-protein coupled receptor signaling pathway;GO:0007213//G-protein coupled acetylcholine receptor signaling pathway;GO:0009649//entrainment of circadian clock;GO:…	GO:0004871//signal transducer activity;GO:0031826//type 2A serotonin receptor binding;GO:0005525//GTP binding;GO:0046872//metal ion binding;GO:0031683//G-protein beta/gamma-subunit complex binding;GO:0003924//GTPase activity	K04635//cGMP-PKG signaling pathway;Gap junction;Long-term depression;Amoebiasis;Cholinergic synapse;Calcium signaling pathway;Chagas disease (American trypanosomiasis);Insulin secretion;Vascular smooth muscle contraction;GnRH signaling pathway;Aldosterone synthesis and secretion;Pathways in cancer
521931	62.1056859006061	5.20260879074412	4.60991737983222e-26	6.80851869019935e-24	Up	KCNK12//potassium channel%2C subfamily K%2C member 12	GO:0005887//integral component of plasma membrane	GO:0034765//regulation of ion transmembrane transport;GO:0071805//potassium ion transmembrane transport;GO:0030322//stabilization of membrane potential	GO:0022841//potassium ion leak channel activity;GO:0005244//voltage-gated ion channel activity	-
506995	1490.8651268309	2.69209539316939	5.08551119510583e-26	7.40514894233826e-24	Up	ITGB4//integrin%2C beta 4	-	-	-	K16338//Cell adhesion molecules (CAMs);Proteoglycans in cancer;ECM-receptor interaction;K06257//Cell adhesion molecules (CAMs);Malaria;Proteoglycans in cancer;ECM-receptor interaction;K06525//Focal adhesion;Dilated cardiomyopathy;Arrhythmogenic right ventricular cardiomyopathy (ARVC);ECM-receptor interaction;Hypertrophic cardiomyopathy (HCM);PI3K-Akt signaling pathway;Regulation of actin cytoskel…
516598	3134.57302440837	1.83271592802048	5.07538317812814e-26	7.40514894233826e-24	Up	AXL	GO:0005622//intracellular;GO:0016021//integral component of membrane;GO:0044228//host cell surface;GO:0009986//cell surface;GO:0070062//extracellular vesicular exosome;GO:0005615//extracellular space	GO:0030168//platelet activation;GO:0046718//viral entry into host cell;GO:0060068//vagina development;GO:0048549//positive regulation of pinocytosis;GO:0007167//enzyme linked receptor protein signaling pathway;GO:0048469//cell maturation;GO:0021885//forebrain cell migration;GO:0001974//blood vessel remodeling;GO:0034101//erythrocyte homeostasis;GO:0034446//substrate adhesion-dependent cell spread…	GO:0046982//protein heterodimerization activity;GO:0005524//ATP binding;GO:0004713//protein tyrosine kinase activity;GO:0001786//phosphatidylserine binding	-
286805	496.482720511773	2.54775004842953	8.2643996331684e-26	1.19498595255261e-23	Up	ADAMTS5//ADAM metallopeptidase with thrombospondin type 1 motif%2C 5	GO:0005578//proteinaceous extracellular matrix;GO:0005788//endoplasmic reticulum lumen	GO:0043687//post-translational protein modification;GO:0036066//protein O-linked fucosylation;GO:0042742//defense response to bacterium;GO:0022617//extracellular matrix disassembly;GO:0006508//proteolysis	GO:0005178//integrin binding;GO:0008270//zinc ion binding;GO:0004222//metalloendopeptidase activity	-
513667	625.718823442594	-1.35448961446662	8.69628829985453e-26	1.24870245261175e-23	Down	KDM1B	GO:0005634//nucleus	GO:0055114//oxidation-reduction process;GO:0044030//regulation of DNA methylation;GO:0043046//DNA methylation involved in gamete generation;GO:0006349//regulation of gene expression by genetic imprinting;GO:0034720//histone H3-K4 demethylation	GO:0034649//histone demethylase activity (H3-monomethyl-K4 specific);GO:0034648//histone demethylase activity (H3-dimethyl-K4 specific);GO:0003677//DNA binding;GO:0008270//zinc ion binding;GO:0050660//flavin adenine dinucleotide binding	-
536942	1174.90134007086	1.5039434748958	1.00844505343336e-25	1.43804264619597e-23	Up	PCNX3//pecanex-like 3 (Drosophila)	-	-	-	K04215//Estrogen signaling pathway;Morphine addiction;Neuroactive ligand-receptor interaction
504870	938.575191752661	-1.80516898178442	1.06082159864589e-25	1.50237042432884e-23	Down	ACOT13//acyl-CoA thioesterase 13	GO:0005739//mitochondrion;GO:0070062//extracellular vesicular exosome;GO:0005634//nucleus	GO:0008152//metabolic process;GO:0051289//protein homotetramerization	GO:0047617//acyl-CoA hydrolase activity	-
101903193	127.646851960125	-6.0158025234235	1.52453425636137e-25	2.14440781080163e-23	Down	LOC101903193	-	-	-	-
533865	915.219292833735	1.50226569670906	1.58429973299243e-25	2.21341659318138e-23	Up	MED25//mediator complex subunit 25	GO:0044798//nuclear transcription factor complex;GO:0016592//mediator complex	GO:2001178//positive regulation of mediator complex assembly;GO:0071158//positive regulation of cell cycle arrest;GO:0035563//positive regulation of chromatin binding;GO:0048147//negative regulation of fibroblast proliferation;GO:0045944//positive regulation of transcription from RNA polymerase II promoter;GO:0000122//negative regulation of transcription from RNA polymerase II promoter	GO:0001104//RNA polymerase II transcription cofactor activity;GO:0046965//retinoid X receptor binding	-
539380	218.041254086723	-2.28419513370632	1.73032550090117e-25	2.40120405249219e-23	Down	LOC539380	GO:0070062//extracellular vesicular exosome	-	-	-
281873	3681.10873752186	1.89637862469974	1.84129014890366e-25	2.5381570939254e-23	Up	ITGA5//integrin%2C alpha 5 (fibronectin receptor%2C alpha polypeptide)	GO:0031410//cytoplasmic vesicle;GO:0005794//Golgi apparatus;GO:0045202//synapse;GO:0005925//focal adhesion;GO:0009897//external side of plasma membrane;GO:0005911//cell-cell junction;GO:0032587//ruffle membrane;GO:0008305//integrin complex;GO:0005783//endoplasmic reticulum	GO:0007157//heterophilic cell-cell adhesion via plasma membrane cell adhesion molecules;GO:0050731//positive regulation of peptidyl-tyrosine phosphorylation;GO:0035313//wound healing, spreading of epidermal cells;GO:0007044//cell-substrate junction assembly;GO:0007229//integrin-mediated signaling pathway;GO:0034113//heterotypic cell-cell adhesion;GO:0035987//endodermal cell differentiation;GO:000…	GO:0046872//metal ion binding;GO:0005178//integrin binding	K03161//Allograft rejection;Cell adhesion molecules (CAMs);Systemic lupus erythematosus;Cytokine-cytokine receptor interaction;Malaria;Viral myocarditis;Intestinal immune network for IgA production;Primary immunodeficiency;Toxoplasmosis;Asthma;T cell receptor signaling pathway;Autoimmune thyroid disease;NF-kappa B signaling pathway;K06484//Regulation of actin cytoskeleton;Hypertrophic cardiomyopa…
505353	1210.12967808544	2.038406870521	2.15877385920494e-25	2.95609053554838e-23	Up	PKN3//protein kinase N3	-	GO:0006468//protein phosphorylation;GO:0010631//epithelial cell migration;GO:0007165//signal transduction	GO:0004674//protein serine/threonine kinase activity;GO:0005524//ATP binding	K06071//Salmonella infection;PI3K-Akt signaling pathway
516565	445.190920063963	2.53554476764198	2.50313751179265e-25	3.40412668088844e-23	Up	CLMP//CXADR-like membrane protein	GO:0005881//cytoplasmic microtubule;GO:0005923//tight junction;GO:0070062//extracellular vesicular exosome;GO:0009986//cell surface	GO:0048565//digestive tract development	-	-
534734	313.206992961337	1.7156408887428	2.51889240303686e-25	3.40412668088844e-23	Up	MRI1//methylthioribose-1-phosphate isomerase 1	GO:0005829//cytosol;GO:0005730//nucleolus;GO:0042995//cell projection	GO:0019284//L-methionine biosynthetic process from S-adenosylmethionine;GO:0006595//polyamine metabolic process;GO:0019509//L-methionine biosynthetic process from methylthioadenosine	GO:0046523//S-methyl-5-thioribose-1-phosphate isomerase activity;GO:0042802//identical protein binding	K08963//Cysteine and methionine metabolism;Metabolic pathways
504411	1474.18534462633	1.31940076821728	2.70525409532983e-25	3.63224278760616e-23	Up	LZTS2//leucine zipper%2C putative tumor suppressor 2	GO:0005813//centrosome;GO:0030496//midbody;GO:0005737//cytoplasm;GO:0005874//microtubule	GO:0001822//kidney development;GO:0051013//microtubule severing;GO:1900181//negative regulation of protein localization to nucleus;GO:0000910//cytokinesis;GO:0008285//negative regulation of cell proliferation;GO:0090090//negative regulation of canonical Wnt signaling pathway;GO:0051255//spindle midzone assembly;GO:0051168//nuclear export;GO:0007067//mitotic nuclear division	-	-
785141	332.529163256853	1.67649106379478	2.88621274725464e-25	3.8502078048377e-23	Up	KIAA1614	-	-	-	-
100847410	356.01343086211	-2.43839939833297	3.00324036594149e-25	3.98064109272899e-23	Down	LOC100847410	-	-	-	-
616676	895.842129379003	-1.92225492169888	3.29975242706999e-25	4.34579496398256e-23	Down	GALM//galactose mutarotase (aldose 1-epimerase)	GO:0070062//extracellular vesicular exosome;GO:0005737//cytoplasm	GO:0006012//galactose metabolic process;GO:0006006//glucose metabolic process	GO:0004034//aldose 1-epimerase activity;GO:0030246//carbohydrate binding	K01785//Biosynthesis of antibiotics;Microbial metabolism in diverse environments;Biosynthesis of secondary metabolites;Galactose metabolism;Metabolic pathways;Glycolysis / Gluconeogenesis
515494	3010.96088217065	1.44370556305003	3.66460571139508e-25	4.79576280345039e-23	Up	LRP10//low density lipoprotein receptor-related protein 10	GO:0016020//membrane	-	-	K06464//Legionellosis;Amoebiasis;Staphylococcus aureus infection;Rheumatoid arthritis;Phagosome;HTLV-I infection;Pertussis;Rap1 signaling pathway;Tuberculosis;Cell adhesion molecules (CAMs);Malaria;Natural killer cell mediated cytotoxicity;Leishmaniasis;Hippo signaling pathway;Leukocyte transendothelial migration;Viral myocarditis;Regulation of actin cytoskeleton;K06256//MicroRNAs in cancer;Epste…
100861537	48370.5866230548	-2.87378331223551	4.51061490830679e-25	5.86578518610438e-23	Down	RN45S//45S ribosomal RNA	-	-	-	-
616779	123.826212978191	3.06624445599747	5.52842930748212e-25	7.14445829942548e-23	Up	RABIF//RAB interacting factor	GO:0005622//intracellular	GO:0061025//membrane fusion;GO:0007264//small GTPase mediated signal transduction;GO:0043547//positive regulation of GTPase activity;GO:0015031//protein transport	GO:0008270//zinc ion binding;GO:0005085//guanyl-nucleotide exchange factor activity;GO:0005515//protein binding	-
510019	2901.55324394111	-1.74150238685872	6.28403308316802e-25	8.0704939168115e-23	Down	FAM49B//family with sequence similarity 49%2C member B	GO:0070062//extracellular vesicular exosome;GO:0005929//cilium	-	GO:0005515//protein binding	-
509011	869.993868492479	1.66535656657939	8.9845680501963e-25	1.14675255292536e-22	Up	MKL1	GO:0005737//cytoplasm;GO:0005654//nucleoplasm	GO:0051145//smooth muscle cell differentiation;GO:0010735//positive regulation of transcription via serum response element binding;GO:2001234//negative regulation of apoptotic signaling pathway;GO:0043154//negative regulation of cysteine-type endopeptidase activity involved in apoptotic process	GO:0043522//leucine zipper domain binding;GO:0003785//actin monomer binding;GO:0001105//RNA polymerase II transcription coactivator activity;GO:0000976//transcription regulatory region sequence-specific DNA binding;GO:0003700//sequence-specific DNA binding transcription factor activity	-
509745	336.978447545338	2.06262354342642	9.26101025312708e-25	1.1676213963653e-22	Up	DPM3//dolichyl-phosphate mannosyltransferase polypeptide 3	GO:0030176//integral component of endoplasmic reticulum membrane;GO:0033185//dolichol-phosphate-mannose synthase complex	GO:0006506//GPI anchor biosynthetic process;GO:0031647//regulation of protein stability;GO:0035269//protein O-linked mannosylation	GO:0004582//dolichyl-phosphate beta-D-mannosyltransferase activity	K09659//N-Glycan biosynthesis;Metabolic pathways
781865	753.988353441497	1.59785206520487	9.23658126150415e-25	1.1676213963653e-22	Up	LLGL1//lethal giant larvae homolog 1 (Drosophila)	GO:0031901//early endosome membrane;GO:0032588//trans-Golgi network membrane;GO:0005886//plasma membrane;GO:0030424//axon;GO:0000137//Golgi cis cisterna;GO:0030864//cortical actin cytoskeleton	GO:0043547//positive regulation of GTPase activity;GO:0007409//axonogenesis;GO:0006893//Golgi to plasma membrane transport;GO:0008593//regulation of Notch signaling pathway;GO:0006461//protein complex assembly;GO:0030866//cortical actin cytoskeleton organization;GO:0017157//regulation of exocytosis;GO:0050708//regulation of protein secretion;GO:0051294//establishment of spindle orientation;GO:003…	GO:0019901//protein kinase binding;GO:0005096//GTPase activator activity;GO:0019905//syntaxin binding;GO:0017137//Rab GTPase binding	K06094//Hippo signaling pathway;Hippo signaling pathway - fly;Tight junction
514927	599.316499892022	2.41292968941739	9.35781987968219e-25	1.17267661607387e-22	Up	ADAMTS15//ADAM metallopeptidase with thrombospondin type 1 motif%2C 15	GO:0005578//proteinaceous extracellular matrix	GO:0006508//proteolysis	GO:0004222//metalloendopeptidase activity;GO:0008270//zinc ion binding	-
101906293	86.6559589694044	-3.62859907219559	1.21037296247953e-24	1.50764347862585e-22	Down	LOC101906293	-	-	-	-
525303	797.304801539712	-2.49488924759097	1.24363687311934e-24	1.53980117517896e-22	Down	GGH//gamma-glutamyl hydrolase (conjugase%2C folylpolygammaglutamyl hydrolase)	GO:0070062//extracellular vesicular exosome;GO:0005615//extracellular space;GO:0042470//melanosome;GO:0005634//nucleus;GO:0005764//lysosome	GO:0006508//proteolysis;GO:0006541//glutamine metabolic process;GO:0046900//tetrahydrofolylpolyglutamate metabolic process	GO:0034722//gamma-glutamyl-peptidase activity	K01307//Folate biosynthesis
522105	582.527332444419	1.6211904157692	1.52793062904417e-24	1.86940956312109e-22	Up	AHDC1//AT hook%2C DNA binding motif%2C containing 1	-	-	GO:0003677//DNA binding	K02350//Fanconi anemia pathway;Metabolic pathways
530070	1307.82849586226	-1.41554237891504	1.52540087185493e-24	1.86940956312109e-22	Down	FAM98A//family with sequence similarity 98%2C member A	GO:0072669//tRNA-splicing ligase complex	-	GO:0044822//poly(A) RNA binding	-
526704	1242.74549998939	-2.47596860800323	1.96930995894667e-24	2.3952601188906e-22	Down	VNN1//vanin 1	GO:0005886//plasma membrane;GO:0031225//anchored component of membrane;GO:0070062//extracellular vesicular exosome	GO:0015939//pantothenate metabolic process;GO:0045087//innate immune response;GO:0002526//acute inflammatory response;GO:0033089//positive regulation of T cell differentiation in thymus;GO:0002544//chronic inflammatory response;GO:1902176//negative regulation of oxidative stress-induced intrinsic apoptotic signaling pathway	GO:0017159//pantetheine hydrolase activity	K08069//Pantothenate and CoA biosynthesis
613674	1388.96147683968	-1.18027163039451	2.04352343872196e-24	2.4709903007283e-22	Down	VMA21//VMA21 vacuolar H+-ATPase homolog (S. cerevisiae)	GO:0016021//integral component of membrane;GO:0005789//endoplasmic reticulum membrane;GO:0033116//endoplasmic reticulum-Golgi intermediate compartment membrane;GO:0005764//lysosome;GO:0030127//COPII vesicle coat	GO:0070072//vacuolar proton-transporting V-type ATPase complex assembly	-	-
100851337	152.302743353521	-7.42287119274934	2.0914062856151e-24	2.51418649811997e-22	Down	LOC100851337	-	-	-	K06106//Bacterial invasion of epithelial cells;Proteoglycans in cancer;Pathogenic Escherichia coli infection;Shigellosis;Tight junction
280737	505.437649020562	-3.61402422679184	2.68456762608317e-24	3.20860143378738e-22	Down	BTC//betacellulin	GO:0005886//plasma membrane;GO:0016021//integral component of membrane;GO:0005615//extracellular space	GO:0043066//negative regulation of apoptotic process;GO:0007173//epidermal growth factor receptor signaling pathway;GO:0008284//positive regulation of cell proliferation;GO:0051781//positive regulation of cell division	GO:0008083//growth factor activity;GO:0005154//epidermal growth factor receptor binding	K09783//ErbB signaling pathway
512754	983.414189624504	-2.69729482359986	4.22444447098809e-24	5.02004817969085e-22	Down	RPA3//replication protein A3%2C 14kDa	GO:0005662//DNA replication factor A complex	GO:0007346//regulation of mitotic cell cycle;GO:0006289//nucleotide-excision repair;GO:0042127//regulation of cell proliferation;GO:0006284//base-excision repair;GO:0006298//mismatch repair;GO:0006260//DNA replication;GO:0000724//double-strand break repair via homologous recombination	GO:0003697//single-stranded DNA binding;GO:0003684//damaged DNA binding	K10740//Fanconi anemia pathway;DNA replication;Nucleotide excision repair;Mismatch repair;Homologous recombination
512977	769.248112579193	-1.34810122342098	4.43268513816467e-24	5.23740746296176e-22	Down	RBBP8//retinoblastoma binding protein 8	GO:0005654//nucleoplasm;GO:0017053//transcriptional repressor complex;GO:0005730//nucleolus	GO:0000082//G1/S transition of mitotic cell cycle;GO:0000122//negative regulation of transcription from RNA polymerase II promoter;GO:0006289//nucleotide-excision repair;GO:0090305//nucleic acid phosphodiester bond hydrolysis;GO:0001835//blastocyst hatching;GO:0000724//double-strand break repair via homologous recombination;GO:0051301//cell division;GO:0007067//mitotic nuclear division;GO:0051321…	GO:0003684//damaged DNA binding;GO:0001106//RNA polymerase II transcription corepressor activity;GO:0001103//RNA polymerase II repressing transcription factor binding;GO:0000014//single-stranded DNA endodeoxyribonuclease activity	-
515610	5900.94770163179	3.18972061153921	5.02047269714302e-24	5.89819965675149e-22	Up	ACTA2//actin%2C alpha 2%2C smooth muscle%2C aorta	GO:0030175//filopodium;GO:0005615//extracellular space;GO:0070062//extracellular vesicular exosome;GO:0005829//cytosol;GO:0005884//actin filament;GO:0030485//smooth muscle contractile fiber;GO:0001725//stress fiber;GO:0030027//lamellipodium;GO:0044297//cell body;GO:0005865//striated muscle thin filament	GO:0048741//skeletal muscle fiber development;GO:0008217//regulation of blood pressure;GO:0030240//skeletal muscle thin filament assembly;GO:0014829//vascular smooth muscle contraction;GO:0009615//response to virus;GO:0090131//mesenchyme migration;GO:0010628//positive regulation of gene expression;GO:0072144//glomerular mesangial cell development	GO:0005524//ATP binding;GO:0019901//protein kinase binding;GO:0005200//structural constituent of cytoskeleton	K12313//Vascular smooth muscle contraction
100124517	956.934148703919	1.42664447303781	5.26525376277915e-24	6.15082779960364e-22	Up	KHNYN//KH and NYN domain containing	-	-	-	-
529296	301.750339935875	1.86079214865664	6.70537003893742e-24	7.78915372444433e-22	Up	FCHSD1//FCH and double SH3 domains 1	-	-	-	K07526//Axon guidance
522886	3395.21821941641	4.22989438431741	6.95068804713766e-24	8.02901546093103e-22	Up	PPL	-	-	-	-
506751	3708.32645275422	2.28693348116148	9.14646512104871e-24	1.05067477393291e-21	Up	LAMA5	GO:0043259//laminin-10 complex;GO:0005610//laminin-5 complex;GO:0043260//laminin-11 complex;GO:0005615//extracellular space;GO:0005634//nucleus;GO:0070062//extracellular vesicular exosome	GO:0030334//regulation of cell migration;GO:0034446//substrate adhesion-dependent cell spreading;GO:0042475//odontogenesis of dentin-containing tooth;GO:0045995//regulation of embryonic development;GO:0042384//cilium assembly;GO:0007010//cytoskeleton organization;GO:0090002//establishment of protein localization to plasma membrane;GO:0030324//lung development;GO:0030155//regulation of cell adhesi…	GO:0005178//integrin binding;GO:0005198//structural molecule activity	K06240//Small cell lung cancer;Toxoplasmosis;Focal adhesion;Pathways in cancer;Amoebiasis;ECM-receptor interaction;PI3K-Akt signaling pathway
101905525	263.48937770384	-2.3501948734342	1.03440683117136e-23	1.18168121812874e-21	Down	LOC101905525	-	-	-	-
513649	607.909419914732	-1.2098026527529	1.0551729995129e-23	1.19223016999608e-21	Down	CCDC43//coiled-coil domain containing 43	-	-	-	-
788760	1869.84051025074	1.55389171370557	1.051650948103e-23	1.19223016999608e-21	Up	EHBP1L1//EH domain binding protein 1-like 1	GO:0016020//membrane	-	-	-
787675	540.055787385671	1.32650070090624	1.38251381868911e-23	1.55359990375189e-21	Up	ZNF687//zinc finger protein 687	GO:0005730//nucleolus	-	GO:0046872//metal ion binding	-
533764	591.428556391107	-1.20091493368548	2.43339138925372e-23	2.71974236516753e-21	Down	RPE//ribulose-5-phosphate-3-epimerase	GO:0070062//extracellular vesicular exosome;GO:0005829//cytosol	GO:0044262//cellular carbohydrate metabolic process;GO:0009052//pentose-phosphate shunt, non-oxidative branch;GO:0019323//pentose catabolic process	GO:0046872//metal ion binding;GO:0004750//ribulose-phosphate 3-epimerase activity;GO:0042803//protein homodimerization activity	K01783//Metabolic pathways;Carbon fixation in photosynthetic organisms;Microbial metabolism in diverse environments;Biosynthesis of amino acids;Biosynthesis of antibiotics;Biosynthesis of secondary metabolites;Carbon metabolism;Pentose phosphate pathway;Pentose and glucuronate interconversions
493989	342.131312525209	1.87694386802196	2.65618157922828e-23	2.95278852224211e-21	Up	XYLT2//xylosyltransferase II	GO:0005789//endoplasmic reticulum membrane;GO:0016021//integral component of membrane;GO:0000139//Golgi membrane	GO:0030210//heparin biosynthetic process;GO:0015012//heparan sulfate proteoglycan biosynthetic process;GO:0030206//chondroitin sulfate biosynthetic process	GO:0030158//protein xylosyltransferase activity;GO:0008375//acetylglucosaminyltransferase activity	K00771//Metabolic pathways;Glycosaminoglycan biosynthesis - chondroitin sulfate / dermatan sulfate;Glycosaminoglycan biosynthesis - heparan sulfate / heparin
101905167	105.852058931651	-5.09365863590069	2.85153018416019e-23	3.15299944480643e-21	Down	LOC101905167	-	-	-	-
539970	587.976189462111	1.29808705102645	2.93404704861603e-23	3.22698355448051e-21	Up	DCAF15//DDB1 and CUL4 associated factor 15	-	GO:0016567//protein ubiquitination	-	-
512682	1170.27585659913	1.53099381833512	3.10909149199079e-23	3.40141189311606e-21	Up	SBNO2//strawberry notch homolog 2 (Drosophila)	-	GO:0061430//bone trabecula morphogenesis;GO:0030282//bone mineralization;GO:0050727//regulation of inflammatory response;GO:0072675//osteoclast fusion;GO:0045944//positive regulation of transcription from RNA polymerase II promoter;GO:0045892//negative regulation of transcription, DNA-templated;GO:0002281//macrophage activation involved in immune response	-	K04425//MAPK signaling pathway
281151	1477.28341489049	1.29760546175237	3.5904385757692e-23	3.90734202269367e-21	Up	EXT2//exostosin glycosyltransferase 2	GO:0000139//Golgi membrane;GO:0016021//integral component of membrane;GO:0043541//UDP-N-acetylglucosamine transferase complex;GO:0070062//extracellular vesicular exosome;GO:0005615//extracellular space	GO:0001503//ossification;GO:0030154//cell differentiation;GO:0006486//protein glycosylation;GO:0006024//glycosaminoglycan biosynthetic process;GO:0006044//N-acetylglucosamine metabolic process;GO:0015014//heparan sulfate proteoglycan biosynthetic process, polysaccharide chain biosynthetic process;GO:0001707//mesoderm formation	GO:0046872//metal ion binding;GO:0050509//N-acetylglucosaminyl-proteoglycan 4-beta-glucuronosyltransferase activity;GO:0050508//glucuronosyl-N-acetylglucosaminyl-proteoglycan 4-alpha-N-acetylglucosaminyltransferase activity;GO:0042803//protein homodimerization activity;GO:0046982//protein heterodimerization activity	K02367//Metabolic pathways;Glycosaminoglycan biosynthesis - heparan sulfate / heparin
535023	413.101441880042	-1.45714975555361	4.38107184540422e-23	4.74279699201168e-21	Down	FAM107B//family with sequence similarity 107%2C member B	-	GO:0007605//sensory perception of sound	-	-
538896	66.1523126328364	3.63442788562189	4.9320761341023e-23	5.31148636587673e-21	Up	BDKRB2//bradykinin receptor B2	GO:0005886//plasma membrane;GO:0005768//endosome;GO:0016021//integral component of membrane	GO:0033137//negative regulation of peptidyl-serine phosphorylation;GO:0009651//response to salt stress;GO:0007186//G-protein coupled receptor signaling pathway;GO:0006939//smooth muscle contraction;GO:0050482//arachidonic acid secretion;GO:0042310//vasoconstriction;GO:1902239//negative regulation of intrinsic apoptotic signaling pathway in response to osmotic stress by p53 class mediator;GO:00423…	GO:0031702//type 1 angiotensin receptor binding;GO:0004947//bradykinin receptor activity;GO:0002020//protease binding;GO:0046982//protein heterodimerization activity	K03916//Regulation of actin cytoskeleton;Neuroactive ligand-receptor interaction;Chagas disease (American trypanosomiasis);Endocrine and other factor-regulated calcium reabsorption;Sphingolipid signaling pathway;Pathways in cancer;Complement and coagulation cascades;cGMP-PKG signaling pathway;Inflammatory mediator regulation of TRP channels;Calcium signaling pathway
614643	145.440030497079	-3.83200764188553	4.99200646414166e-23	5.34817189943301e-21	Down	LOC614643	-	-	-	-
100498851	60.2367645868314	8.08899877849458	5.43648577530582e-23	5.7943410503092e-21	Up	microRNA mir-2904-1	-	-	-	-
101907369	209.257147620961	-3.45561670618463	5.61520286702988e-23	5.95413075290138e-21	Down	LOC101907369	-	-	-	-
533508	475.973680801535	-1.52651821368235	6.26945963921179e-23	6.61396004897868e-21	Down	ODF2L//outer dense fiber of sperm tails 2-like	GO:0005813//centrosome	-	-	-
513057	407.434710476281	2.86144174620797	7.09319353343122e-23	7.44497272541916e-21	Up	PLCD3//phospholipase C%2C delta 3	GO:0005622//intracellular	GO:0016042//lipid catabolic process;GO:0042127//regulation of cell proliferation;GO:0060716//labyrinthine layer blood vessel development;GO:0001525//angiogenesis;GO:0035556//intracellular signal transduction	GO:0004435//phosphatidylinositol phospholipase C activity;GO:0004871//signal transducer activity	K05857//Thyroid hormone signaling pathway;Metabolic pathways;Calcium signaling pathway;Phosphatidylinositol signaling system;Inositol phosphate metabolism
504381	2034.34246339835	1.10243949252803	9.41020670871576e-23	9.82701232909676e-21	Up	SF3A1//splicing factor 3a%2C subunit 1%2C 120kDa	GO:0005686//U2 snRNP;GO:0071013//catalytic step 2 spliceosome;GO:0071004//U2-type prespliceosome;GO:0005654//nucleoplasm	GO:0000389//mRNA 3'-splice site recognition	GO:0044822//poly(A) RNA binding	K12825//Spliceosome
528530	408.118997191697	3.48554116154212	1.12542825412844e-22	1.16937085480471e-20	Up	CSF2RB//colony stimulating factor 2 receptor%2C beta%2C low-affinity (granulocyte-macrophage)	GO:0016020//membrane	GO:0019221//cytokine-mediated signaling pathway	GO:0004896//cytokine receptor activity	K04738//Jak-STAT signaling pathway;Apoptosis;Cytokine-cytokine receptor interaction
508233	1696.15255487249	1.40893955581552	1.16372275275282e-22	1.20311476793351e-20	Up	RELA//v-rel avian reticuloendotheliosis viral oncogene homolog A	GO:0005667//transcription factor complex;GO:0005829//cytosol;GO:0033256//I-kappaB/NF-kappaB complex;GO:0005654//nucleoplasm;GO:0071159//NF-kappaB complex	GO:0032495//response to muramyl dipeptide;GO:0045084//positive regulation of interleukin-12 biosynthetic process;GO:0071222//cellular response to lipopolysaccharide;GO:0008284//positive regulation of cell proliferation;GO:0071316//cellular response to nicotine;GO:0071347//cellular response to interleukin-1;GO:0070301//cellular response to hydrogen peroxide;GO:0071375//cellular response to peptide…	GO:0051059//NF-kappaB binding;GO:0071532//ankyrin repeat binding;GO:0001077//RNA polymerase II core promoter proximal region sequence-specific DNA binding transcription factor activity involved in positive regulation of transcription;GO:0031490//chromatin DNA binding;GO:0031625//ubiquitin protein ligase binding;GO:0042803//protein homodimerization activity;GO:0042301//phosphate ion binding;GO:004…	K04735//TNF signaling pathway;Measles;Hepatitis C;Pertussis;Small cell lung cancer;HTLV-I infection;Prostate cancer;Pathways in cancer;Salmonella infection;Chemokine signaling pathway;cAMP signaling pathway;HIF-1 signaling pathway;RIG-I-like receptor signaling pathway;Legionellosis;Inflammatory bowel disease (IBD);Herpes simplex infection;Hepatitis B;Ras signaling pathway;Chronic myeloid leukemia…
101905686	122.482109591388	-5.26011112039418	1.1925898237053e-22	1.22682486491316e-20	Down	LOC101905686	-	-	-	-
511053	477.223230523783	2.65095130694244	1.27143577304312e-22	1.30145928114914e-20	Up	SLC27A3	GO:0016021//integral component of membrane;GO:0031966//mitochondrial membrane	GO:0001676//long-chain fatty acid metabolic process	GO:0031957//very long-chain fatty acid-CoA ligase activity;GO:0000166//nucleotide binding;GO:0004321//fatty-acyl-CoA synthase activity;GO:0004467//long-chain fatty acid-CoA ligase activity	K08772//Insulin resistance
784171	363.752956173035	-1.87858566059638	1.33506567038744e-22	1.35985974712321e-20	Down	DNAJC28	-	-	-	-
282872	8931.86532278159	2.2935663363807	1.50869130890381e-22	1.52917697030412e-20	Up	MMP2//matrix metallopeptidase 2 (gelatinase A%2C 72kDa gelatinase%2C 72kDa type IV collagenase)	GO:0030017//sarcomere;GO:0005578//proteinaceous extracellular matrix;GO:0005886//plasma membrane;GO:0005739//mitochondrion;GO:0005581//collagen trimer;GO:0005615//extracellular space;GO:0005634//nucleus	GO:0045089//positive regulation of innate immune response;GO:0022617//extracellular matrix disassembly;GO:0007411//axon guidance;GO:0035987//endodermal cell differentiation;GO:0007566//embryo implantation;GO:0001955//blood vessel maturation;GO:0071230//cellular response to amino acid stimulus;GO:0030574//collagen catabolic process;GO:0001957//intramembranous ossification;GO:0001525//angiogenesis;…	GO:0004252//serine-type endopeptidase activity;GO:0005515//protein binding;GO:0004222//metalloendopeptidase activity;GO:0008270//zinc ion binding	K01398//Leukocyte transendothelial migration;Pathways in cancer;GnRH signaling pathway;Bladder cancer;Proteoglycans in cancer;Estrogen signaling pathway;K06493//Phagosome;Focal adhesion;Hypertrophic cardiomyopathy (HCM);PI3K-Akt signaling pathway;Rap1 signaling pathway;Regulation of actin cytoskeleton;Osteoclast differentiation;MicroRNAs in cancer;Dilated cardiomyopathy;Thyroid hormone signaling …
790886	186.638520560735	-5.43287800583225	1.75856822477749e-22	1.77375196018166e-20	Down	LOC790886//uncharacterized LOC790886	-	GO:0002376//immune system process	-	K04004//Staphylococcus aureus infection;Complement and coagulation cascades
508076	6283.00035392122	1.79671052429972	1.8350300643119e-22	1.84188915727073e-20	Up	COL18A1//collagen%2C type XVIII%2C alpha 1	GO:0005604//basement membrane;GO:0005615//extracellular space;GO:0005581//collagen trimer;GO:0070062//extracellular vesicular exosome	GO:0008284//positive regulation of cell proliferation;GO:2000353//positive regulation of endothelial cell apoptotic process;GO:0001525//angiogenesis;GO:0030198//extracellular matrix organization;GO:0030335//positive regulation of cell migration;GO:0001886//endothelial cell morphogenesis;GO:0007155//cell adhesion	GO:0042802//identical protein binding;GO:0005198//structural molecule activity	K05719//Pathogenic Escherichia coli infection;Hypertrophic cardiomyopathy (HCM);Regulation of actin cytoskeleton;Leishmaniasis;Axon guidance;Leukocyte transendothelial migration;Proteoglycans in cancer;Arrhythmogenic right ventricular cardiomyopathy (ARVC);Shigellosis;Bacterial invasion of epithelial cells;Dilated cardiomyopathy;Rap1 signaling pathway;Pertussis;PI3K-Akt signaling pathway;Cell adh…
783548	2911.00294081265	1.64620259171766	2.01212968099911e-22	2.00989398135356e-20	Up	TNKS1BP1	GO:0030014//CCR4-NOT complex;GO:0005886//plasma membrane;GO:0005654//nucleoplasm	-	-	-
281405	35.4550674947189	4.64671082864257	2.13627228776849e-22	2.12363952375909e-20	Up	PKP1//plakophilin 1	GO:0005654//nucleoplasm;GO:0005886//plasma membrane;GO:0005882//intermediate filament;GO:0070062//extracellular vesicular exosome;GO:0030057//desmosome	GO:0006921//cellular component disassembly involved in execution phase of apoptosis;GO:0007165//signal transduction;GO:0045110//intermediate filament bundle assembly;GO:0007275//multicellular organismal development;GO:0016337//single organismal cell-cell adhesion	GO:0019215//intermediate filament binding;GO:0030280//structural constituent of epidermis;GO:0005521//lamin binding;GO:0004871//signal transducer activity	-
616452	507.932582091969	1.92305290393775	2.67224549256114e-22	2.63114381188985e-20	Up	MESDC1//mesoderm development candidate 1	-	-	-	K06271//Rap1 signaling pathway;Platelet activation;HTLV-I infection;Focal adhesion
617865	551.954585876404	1.2670476878099	2.66709867738175e-22	2.63114381188985e-20	Up	SLC12A9//solute carrier family 12%2C member 9	GO:0005887//integral component of plasma membrane;GO:0070062//extracellular vesicular exosome	GO:0055064//chloride ion homeostasis;GO:0010107//potassium ion import;GO:0055075//potassium ion homeostasis;GO:1902476//chloride transmembrane transport;GO:0006884//cell volume homeostasis	GO:0022820//potassium ion symporter activity;GO:0015379//potassium:chloride symporter activity	-
530102	750.105462975081	2.42130447967219	2.88664502411179e-22	2.82877531580851e-20	Up	LOC530102	GO:0005578//proteinaceous extracellular matrix	-	-	K06238//Protein digestion and absorption;PI3K-Akt signaling pathway;ECM-receptor interaction;Focal adhesion;K05719//ECM-receptor interaction;Toxoplasmosis;Platelet activation;PI3K-Akt signaling pathway;Pertussis;Rap1 signaling pathway;Cell adhesion molecules (CAMs);Pathways in cancer;Phagosome;Focal adhesion;Small cell lung cancer;Proteoglycans in cancer;Arrhythmogenic right ventricular cardiomyo…
522863	805.569391608257	-1.7595637664757	3.55363760113623e-22	3.46597003201386e-20	Down	NMNAT1//nicotinamide nucleotide adenylyltransferase 1	GO:0005634//nucleus	GO:0006767//water-soluble vitamin metabolic process;GO:0034628//'de novo' NAD biosynthetic process from aspartate	GO:0005524//ATP binding;GO:0000309//nicotinamide-nucleotide adenylyltransferase activity;GO:0004515//nicotinate-nucleotide adenylyltransferase activity	K06210//Metabolic pathways;Nicotinate and nicotinamide metabolism
787487	133.506511206826	2.22152991379843	3.716452813663e-22	3.60775093089718e-20	Up	VWCE//von Willebrand factor C and EGF domains	-	GO:0009966//regulation of signal transduction;GO:0008284//positive regulation of cell proliferation	GO:0005509//calcium ion binding	-
782059	1070.12914978915	-1.07104657584486	3.98830147109548e-22	3.85355651952529e-20	Down	SCYL2//SCY1-like 2 (S. cerevisiae)	GO:0005622//intracellular	GO:2000286//receptor internalization involved in canonical Wnt signaling pathway;GO:0002092//positive regulation of receptor internalization;GO:0006468//protein phosphorylation;GO:0090090//negative regulation of canonical Wnt signaling pathway;GO:2000370//positive regulation of clathrin-mediated endocytosis;GO:0008333//endosome to lysosome transport	GO:0005524//ATP binding;GO:0004672//protein kinase activity;GO:0005102//receptor binding	-
281203	2632.36804596983	-1.66634981701597	4.31935905342535e-22	4.1372582399017e-20	Down	GNG2//guanine nucleotide binding protein (G protein)%2C gamma 2	GO:0005834//heterotrimeric G-protein complex;GO:0070062//extracellular vesicular exosome;GO:0005829//cytosol	GO:0048010//vascular endothelial growth factor receptor signaling pathway;GO:0030168//platelet activation;GO:0007191//adenylate cyclase-activating dopamine receptor signaling pathway;GO:0071380//cellular response to prostaglandin E stimulus;GO:0044281//small molecule metabolic process;GO:0006112//energy reserve metabolic process;GO:0008283//cell proliferation;GO:0002040//sprouting angiogenesis;GO…	GO:0004871//signal transducer activity;GO:0003924//GTPase activity;GO:0031681//G-protein beta-subunit binding	K07826//Morphine addiction;Dopaminergic synapse;Chemokine signaling pathway;Ras signaling pathway;GABAergic synapse;Glutamatergic synapse;Cholinergic synapse;Alcoholism;Circadian entrainment;PI3K-Akt signaling pathway;Retrograde endocannabinoid signaling;Serotonergic synapse;Pathways in cancer
508559	485.16761148735	2.00600900194826	4.32194118981848e-22	4.1372582399017e-20	Up	EFS//embryonal Fyn-associated substrate	-	-	GO:0017124//SH3 domain binding	K05726//Rap1 signaling pathway;Chemokine signaling pathway;Regulation of actin cytoskeleton;Focal adhesion;Bacterial invasion of epithelial cells;Leukocyte transendothelial migration
512481	1303.18634383746	-1.41839681269768	4.36748563943976e-22	4.16158988786617e-20	Down	ERGIC2//ERGIC and golgi 2	GO:0005730//nucleolus;GO:0005737//cytoplasm;GO:0016020//membrane	-	-	-
532690	1034.02532169495	2.06218035498872	5.00987871150788e-22	4.7518010145802e-20	Up	OSBPL5	GO:0005789//endoplasmic reticulum membrane;GO:0016021//integral component of membrane;GO:0005829//cytosol	GO:0008203//cholesterol metabolic process;GO:0015914//phospholipid transport;GO:0006893//Golgi to plasma membrane transport;GO:0030301//cholesterol transport	GO:0008142//oxysterol binding;GO:0005548//phospholipid transporter activity;GO:0015485//cholesterol binding;GO:0070273//phosphatidylinositol-4-phosphate binding;GO:0001786//phosphatidylserine binding	-
613984	455.308216184665	-1.36637391117714	5.10920450713106e-22	4.82388226456388e-20	Down	VAMP7//vesicle-associated membrane protein 7	GO:0031143//pseudopodium;GO:0016021//integral component of membrane;GO:0005802//trans-Golgi network;GO:0031902//late endosome membrane;GO:0031201//SNARE complex;GO:0030658//transport vesicle membrane;GO:0009986//cell surface;GO:0045177//apical part of cell;GO:0048471//perinuclear region of cytoplasm;GO:0005886//plasma membrane;GO:0031091//platelet alpha granule;GO:0030027//lamellipodium;GO:000578…	GO:1900483//regulation of protein targeting to vacuolar membrane;GO:0006911//phagocytosis, engulfment;GO:0043308//eosinophil degranulation;GO:0047496//vesicle transport along microtubule;GO:0006888//ER to Golgi vesicle-mediated transport;GO:0017156//calcium ion-dependent exocytosis;GO:0097352//autophagic vacuole maturation;GO:0043001//Golgi to plasma membrane protein transport;GO:0034197//triglyc…	GO:0005484//SNAP receptor activity;GO:0019905//syntaxin binding	K08515//SNARE interactions in vesicular transport
523755	602.233903704624	2.67512365794042	5.40654384189293e-22	5.08141395540091e-20	Up	ITGA11	-	-	-	K06587//PI3K-Akt signaling pathway;Hypertrophic cardiomyopathy (HCM);ECM-receptor interaction;Arrhythmogenic right ventricular cardiomyopathy (ARVC);Regulation of actin cytoskeleton;Focal adhesion;Dilated cardiomyopathy
539951	928.80961231145	2.23762779429334	5.45674371980281e-22	5.10538868300284e-20	Up	RIN3	GO:0031410//cytoplasmic vesicle;GO:0005769//early endosome	GO:0006897//endocytosis;GO:0043547//positive regulation of GTPase activity	GO:0017137//Rab GTPase binding;GO:0017112//Rab guanyl-nucleotide exchange factor activity	K17638//Ras signaling pathway
511469	610.451048643733	2.06558859378184	5.62084668260222e-22	5.23523634487235e-20	Up	ALDH3B1//aldehyde dehydrogenase 3 family%2C member B1	GO:0070062//extracellular vesicular exosome;GO:0005829//cytosol;GO:0005886//plasma membrane	GO:0055114//oxidation-reduction process;GO:0034599//cellular response to oxidative stress;GO:0006068//ethanol catabolic process;GO:0046185//aldehyde catabolic process	GO:0004028//3-chloroallyl aldehyde dehydrogenase activity;GO:0004029//aldehyde dehydrogenase (NAD) activity;GO:0004030//aldehyde dehydrogenase [NAD(P)+] activity	K00129//Metabolism of xenobiotics by cytochrome P450;Glycolysis / Gluconeogenesis;Histidine metabolism;Chemical carcinogenesis;Biosynthesis of secondary metabolites;Microbial metabolism in diverse environments;Phenylalanine metabolism;Tyrosine metabolism;beta-Alanine metabolism;Drug metabolism - cytochrome P450;Metabolic pathways
525051	662.740865783892	1.23752927130997	6.20733313036581e-22	5.75556175500332e-20	Up	BRD3//bromodomain containing 3	-	GO:0006357//regulation of transcription from RNA polymerase II promoter	GO:0070577//lysine-acetylated histone binding;GO:0003682//chromatin binding	-
768226	4648.70707365002	1.35752663279264	7.18821080518154e-22	6.63529619726512e-20	Up	ZYX//zyxin	GO:0005925//focal adhesion;GO:0001725//stress fiber;GO:0005913//cell-cell adherens junction;GO:0005737//cytoplasm;GO:0005634//nucleus	GO:0007160//cell-matrix adhesion;GO:0007229//integrin-mediated signaling pathway;GO:0007179//transforming growth factor beta receptor signaling pathway;GO:0043149//stress fiber assembly	GO:0044822//poly(A) RNA binding;GO:0008270//zinc ion binding	K06273//Focal adhesion
280763	350.927218519782	-3.55216283582732	8.625805556556e-22	7.92692362190704e-20	Down	DDO//D-aspartate oxidase	GO:0005777//peroxisome	GO:0007320//insemination;GO:0006533//aspartate catabolic process;GO:0042445//hormone metabolic process;GO:0055114//oxidation-reduction process;GO:0007625//grooming behavior;GO:0019478//D-amino acid catabolic process	GO:0005102//receptor binding;GO:0071949//FAD binding;GO:0008445//D-aspartate oxidase activity	K00272//Peroxisome;Alanine, aspartate and glutamate metabolism
527550	1026.61539059563	1.92319886686344	9.31263371024462e-22	8.5129781281972e-20	Up	BCAR1//breast cancer anti-estrogen resistance 1	-	-	-	K05726//Rap1 signaling pathway;Chemokine signaling pathway;Regulation of actin cytoskeleton;Focal adhesion;Bacterial invasion of epithelial cells;Leukocyte transendothelial migration
617453	6005.5409570069	3.07149524071355	9.34587239493526e-22	8.5129781281972e-20	Up	CLDN5//claudin 5	GO:0033270//paranode region of axon;GO:0005923//tight junction;GO:0016327//apicolateral plasma membrane;GO:0070062//extracellular vesicular exosome;GO:0043220//Schmidt-Lanterman incisure;GO:0016021//integral component of membrane;GO:0030864//cortical actin cytoskeleton	GO:0016338//calcium-independent cell-cell adhesion via plasma membrane cell-adhesion molecules;GO:0007043//cell-cell junction assembly;GO:1903142//positive regulation of establishment of endothelial barrier;GO:0016337//single organismal cell-cell adhesion;GO:0042552//myelination;GO:0007179//transforming growth factor beta receptor signaling pathway	GO:0042802//identical protein binding;GO:0005198//structural molecule activity	K06087//Leukocyte transendothelial migration;Cell adhesion molecules (CAMs);Tight junction;Hepatitis C
536741	710.922955720857	-2.89921789860099	9.6607309112135e-22	8.76118127417375e-20	Down	MME//membrane metallo-endopeptidase	GO:0005925//focal adhesion;GO:0044306//neuron projection terminus;GO:0008021//synaptic vesicle;GO:0070062//extracellular vesicular exosome;GO:0030425//dendrite;GO:0005886//plasma membrane;GO:0030424//axon;GO:0016021//integral component of membrane;GO:0005903//brush border	GO:0090399//replicative senescence;GO:0071345//cellular response to cytokine stimulus;GO:0050435//beta-amyloid metabolic process;GO:0019233//sensory perception of pain;GO:0006508//proteolysis;GO:0046449//creatinine metabolic process;GO:0001822//kidney development;GO:0071492//cellular response to UV-A;GO:0071493//cellular response to UV-B	GO:0008270//zinc ion binding;GO:0042277//peptide binding;GO:0004222//metalloendopeptidase activity;GO:0008238//exopeptidase activity	K01389//Renin-angiotensin system;Hematopoietic cell lineage;Protein digestion and absorption;Alzheimer's disease
615883	1498.19609609002	2.57763201019219	1.00811370851524e-21	9.10251840653693e-20	Up	SLIT3//slit homolog 3 (Drosophila)	-	-	-	K06850//Axon guidance;K06753//Axon guidance
613923	798.974776409183	-1.03585233245112	1.17733958107927e-21	1.05842828339026e-19	Down	DYM//dymeclin	GO:0005794//Golgi apparatus	GO:0060348//bone development;GO:0007030//Golgi organization	GO:0019899//enzyme binding	-
540357	399.457496421586	2.52640518491643	1.2910683328866e-21	1.15564588394356e-19	Up	CHST7//carbohydrate (N-acetylglucosamine 6-O) sulfotransferase 7	GO:0016021//integral component of membrane;GO:0000139//Golgi membrane	GO:0005976//polysaccharide metabolic process;GO:0006044//N-acetylglucosamine metabolic process;GO:0030206//chondroitin sulfate biosynthetic process	GO:0001517//N-acetylglucosamine 6-O-sulfotransferase activity;GO:0008459//chondroitin 6-sulfotransferase activity	K04743//Glycosaminoglycan biosynthesis - chondroitin sulfate / dermatan sulfate
327709	4919.4995805258	-3.1194814311557	1.30843923863799e-21	1.16614647143611e-19	Down	GSTM1//glutathione S-transferase M1	GO:0005737//cytoplasm	GO:0070458//cellular detoxification of nitrogen compound;GO:0006749//glutathione metabolic process;GO:0018916//nitrobenzene metabolic process;GO:0042178//xenobiotic catabolic process	GO:0042803//protein homodimerization activity;GO:0004364//glutathione transferase activity;GO:0019899//enzyme binding;GO:0043295//glutathione binding	K00799//Metabolism of xenobiotics by cytochrome P450;Chemical carcinogenesis;Drug metabolism - cytochrome P450;Glutathione metabolism
281848	565.015003207177	2.01863674810035	1.32226502329022e-21	1.17196340868311e-19	Up	IGF1R//insulin-like growth factor 1 receptor	GO:0005886//plasma membrane;GO:0016021//integral component of membrane	GO:0043066//negative regulation of apoptotic process;GO:0046328//regulation of JNK cascade;GO:0046777//protein autophosphorylation;GO:0051389//inactivation of MAPKK activity;GO:0018108//peptidyl-tyrosine phosphorylation;GO:0007169//transmembrane receptor protein tyrosine kinase signaling pathway	GO:0043548//phosphatidylinositol 3-kinase binding;GO:0043560//insulin receptor substrate binding;GO:0004714//transmembrane receptor protein tyrosine kinase activity;GO:0005524//ATP binding;GO:0005520//insulin-like growth factor binding	K05087//Transcriptional misregulation in cancer;HIF-1 signaling pathway;Long-term depression;AMPK signaling pathway;Focal adhesion;Prostate cancer;Melanoma;Pathways in cancer;FoxO signaling pathway;Rap1 signaling pathway;PI3K-Akt signaling pathway;Endocytosis;Glioma;Signaling pathways regulating pluripotency of stem cells;Proteoglycans in cancer;Ras signaling pathway;Progesterone-mediated oocyte …
529923	56.9915267756599	2.8850737861338	1.32630186986433e-21	1.17196340868311e-19	Up	ABCB9//ATP-binding cassette%2C sub-family B (MDR/TAP)%2C member 9	GO:0005765//lysosomal membrane;GO:0030176//integral component of endoplasmic reticulum membrane	GO:0055085//transmembrane transport;GO:0008152//metabolic process;GO:0015833//peptide transport	GO:0042803//protein homodimerization activity;GO:0005524//ATP binding;GO:0015440//peptide-transporting ATPase activity	K05656//Lysosome;ABC transporters
530333	801.717493287398	1.58639474399649	1.58337783068639e-21	1.39317035766394e-19	Up	FZR1//fizzy/cell division cycle 20 related 1 (Drosophila)	GO:0005654//nucleoplasm;GO:0005680//anaphase-promoting complex;GO:0031965//nuclear membrane	GO:0090344//negative regulation of cell aging;GO:0008284//positive regulation of cell proliferation;GO:0070306//lens fiber cell differentiation;GO:0051488//activation of anaphase-promoting complex activity;GO:0040020//regulation of meiosis;GO:0031145//anaphase-promoting complex-dependent proteasomal ubiquitin-dependent protein catabolic process;GO:0045732//positive regulation of protein catabolic…	-	K03364//Ubiquitin mediated proteolysis;Progesterone-mediated oocyte maturation;Cell cycle;Cell cycle - yeast
534403	221.431576838208	1.49095564178429	2.07932925780289e-21	1.82179199421993e-19	Up	SP2//Sp2 transcription factor	GO:0005654//nucleoplasm	GO:0006357//regulation of transcription from RNA polymerase II promoter;GO:0048144//fibroblast proliferation;GO:0035264//multicellular organism growth;GO:0006955//immune response;GO:0001701//in utero embryonic development;GO:0048568//embryonic organ development;GO:0072358//cardiovascular system development	GO:0042826//histone deacetylase binding;GO:0003677//DNA binding;GO:0000981//sequence-specific DNA binding RNA polymerase II transcription factor activity;GO:0046872//metal ion binding	-
618680	176.596903864395	1.80522998302028	2.39067238910868e-21	2.08573556918144e-19	Up	ZNF579	GO:0005634//nucleus	GO:0006355//regulation of transcription, DNA-templated	GO:0003677//DNA binding;GO:0046872//metal ion binding;GO:0044822//poly(A) RNA binding	-
614926	147.270797052761	-7.22424946153821	2.40546691355232e-21	2.08982518367737e-19	Down	LOC614926	-	-	-	-
518487	47.6655415834624	7.82656446307432	2.65477304874504e-21	2.2967674614603e-19	Up	MMP27//matrix metallopeptidase 27	GO:0042406//extrinsic component of endoplasmic reticulum membrane;GO:0031012//extracellular matrix	GO:0006508//proteolysis	GO:0005509//calcium ion binding;GO:0008270//zinc ion binding;GO:0004222//metalloendopeptidase activity	-
514028	571.953671640432	1.32419645669426	2.93552738528408e-21	2.52907915606329e-19	Up	DSE//dermatan sulfate epimerase	GO:0005794//Golgi apparatus;GO:0005783//endoplasmic reticulum	GO:0030208//dermatan sulfate biosynthetic process	GO:0047757//chondroitin-glucuronate 5-epimerase activity	K01794//Glycosaminoglycan biosynthesis - chondroitin sulfate / dermatan sulfate;Metabolic pathways
513620	725.266840947436	1.58619599520795	3.32249680006945e-21	2.85059196410938e-19	Up	TMEM127//transmembrane protein 127	GO:0016021//integral component of membrane;GO:0005769//early endosome;GO:0005886//plasma membrane	GO:0008285//negative regulation of cell proliferation;GO:0032007//negative regulation of TOR signaling;GO:0007032//endosome organization	GO:0017137//Rab GTPase binding	-
515367	402.988292060743	2.32412866063008	3.81489106846171e-21	3.25952490175962e-19	Up	FSTL3//follistatin-like 3 (secreted glycoprotein)	GO:0005654//nucleoplasm;GO:0044306//neuron projection terminus;GO:0030141//secretory granule;GO:0005615//extracellular space;GO:0005794//Golgi apparatus	GO:0045671//negative regulation of osteoclast differentiation;GO:0032926//negative regulation of activin receptor signaling pathway;GO:0001822//kidney development;GO:0030325//adrenal gland development;GO:0071248//cellular response to metal ion;GO:0002244//hematopoietic progenitor cell differentiation;GO:0030514//negative regulation of BMP signaling pathway;GO:0030324//lung development;GO:0001503/…	GO:0048185//activin binding;GO:0001968//fibronectin binding	K04661//TGF-beta signaling pathway
539762	338.440010230862	2.61249696044897	3.93068384681823e-21	3.34463991360743e-19	Up	ZFHX4//zinc finger homeobox 4	GO:0005634//nucleus	GO:0006355//regulation of transcription, DNA-templated	GO:0008270//zinc ion binding;GO:0043565//sequence-specific DNA binding	-
515756	1366.5926198709	1.98698028456122	3.96390263600679e-21	3.35908257396362e-19	Up	EPHB4//EPH receptor B4	-	-	-	K05113//Axon guidance;K05463//Axon guidance
781691	125.725725273293	-7.08960799332859	4.04070150514727e-21	3.41018714375225e-19	Down	LOC781691	-	-	-	-
521746	446.619879189594	1.22468225501601	5.60147933541883e-21	4.70820277310793e-19	Up	MTMR9//myotubularin related protein 9-like	GO:0005737//cytoplasm	GO:0050790//regulation of catalytic activity	GO:0030234//enzyme regulator activity	-
505464	319.593261586635	-1.68632309629854	5.68835582014695e-21	4.74819180639308e-19	Down	PUS7L//pseudouridylate synthase 7 homolog (S. cerevisiae)-like	-	GO:0001522//pseudouridine synthesis	GO:0009982//pseudouridine synthase activity;GO:0003723//RNA binding	-
781004	163.450512383446	-4.61043647820195	5.69498267633353e-21	4.74819180639308e-19	Down	LOC781004	GO:0005576//extracellular region	GO:0006957//complement activation, alternative pathway	-	K04004//Complement and coagulation cascades;Staphylococcus aureus infection
532550	263.17250270264	1.72958029743501	6.52240241093616e-21	5.41621343979627e-19	Up	BRAT1//BRCA1-associated ATM activator 1	GO:0016020//membrane;GO:0005634//nucleus	GO:0010212//response to ionizing radiation	-	-
100299651	395.753208797899	1.68614799046777	6.91114576787684e-21	5.71607044169558e-19	Up	ABCA2	-	-	-	K05642//Lysosome;ABC transporters
618369	319.998977369894	1.80059851308257	8.01900336881406e-21	6.60593357199077e-19	Up	A4GALT	GO:0070062//extracellular vesicular exosome;GO:0016020//membrane	GO:0007009//plasma membrane organization;GO:0001576//globoside biosynthetic process	GO:0015643//toxic substance binding;GO:0050512//lactosylceramide 4-alpha-galactosyltransferase activity	K01988//Metabolic pathways;Glycosphingolipid biosynthesis - globo series
100297910	193.848665513119	2.90930390889224	8.33708105854015e-21	6.84070734315217e-19	Up	FJX1	-	-	-	K16674//Hippo signaling pathway - fly
615537	1447.1542890277	-2.21008354644903	8.73175967805713e-21	7.13622904597578e-19	Down	GSTM2	GO:0005737//cytoplasm	GO:0018916//nitrobenzene metabolic process;GO:0042178//xenobiotic catabolic process;GO:0070458//cellular detoxification of nitrogen compound;GO:0006749//glutathione metabolic process	GO:0043295//glutathione binding;GO:0019899//enzyme binding;GO:0042803//protein homodimerization activity;GO:0004364//glutathione transferase activity	K00799//Metabolism of xenobiotics by cytochrome P450;Chemical carcinogenesis;Glutathione metabolism;Drug metabolism - cytochrome P450
514000	950.365301800333	-1.16471808129455	9.1913076174722e-21	7.48223100812885e-19	Down	ARMC1//armadillo repeat containing 1	GO:0005739//mitochondrion	GO:0030001//metal ion transport	GO:0046872//metal ion binding;GO:0005515//protein binding	-
107132910	304.243678083516	2.02184546727956	9.51739301806453e-21	7.71729942880472e-19	Up	LOC107132910	-	-	-	-
101904449	40.1543229274475	4.45334882028031	1.22049403658494e-20	9.85787312283859e-19	Up	LOC101904449	GO:0005743//mitochondrial inner membrane;GO:0005762//mitochondrial large ribosomal subunit	GO:0006412//translation	GO:0003735//structural constituent of ribosome	K02913//Ribosome
618672	640.2366994524	1.35372068689277	1.31983808157776e-20	1.06187906664526e-18	Up	UBALD1//UBA-like domain containing 1	-	-	-	-
100848504	121.653445734762	-7.03501462517178	1.34516440206392e-20	1.07806063339053e-18	Down	LOC100848504	-	-	-	-
516282	830.020051712107	-1.6215733581426	1.39171510388262e-20	1.11106151362861e-18	Down	STRBP//spermatid perinuclear RNA binding protein	GO:0015630//microtubule cytoskeleton;GO:0005737//cytoplasm;GO:0005634//nucleus	GO:0007275//multicellular organismal development;GO:0007638//mechanosensory behavior;GO:0007286//spermatid development	GO:0003727//single-stranded RNA binding;GO:0003677//DNA binding;GO:0003725//double-stranded RNA binding;GO:0044822//poly(A) RNA binding	-
615012	1318.06446869817	1.48433194064257	1.62697022415206e-20	1.29387935864585e-18	Up	MAN1C1	-	-	-	K01230//N-Glycan biosynthesis;Various types of N-glycan biosynthesis;Protein processing in endoplasmic reticulum;Metabolic pathways
505917	784.484884811994	2.40779575107471	1.65081250803772e-20	1.30781035358988e-18	Up	VWA1//von Willebrand factor A domain containing 1	GO:0005840//ribosome;GO:0005614//interstitial matrix;GO:0005604//basement membrane;GO:0005615//extracellular space;GO:0070062//extracellular vesicular exosome	GO:0048266//behavioral response to pain;GO:0006412//translation;GO:0030198//extracellular matrix organization	GO:0003735//structural constituent of ribosome;GO:0042802//identical protein binding	K08132//Protein digestion and absorption
101903284	72.7234914174585	2.49387709418141	2.08768787173095e-20	1.64760008106034e-18	Up	LOC101903284	-	-	-	-
785568	436.183559387286	1.78246566274827	2.14528195013036e-20	1.68661577501313e-18	Up	-	-	-	-	-
281487	78.7547570222162	2.75572031176826	2.15853836534674e-20	1.69060976440434e-18	Up	PMEL//premelanosome protein	GO:0005576//extracellular region;GO:0042470//melanosome;GO:0032585//multivesicular body membrane;GO:0005794//Golgi apparatus;GO:0005789//endoplasmic reticulum membrane;GO:0016021//integral component of membrane	GO:0032438//melanosome organization;GO:0042438//melanin biosynthetic process	-	-
509871	852.831219761814	-1.02635240549965	2.18512512399434e-20	1.70497479957853e-18	Down	NMD3//NMD3 ribosome export adaptor	GO:0005654//nucleoplasm;GO:0016020//membrane;GO:0005730//nucleolus;GO:0005737//cytoplasm	GO:0015031//protein transport;GO:0000055//ribosomal large subunit export from nucleus	GO:0043023//ribosomal large subunit binding;GO:0044822//poly(A) RNA binding;GO:0030674//protein binding, bridging	K07562//RNA transport;Ribosome biogenesis in eukaryotes
616597	121.231000286578	-2.75515538465771	2.38352529582916e-20	1.85278768954359e-18	Down	RAD9B//RAD9 homolog B (S. pombe)	GO:0030896//checkpoint clamp complex	GO:0090305//nucleic acid phosphodiester bond hydrolysis;GO:0006281//DNA repair;GO:0031573//intra-S DNA damage checkpoint;GO:0000076//DNA replication checkpoint;GO:0071479//cellular response to ionizing radiation	GO:0008408//3'-5' exonuclease activity	-
504217	1006.95217969039	1.12057072995101	2.41866862832283e-20	1.87306409093e-18	Up	TNRC6C	-	GO:0060213//positive regulation of nuclear-transcribed mRNA poly(A) tail shortening;GO:0060964//regulation of gene silencing by miRNA;GO:0035162//embryonic hemopoiesis;GO:0001706//endoderm formation	GO:0003676//nucleic acid binding;GO:0000166//nucleotide binding	-
513132	759.573941391496	-1.22356159331782	2.46548280156677e-20	1.9021935779103e-18	Down	CTAGE5//CTAGE family%2C member 5	GO:0070971//endoplasmic reticulum exit site	GO:0070328//triglyceride homeostasis;GO:0042632//cholesterol homeostasis	-	-
104970822	89.1420120534546	-3.32779703338833	2.62943362151949e-20	2.0136592219318e-18	Down	LOC104970822	-	-	-	-
539787	205.926725010156	-1.59384938583328	2.62787006965333e-20	2.0136592219318e-18	Down	THAP6//THAP domain containing 6	GO:0015630//microtubule cytoskeleton	-	GO:0005515//protein binding;GO:0003677//DNA binding;GO:0046872//metal ion binding	-
100125914	296.954714951829	-2.21030800364577	2.65258871243265e-20	2.02389582313542e-18	Down	NT5DC1//5'-nucleotidase domain containing 1	-	GO:0016311//dephosphorylation	GO:0008253//5'-nucleotidase activity;GO:0046872//metal ion binding	K01081//Purine metabolism;Metabolic pathways;Biosynthesis of secondary metabolites;Nicotinate and nicotinamide metabolism;Pyrimidine metabolism;K01794//Glycosaminoglycan biosynthesis - chondroitin sulfate / dermatan sulfate;Metabolic pathways
513167	1858.01776369149	1.16710912641525	2.6669040878232e-20	2.02733734646766e-18	Up	COLGALT1//collagen beta(1-O)galactosyltransferase 1	GO:0005788//endoplasmic reticulum lumen;GO:0016020//membrane	GO:0008152//metabolic process	GO:0050211//procollagen galactosyltransferase activity	K11703//Lysine degradation;Other types of O-glycan biosynthesis
535665	601.928422639985	-2.55138535890365	3.00609336399598e-20	2.27681291162435e-18	Down	SLC22A3	GO:0005887//integral component of plasma membrane	GO:1901998//toxin transport;GO:0044281//small molecule metabolic process;GO:0051615//histamine uptake;GO:0032098//regulation of appetite;GO:0072488//ammonium transmembrane transport;GO:0015697//quaternary ammonium group transport;GO:0015695//organic cation transport;GO:0006855//drug transmembrane transport;GO:0015872//dopamine transport	GO:0019534//toxin transporter activity;GO:0005515//protein binding;GO:0015651//quaternary ammonium group transmembrane transporter activity;GO:0005329//dopamine transmembrane transporter activity	K08200//Choline metabolism in cancer
513742	1054.78358039567	-1.32866431761542	3.36869571653829e-20	2.54213581499497e-18	Down	DAAM1//dishevelled associated activator of morphogenesis 1	GO:0005829//cytosol;GO:0005886//plasma membrane;GO:0001725//stress fiber	GO:0007264//small GTPase mediated signal transduction;GO:0030036//actin cytoskeleton organization	GO:0042802//identical protein binding;GO:0017048//Rho GTPase binding;GO:0003779//actin binding	K04512//Wnt signaling pathway
535479	843.772375200738	1.21623583935609	3.44150428778497e-20	2.5876357875829e-18	Up	PCIF1//PDX1 C-terminal inhibiting factor 1	GO:0045171//intercellular bridge;GO:0015630//microtubule cytoskeleton;GO:0005654//nucleoplasm	GO:0010923//negative regulation of phosphatase activity	-	-
787569	473.953849027303	1.89031674399938	3.54144682793369e-20	2.65313391526032e-18	Up	LARP6//La ribonucleoprotein domain family%2C member 6	GO:0005737//cytoplasm;GO:0005634//nucleus;GO:0019013//viral nucleocapsid;GO:0030529//ribonucleoprotein complex	GO:0006396//RNA processing;GO:0006417//regulation of translation	GO:0003723//RNA binding;GO:0000166//nucleotide binding	-
522707	318.999523102147	1.62669224717476	3.67525530692648e-20	2.74343877188877e-18	Up	RAP2A//RAP2A%2C member of RAS oncogene family	GO:0030496//midbody;GO:0005886//plasma membrane;GO:0005829//cytosol;GO:0055038//recycling endosome membrane;GO:0070062//extracellular vesicular exosome	GO:0032486//Rap protein signal transduction;GO:0006913//nucleocytoplasmic transport;GO:0030336//negative regulation of cell migration;GO:0035690//cellular response to drug;GO:0031532//actin cytoskeleton reorganization;GO:0031954//positive regulation of protein autophosphorylation;GO:0048814//regulation of dendrite morphogenesis;GO:0072659//protein localization to plasma membrane;GO:0006886//intra…	GO:0003924//GTPase activity;GO:0005515//protein binding;GO:0005525//GTP binding	-
532090	779.25282653585	2.68706291985165	3.78697075220269e-20	2.81317648406463e-18	Up	LMOD1//leiomodin 1 (smooth muscle)	GO:0005829//cytosol;GO:0005865//striated muscle thin filament;GO:0016020//membrane	GO:0006936//muscle contraction;GO:0030239//myofibril assembly;GO:0051694//pointed-end actin filament capping	GO:0003779//actin binding;GO:0005523//tropomyosin binding	-
538509	1167.78866807228	-1.25793943821037	3.79589030833308e-20	2.81317648406463e-18	Down	FAM188A//family with sequence similarity 188%2C member A	GO:0005654//nucleoplasm;GO:0031965//nuclear membrane	GO:0006915//apoptotic process	GO:0005515//protein binding	K00868//Metabolic pathways;Vitamin B6 metabolism
526028	1019.72405952159	1.58272117161483	4.08656492473377e-20	3.0128203426079e-18	Up	SEMA4C//sema domain%2C immunoglobulin domain (Ig)%2C transmembrane domain (TM) and short cytoplasmic domain%2C (semaphorin) 4C	GO:0005615//extracellular space;GO:0030672//synaptic vesicle membrane;GO:0014069//postsynaptic density	GO:0001843//neural tube closure;GO:0071526//semaphorin-plexin signaling pathway;GO:0021549//cerebellum development;GO:0032874//positive regulation of stress-activated MAPK cascade;GO:0021535//cell migration in hindbrain;GO:0042692//muscle cell differentiation	-	K06820//Axon guidance;K06521//Axon guidance;K06821//Axon guidance
784088	124.410183807527	-2.0297862475068	4.09441658012681e-20	3.0128203426079e-18	Down	LOC784088	-	-	-	-
767586	2147.34852139942	1.49876274175476	4.54624840811369e-20	3.32165294468434e-18	Up	KANK2//KN motif and ankyrin repeat domains 2	GO:0005739//mitochondrion	GO:0033147//negative regulation of intracellular estrogen receptor signaling pathway;GO:0006915//apoptotic process;GO:0043069//negative regulation of programmed cell death;GO:0070563//negative regulation of vitamin D receptor signaling pathway;GO:0008285//negative regulation of cell proliferation;GO:0000122//negative regulation of transcription from RNA polymerase II promoter;GO:2000134//negative…	-	-
506127	2188.51719412826	1.41125154958335	4.68342331732664e-20	3.40982901170292e-18	Up	SKI	GO:0016605//PML body;GO:0005813//centrosome;GO:0005667//transcription factor complex;GO:0005737//cytoplasm;GO:0017053//transcriptional repressor complex	GO:0060395//SMAD protein signal transduction;GO:0048147//negative regulation of fibroblast proliferation;GO:0048741//skeletal muscle fiber development;GO:0022011//myelination in peripheral nervous system;GO:0001843//neural tube closure;GO:0060349//bone morphogenesis;GO:0030514//negative regulation of BMP signaling pathway;GO:0060021//palate development;GO:0043585//nose morphogenesis;GO:0000122//n…	GO:0031625//ubiquitin protein ligase binding;GO:0046332//SMAD binding;GO:0008270//zinc ion binding;GO:0003682//chromatin binding;GO:0019904//protein domain specific binding;GO:0003714//transcription corepressor activity;GO:0046811//histone deacetylase inhibitor activity;GO:0070491//repressing transcription factor binding;GO:0019901//protein kinase binding	K18499//Signaling pathways regulating pluripotency of stem cells
539764	1215.36912009703	-1.31723802897439	4.98386050833318e-20	3.61583451687036e-18	Down	RAB5A//RAB5A%2C member RAS oncogene family	GO:0098559//cytoplasmic side of early endosome membrane;GO:0043025//neuronal cell body;GO:0043195//terminal bouton;GO:0001726//ruffle;GO:0045335//phagocytic vesicle;GO:0005811//lipid particle;GO:0030425//dendrite;GO:0015629//actin cytoskeleton;GO:0005886//plasma membrane;GO:0030136//clathrin-coated vesicle;GO:0005829//cytosol;GO:0042470//melanosome;GO:0070062//extracellular vesicular exosome;GO:0…	GO:2000286//receptor internalization involved in canonical Wnt signaling pathway;GO:0045022//early endosome to late endosome transport;GO:0045921//positive regulation of exocytosis;GO:2000300//regulation of synaptic vesicle exocytosis;GO:0036465//synaptic vesicle recycling;GO:0051489//regulation of filopodium assembly;GO:0032482//Rab protein signal transduction;GO:0007596//blood coagulation;GO:00…	GO:0003924//GTPase activity;GO:0019003//GDP binding;GO:0005515//protein binding;GO:0005525//GTP binding	K07887//Phagosome;Amyotrophic lateral sclerosis (ALS);Amoebiasis;Vasopressin-regulated water reabsorption;Tuberculosis;Ras signaling pathway;Endocytosis
513140	888.474042427555	1.34591502025346	6.60323741977967e-20	4.77395594855889e-18	Up	ADAMTS10//ADAM metallopeptidase with thrombospondin type 1 motif%2C 10	GO:0005578//proteinaceous extracellular matrix	GO:0006508//proteolysis	GO:0008270//zinc ion binding;GO:0004222//metalloendopeptidase activity	-
614129	165.400185825972	-1.90621779812571	8.37584281466797e-20	6.03440076233065e-18	Down	-	-	-	-	-
539829	1149.4466027047	1.56927675084016	8.70309697202254e-20	6.23783916934801e-18	Up	PPP1R18//protein phosphatase 1%2C regulatory subunit 18	GO:0005856//cytoskeleton;GO:0005737//cytoplasm	-	GO:0003779//actin binding;GO:0019902//phosphatase binding	-
616740	1855.02795086245	1.11305499151855	8.71855452890446e-20	6.23783916934801e-18	Up	ZMIZ1	GO:0005654//nucleoplasm;GO:0016607//nuclear speck;GO:0005737//cytoplasm	GO:0001701//in utero embryonic development;GO:0007569//cell aging;GO:0007296//vitellogenesis;GO:0003007//heart morphogenesis;GO:0048146//positive regulation of fibroblast proliferation;GO:0048589//developmental growth;GO:0001570//vasculogenesis;GO:0045944//positive regulation of transcription from RNA polymerase II promoter;GO:0048844//artery morphogenesis	GO:0008270//zinc ion binding	K06756//Cell adhesion molecules (CAMs);K06550//Axon guidance;Cell adhesion molecules (CAMs);K05695//Adherens junction;Cell adhesion molecules (CAMs);Insulin resistance;Insulin signaling pathway;K04706//Ubiquitin mediated proteolysis;Jak-STAT signaling pathway;Hepatitis C;K06491//Cell adhesion molecules (CAMs);Prion diseases
104974608	154.437111951975	2.76963165854382	9.05723226559056e-20	6.45780660536607e-18	Up	LOC104974608	-	-	-	-
767860	202.573999526946	1.41166824218717	9.20189123727474e-20	6.5384022375646e-18	Up	LRRN2//leucine rich repeat neuronal 2	GO:0045211//postsynaptic membrane;GO:0016021//integral component of membrane;GO:0030054//cell junction;GO:0060076//excitatory synapse	GO:0002091//negative regulation of receptor internalization;GO:0007155//cell adhesion;GO:0051965//positive regulation of synapse assembly;GO:0060291//long-term synaptic potentiation;GO:0007165//signal transduction	GO:0042043//neurexin family protein binding;GO:0004872//receptor activity	-
541228	435.089986220926	1.89256486994193	9.23413379723282e-20	6.53884193580079e-18	Up	THSD1//thrombospondin%2C type I%2C domain containing 1	GO:0005737//cytoplasm;GO:0016021//integral component of membrane	-	-	-
785134	177.099225277519	-5.37887803036218	9.75996106073665e-20	6.88760118951712e-18	Down	COX7ALP1//cytochrome c oxidase subunit VIIa pseudogene	-	-	-	-
104974946	323.938152278412	2.18266407258668	9.80532085279274e-20	6.89607548548284e-18	Up	ZNF865	GO:0005634//nucleus	GO:0006357//regulation of transcription from RNA polymerase II promoter	GO:0046872//metal ion binding;GO:0003712//transcription cofactor activity;GO:0003677//DNA binding	-
281915	3914.90608868428	1.6876237300107	1.01441940823809e-19	7.11022037428441e-18	Up	MMP14//matrix metallopeptidase 14 (membrane-inserted)	GO:0005925//focal adhesion;GO:0005886//plasma membrane;GO:0016021//integral component of membrane;GO:0042470//melanosome;GO:0031012//extracellular matrix;GO:0044354//macropinosome	GO:0030307//positive regulation of cell growth;GO:0030335//positive regulation of cell migration;GO:0035988//chondrocyte proliferation;GO:0030574//collagen catabolic process;GO:0031638//zymogen activation;GO:0001958//endochondral ossification;GO:0030324//lung development;GO:0048701//embryonic cranial skeleton morphogenesis;GO:0035987//endodermal cell differentiation;GO:0097094//craniofacial sutur…	GO:0004222//metalloendopeptidase activity;GO:0008270//zinc ion binding;GO:0005509//calcium ion binding	K07763//GnRH signaling pathway;TNF signaling pathway
107131167	605.603325959574	2.0473380812568	1.10299177195729e-19	7.70491921241923e-18	Up	LOC107131167	-	-	-	K04512//Wnt signaling pathway;K05741//Regulation of actin cytoskeleton
280901	2282.74045641493	-7.8067691331837	1.19862578543289e-19	8.34477621730503e-18	Down	PRL//prolactin	GO:0030141//secretory granule;GO:0005789//endoplasmic reticulum membrane;GO:0005615//extracellular space;GO:0005829//cytosol;GO:0005788//endoplasmic reticulum lumen	GO:0043066//negative regulation of apoptotic process;GO:0009612//response to mechanical stimulus;GO:0048571//long-day photoperiodism;GO:0001825//blastocyst formation;GO:0010575//positive regulation vascular endothelial growth factor production;GO:0045429//positive regulation of nitric oxide biosynthetic process;GO:0033685//negative regulation of luteinizing hormone secretion;GO:0051092//positive …	GO:0005148//prolactin receptor binding;GO:0005179//hormone activity	K05439//Neuroactive ligand-receptor interaction;PI3K-Akt signaling pathway;Prolactin signaling pathway;Cytokine-cytokine receptor interaction;Jak-STAT signaling pathway
781850	383.202975255533	-1.28023940442218	1.28909748210291e-19	8.94451967699394e-18	Down	THAP2	GO:0005730//nucleolus	-	GO:0003677//DNA binding;GO:0046872//metal ion binding	-
615421	247.060341984457	-1.53652385564986	1.57383772269695e-19	1.08836931746505e-17	Down	ZDHHC15	GO:0005783//endoplasmic reticulum;GO:0016021//integral component of membrane;GO:0005794//Golgi apparatus;GO:0070062//extracellular vesicular exosome	GO:0006612//protein targeting to membrane;GO:0045184//establishment of protein localization;GO:0018345//protein palmitoylation;GO:0016188//synaptic vesicle maturation;GO:0018230//peptidyl-L-cysteine S-palmitoylation	GO:0008270//zinc ion binding;GO:0019706//protein-cysteine S-palmitoyltransferase activity	-
538945	661.944347980886	1.91707829756837	1.5842711133193e-19	1.09193246033677e-17	Up	MEX3D	-	-	-	-
280831	11215.7819772549	1.85805126547659	1.79778186756202e-19	1.23497460716212e-17	Up	JUN//jun proto-oncogene	GO:0005667//transcription factor complex;GO:0005719//nuclear euchromatin;GO:0005829//cytosol;GO:0017053//transcriptional repressor complex;GO:0005654//nucleoplasm	GO:0031103//axon regeneration;GO:0001889//liver development;GO:0071277//cellular response to calcium ion;GO:0031953//negative regulation of protein autophosphorylation;GO:0051591//response to cAMP;GO:0035026//leading edge cell differentiation;GO:0060395//SMAD protein signal transduction;GO:0061029//eyelid development in camera-type eye;GO:0009314//response to radiation;GO:0003151//outflow tract m…	GO:0001102//RNA polymerase II activating transcription factor binding;GO:0000978//RNA polymerase II core promoter proximal region sequence-specific DNA binding;GO:0035497//cAMP response element binding;GO:0071837//HMG box domain binding;GO:0003713//transcription coactivator activity;GO:0046982//protein heterodimerization activity;GO:0003682//chromatin binding;GO:0001077//RNA polymerase II core pr…	K04448//Inflammatory bowel disease (IBD);Hepatitis B;Herpes simplex infection;Colorectal cancer;Renal cell carcinoma;Choline metabolism in cancer;Neurotrophin signaling pathway;T cell receptor signaling pathway;HTLV-I infection;Pathways in cancer;TNF signaling pathway;Wnt signaling pathway;Pertussis;Salmonella infection;Rheumatoid arthritis;cAMP signaling pathway;Amphetamine addiction;GnRH signal…
541230	784.276093809986	-1.23441565472268	2.05345846611823e-19	1.40593909615651e-17	Down	VPS45//vacuolar protein sorting 45 homolog (S. cerevisiae)	GO:0016021//integral component of membrane;GO:0010008//endosome membrane;GO:0000139//Golgi membrane	GO:0006886//intracellular protein transport;GO:0007596//blood coagulation;GO:0006904//vesicle docking involved in exocytosis	GO:0005515//protein binding	K12479//Endocytosis
280867	1230.89580643133	-4.01634157311983	2.26402101808716e-19	1.54498886438905e-17	Down	PRG4//proteoglycan 4	-	-	-	K06588//Arrhythmogenic right ventricular cardiomyopathy (ARVC);Proteoglycans in cancer;ECM-receptor interaction;Dilated cardiomyopathy;PI3K-Akt signaling pathway;Hypertrophic cardiomyopathy (HCM);Regulation of actin cytoskeleton;Focal adhesion;Phagosome;K06591//Hypertrophic cardiomyopathy (HCM);PI3K-Akt signaling pathway;Cell adhesion molecules (CAMs);Regulation of actin cytoskeleton;Focal adhesi…
540981	297.142584866032	1.63842710272221	2.37055941592725e-19	1.6123702974713e-17	Up	LOC540981	GO:0005737//cytoplasm;GO:0019005//SCF ubiquitin ligase complex	GO:0016567//protein ubiquitination;GO:0043161//proteasome-mediated ubiquitin-dependent protein catabolic process;GO:0031146//SCF-dependent proteasomal ubiquitin-dependent protein catabolic process	GO:0008270//zinc ion binding;GO:0003677//DNA binding;GO:0005515//protein binding;GO:0061630//ubiquitin protein ligase activity	-
104971428	115.463619707917	-2.17484465860869	2.41355678237826e-19	1.63363728333646e-17	Down	LOC104971428	-	-	-	-
616379	2396.81986154333	1.05389475318338	2.41762832471324e-19	1.63363728333646e-17	Up	SEPN1//selenoprotein N%2C 1	-	GO:0043403//skeletal muscle tissue regeneration;GO:0033555//multicellular organismal response to stress;GO:0014816//skeletal muscle satellite cell differentiation;GO:0003016//respiratory system process;GO:0048286//lung alveolus development;GO:0048741//skeletal muscle fiber development;GO:0071313//cellular response to caffeine;GO:0014858//positive regulation of skeletal muscle cell proliferation;G…	GO:0005509//calcium ion binding	-
529491	254.082637901928	-1.29608200303607	2.42705734575801e-19	1.63466660385141e-17	Down	PMS1//PMS1 postmeiotic segregation increased 1 (S. cerevisiae)	GO:0032389//MutLalpha complex	GO:0006298//mismatch repair	GO:0003697//single-stranded DNA binding;GO:0005524//ATP binding;GO:0016887//ATPase activity;GO:0030983//mismatched DNA binding	-
506349	128.382462993101	1.79283672413543	2.45683490636972e-19	1.6493498493184e-17	Up	INPP5E//inositol polyphosphate-5-phosphatase%2C 72 kDa	GO:0005930//axoneme;GO:0000139//Golgi membrane	GO:0046856//phosphatidylinositol dephosphorylation;GO:0046855//inositol phosphate dephosphorylation	GO:0004439//phosphatidylinositol-4,5-bisphosphate 5-phosphatase activity	K01099//Metabolic pathways;Inositol phosphate metabolism;Phosphatidylinositol signaling system
513266	1046.70166021718	3.36851871035477	2.71427824203027e-19	1.8162825634453e-17	Up	CD209//CD209 molecule	-	-	-	K06464//Regulation of actin cytoskeleton;Leishmaniasis;Hippo signaling pathway;Leukocyte transendothelial migration;Viral myocarditis;Natural killer cell mediated cytotoxicity;Pertussis;Rap1 signaling pathway;Tuberculosis;Malaria;Cell adhesion molecules (CAMs);Phagosome;HTLV-I infection;Amoebiasis;Staphylococcus aureus infection;Rheumatoid arthritis;Legionellosis;K06523//Natural killer cell media…
540137	557.998038677094	1.58022150518097	2.73645884520588e-19	1.82521804975232e-17	Up	TMEM132A//transmembrane protein 132A	GO:0016021//integral component of membrane;GO:0005789//endoplasmic reticulum membrane;GO:0070062//extracellular vesicular exosome;GO:0000139//Golgi membrane	-	-	-
531519	297.919398731232	-1.84103354505297	3.01875659882155e-19	2.00703634063772e-17	Down	ASGR2//asialoglycoprotein receptor 2	-	GO:0009100//glycoprotein metabolic process;GO:0031647//regulation of protein stability;GO:0055088//lipid homeostasis	-	K10064//Thyroid hormone synthesis
531178	240.716570169966	1.55262616787649	3.47462621204091e-19	2.30271942905032e-17	Up	CADM3//cell adhesion molecule 3	GO:0005887//integral component of plasma membrane;GO:0005913//cell-cell adherens junction	GO:0008104//protein localization;GO:0007157//heterophilic cell-cell adhesion via plasma membrane cell adhesion molecules;GO:0008037//cell recognition;GO:0034329//cell junction assembly;GO:0034332//adherens junction organization;GO:0007156//homophilic cell adhesion via plasma membrane adhesion molecules	GO:0004872//receptor activity;GO:0042803//protein homodimerization activity;GO:0050839//cell adhesion molecule binding;GO:0005102//receptor binding	K06592//Cell adhesion molecules (CAMs);Adherens junction;K06780//Cell adhesion molecules (CAMs);K06781//Cell adhesion molecules (CAMs);K06081//Herpes simplex infection;Adherens junction;Cell adhesion molecules (CAMs)
282105	138.069692438776	-4.64822974009622	3.51682794209638e-19	2.32324125746731e-17	Down	TYRP1//tyrosinase-related protein 1	GO:0030669//clathrin-coated endocytic vesicle membrane;GO:0033162//melanosome membrane;GO:0010008//endosome membrane;GO:0016021//integral component of membrane	GO:0055114//oxidation-reduction process;GO:0030318//melanocyte differentiation;GO:0043438//acetoacetic acid metabolic process;GO:0032438//melanosome organization;GO:0048023//positive regulation of melanin biosynthetic process	GO:0005507//copper ion binding;GO:0016716//oxidoreductase activity, acting on paired donors, with incorporation or reduction of molecular oxygen, another compound as one donor, and incorporation of one atom of oxygen;GO:0046982//protein heterodimerization activity;GO:0042803//protein homodimerization activity	K00506//Melanogenesis;Tyrosine metabolism;Metabolic pathways
527305	764.697860799883	1.20555459933261	3.63591207507608e-19	2.39425968077542e-17	Up	CNOT3	GO:0000932//cytoplasmic mRNA processing body;GO:0005634//nucleus;GO:0030015//CCR4-NOT core complex	GO:0000288//nuclear-transcribed mRNA catabolic process, deadenylation-dependent decay;GO:0017148//negative regulation of translation;GO:2000036//regulation of stem cell maintenance;GO:0006355//regulation of transcription, DNA-templated;GO:0001829//trophectodermal cell differentiation	-	K12580//RNA degradation
281817	219.954075349479	-1.81265555567351	3.72039902000122e-19	2.44211715989096e-17	Down	HINT3//histidine triad nucleotide binding protein 3	GO:0070062//extracellular vesicular exosome;GO:0005730//nucleolus;GO:0005739//mitochondrion	GO:0008152//metabolic process	GO:0016787//hydrolase activity;GO:0000166//nucleotide binding	-
537396	1275.68694238835	1.35700946692641	3.77627353644492e-19	2.47094961750227e-17	Up	PIK3C2B	GO:0030139//endocytic vesicle	GO:0048015//phosphatidylinositol-mediated signaling;GO:0043491//protein kinase B signaling;GO:0046854//phosphatidylinositol phosphorylation	GO:0035091//phosphatidylinositol binding;GO:0001727//lipid kinase activity;GO:0016773//phosphotransferase activity, alcohol group as acceptor;GO:0005524//ATP binding	K00923//Metabolic pathways;Phosphatidylinositol signaling system;Inositol phosphate metabolism
615203	236.859715225718	3.66869664601028	3.91436563536248e-19	2.55322833572208e-17	Up	LRRC55	-	-	-	K06753//Axon guidance;K06754//Axon guidance;K06838//Axon guidance
505514	484.99376291721	1.3396241367584	4.21508855699532e-19	2.74073541172932e-17	Up	ARSA//arylsulfatase A	GO:0005886//plasma membrane;GO:0016021//integral component of membrane;GO:0005764//lysosome	GO:0007339//binding of sperm to zona pellucida;GO:0008152//metabolic process	GO:0005509//calcium ion binding;GO:0004098//cerebroside-sulfatase activity	K01134//Lysosome;Sphingolipid metabolism
404185	1239.87312726332	2.48136118765767	4.60517705009318e-19	2.98499203337858e-17	Up	IGFBP5//insulin-like growth factor binding protein 5	GO:0042567//insulin-like growth factor ternary complex	GO:0042593//glucose homeostasis;GO:0014912//negative regulation of smooth muscle cell migration;GO:0043569//negative regulation of insulin-like growth factor receptor signaling pathway;GO:0044342//type B pancreatic cell proliferation;GO:0051897//positive regulation of protein kinase B signaling;GO:0001558//regulation of cell growth;GO:1901862//negative regulation of muscle tissue development;GO:0…	GO:0031995//insulin-like growth factor II binding;GO:0031994//insulin-like growth factor I binding;GO:0001968//fibronectin binding	K10138//p53 signaling pathway;Transcriptional misregulation in cancer
540767	1135.18845997036	-1.42837427428971	4.95144897293747e-19	3.19940970041962e-17	Down	C8H9orf24//chromosome 8 open reading frame%2C human C9orf24	GO:0031965//nuclear membrane;GO:0005634//nucleus;GO:0002177//manchette;GO:0048471//perinuclear region of cytoplasm	GO:0043623//cellular protein complex assembly;GO:0007283//spermatogenesis;GO:0051897//positive regulation of protein kinase B signaling;GO:0005975//carbohydrate metabolic process;GO:0043568//positive regulation of insulin-like growth factor receptor signaling pathway;GO:0048741//skeletal muscle fiber development;GO:0030154//cell differentiation	GO:0004553//hydrolase activity, hydrolyzing O-glycosyl compounds;GO:0043014//alpha-tubulin binding	K01187//Galactose metabolism;Metabolic pathways;Starch and sucrose metabolism;K12316//Lysosome;Starch and sucrose metabolism;Galactose metabolism;Metabolic pathways
511774	2235.70959436308	2.48048608890652	5.17400572712696e-19	3.32996796834782e-17	Up	C1QTNF1//C1q and tumor necrosis factor related protein 1	GO:0005581//collagen trimer;GO:0005615//extracellular space;GO:0005887//integral component of plasma membrane;GO:0005829//cytosol	GO:0070208//protein heterotrimerization;GO:0090331//negative regulation of platelet aggregation;GO:0051897//positive regulation of protein kinase B signaling;GO:2000860//positive regulation of aldosterone secretion;GO:0010628//positive regulation of gene expression;GO:0007204//positive regulation of cytosolic calcium ion concentration;GO:0010906//regulation of glucose metabolic process;GO:0051260…	GO:0005518//collagen binding	-
513377	1392.73277925616	1.04340894175475	5.18571207529138e-19	3.32996796834782e-17	Up	ARHGEF1	GO:0005737//cytoplasm;GO:0005886//plasma membrane	GO:0035023//regulation of Rho protein signal transduction;GO:0043547//positive regulation of GTPase activity	GO:0005089//Rho guanyl-nucleotide exchange factor activity;GO:0044822//poly(A) RNA binding	K12330//Pathways in cancer;Vascular smooth muscle contraction;Platelet activation;Proteoglycans in cancer;Regulation of actin cytoskeleton
526059	1164.31554019338	-1.06403241106325	5.3993756061943e-19	3.45219380370859e-17	Down	ABCD3//ATP-binding cassette%2C sub-family D (ALD)%2C member 3	GO:0005782//peroxisomal matrix;GO:0005743//mitochondrial inner membrane;GO:0016021//integral component of membrane;GO:0005778//peroxisomal membrane	GO:0015910//peroxisomal long-chain fatty acid import;GO:0006635//fatty acid beta-oxidation;GO:0042760//very long-chain fatty acid catabolic process;GO:0007031//peroxisome organization;GO:0055085//transmembrane transport;GO:0006633//fatty acid biosynthetic process	GO:0042626//ATPase activity, coupled to transmembrane movement of substances;GO:0042803//protein homodimerization activity;GO:0005524//ATP binding;GO:0005324//long-chain fatty acid transporter activity	K05677//ABC transporters;Peroxisome
614671	547.935870829211	2.09629500745137	5.40944427335486e-19	3.45219380370859e-17	Up	C1QTNF5//C1q and tumor necrosis factor related protein 5	GO:0070062//extracellular vesicular exosome;GO:0005581//collagen trimer	-	-	K07296//Adipocytokine signaling pathway;PPAR signaling pathway;AMPK signaling pathway;Type II diabetes mellitus;Non-alcoholic fatty liver disease (NAFLD)
540021	541.327652170551	1.12182655896246	6.14445324218308e-19	3.90919568272676e-17	Up	PHC1//polyhomeotic homolog 1 (Drosophila)	GO:0001739//sex chromatin;GO:0016604//nuclear body;GO:0035102//PRC1 complex	GO:0071300//cellular response to retinoic acid;GO:0016925//protein sumoylation;GO:0033554//cellular response to stress;GO:0043687//post-translational protein modification;GO:0016574//histone ubiquitination;GO:0007275//multicellular organismal development	GO:0003677//DNA binding;GO:0003682//chromatin binding;GO:0008270//zinc ion binding	-
533821	1390.54554846084	2.02289493218881	6.44767649894134e-19	4.08952782112301e-17	Up	LOC533821	-	GO:0006468//protein phosphorylation	GO:0004672//protein kinase activity;GO:0005524//ATP binding	-
614424	138.551831380302	-2.64189442742648	6.80186191216768e-19	4.30098161339116e-17	Down	LOC614424	-	-	-	-
101906266	111.460109160083	-7.4190834336322	6.88370200532867e-19	4.33946055988357e-17	Down	LOC101906266	GO:0005634//nucleus	GO:0006357//regulation of transcription from RNA polymerase II promoter	GO:0000981//sequence-specific DNA binding RNA polymerase II transcription factor activity	K12458//Neurotrophin signaling pathway
615329	4098.99847328337	2.08162975799837	7.57501183242875e-19	4.76074527839299e-17	Up	CSRP1//cysteine and glycine-rich protein 1	GO:0015629//actin cytoskeleton;GO:0005925//focal adhesion;GO:0005634//nucleus;GO:0070062//extracellular vesicular exosome	GO:0070527//platelet aggregation;GO:0007399//nervous system development;GO:0030036//actin cytoskeleton organization	GO:0005515//protein binding;GO:0008270//zinc ion binding;GO:0044822//poly(A) RNA binding	-
518356	1548.59777334453	1.51206988572926	8.24881254882221e-19	5.16850597187869e-17	Up	SH3PXD2B	GO:0002102//podosome;GO:0005737//cytoplasm	GO:0060612//adipose tissue development;GO:0045600//positive regulation of fat cell differentiation;GO:0071800//podosome assembly;GO:0006801//superoxide metabolic process;GO:0007507//heart development;GO:0022617//extracellular matrix disassembly;GO:0060348//bone development;GO:0001654//eye development;GO:0072657//protein localization to membrane	GO:0042169//SH2 domain binding;GO:0010314//phosphatidylinositol-5-phosphate binding;GO:0080025//phosphatidylinositol-3,5-bisphosphate binding;GO:0032266//phosphatidylinositol-3-phosphate binding;GO:0070273//phosphatidylinositol-4-phosphate binding	K08011//Phagosome;Leishmaniasis;Leukocyte transendothelial migration;Fc gamma R-mediated phagocytosis;Chemokine signaling pathway;Osteoclast differentiation
280749	145.794636729885	-5.95080599021139	9.34483276920349e-19	5.83755610781935e-17	Down	CGA//glycoprotein hormones%2C alpha polypeptide	GO:0005623//cell;GO:0005576//extracellular region	GO:0046621//negative regulation of organ growth;GO:0030878//thyroid gland development;GO:0046884//follicle-stimulating hormone secretion;GO:0006590//thyroid hormone generation;GO:0008406//gonad development;GO:0032275//luteinizing hormone secretion;GO:0032870//cellular response to hormone stimulus	GO:0005179//hormone activity	K08522//GnRH signaling pathway;Autoimmune thyroid disease;Ovarian steroidogenesis;Thyroid hormone synthesis;Prolactin signaling pathway;Neuroactive ligand-receptor interaction;Regulation of lipolysis in adipocytes
785402	54.6110777082271	4.01886823359794	9.66885525068125e-19	6.01480465488783e-17	Up	RGL3//ral guanine nucleotide dissociation stimulator-like 3	GO:0005622//intracellular	GO:0007264//small GTPase mediated signal transduction;GO:0043547//positive regulation of GTPase activity	GO:0008321//Ral guanyl-nucleotide exchange factor activity;GO:0017016//Ras GTPase binding	-
788119	613.122151433424	1.2923372298299	9.68675315605574e-19	6.01480465488783e-17	Up	NFATC4//nuclear factor of activated T-cells%2C cytoplasmic%2C calcineurin-dependent 4	GO:0005634//nucleus;GO:0005667//transcription factor complex;GO:0005829//cytosol;GO:0045111//intermediate filament cytoskeleton	GO:0008630//intrinsic apoptotic signaling pathway in response to DNA damage;GO:0035562//negative regulation of chromatin binding;GO:0045333//cellular respiration;GO:0071285//cellular response to lithium ion;GO:0032760//positive regulation of tumor necrosis factor production;GO:0001569//patterning of blood vessels;GO:0055001//muscle cell development;GO:0000122//negative regulation of transcription…	GO:0001078//RNA polymerase II core promoter proximal region sequence-specific DNA binding transcription factor activity involved in negative regulation of transcription;GO:0000978//RNA polymerase II core promoter proximal region sequence-specific DNA binding;GO:0008134//transcription factor binding	K17334//cGMP-PKG signaling pathway;Oxytocin signaling pathway;Wnt signaling pathway;HTLV-I infection;Hepatitis B;Axon guidance
107132701	160.094340705889	-3.1287694623672	9.79530401516101e-19	6.0639970395654e-17	Down	LOC107132701	-	-	-	-
537266	932.003563027376	1.0886400118987	9.86862648227617e-19	6.09115193355297e-17	Up	ZMIZ2//zinc finger%2C MIZ-type containing 2	GO:0005739//mitochondrion;GO:0043596//nuclear replication fork;GO:0005654//nucleoplasm	GO:0045944//positive regulation of transcription from RNA polymerase II promoter	GO:0008270//zinc ion binding;GO:0030374//ligand-dependent nuclear receptor transcription coactivator activity	K05695//Insulin resistance;Insulin signaling pathway;Adherens junction;Cell adhesion molecules (CAMs);K06756//Cell adhesion molecules (CAMs);K06550//Cell adhesion molecules (CAMs);Axon guidance;K06491//Prion diseases;Cell adhesion molecules (CAMs);K04706//Jak-STAT signaling pathway;Ubiquitin mediated proteolysis;Hepatitis C
101904796	609.63384236603	-1.28595042274742	1.00028558683952e-18	6.15225911765067e-17	Down	-	-	-	-	-
511117	695.992484461037	1.49064395693612	1.00271379922052e-18	6.15225911765067e-17	Up	MFSD7	-	-	-	-
513597	2299.05419081643	1.85283937646141	1.0814562788317e-18	6.6157607921311e-17	Up	MYOF//myoferlin	GO:0005901//caveola;GO:0070062//extracellular vesicular exosome;GO:0031410//cytoplasmic vesicle;GO:0016021//integral component of membrane;GO:0043231//intracellular membrane-bounded organelle	GO:0030947//regulation of vascular endothelial growth factor receptor signaling pathway;GO:0034605//cellular response to heat;GO:0001778//plasma membrane repair	-	-
508124	760.179828292615	2.01291271432837	1.14066216606895e-18	6.95736625599047e-17	Up	HOMER3	GO:0045178//basal part of cell;GO:0005886//plasma membrane;GO:0005829//cytosol;GO:0097481//neuronal postsynaptic density	GO:2001256//regulation of store-operated calcium entry;GO:0007216//G-protein coupled glutamate receptor signaling pathway	GO:0008022//protein C-terminus binding;GO:0035256//G-protein coupled glutamate receptor binding;GO:0019904//protein domain specific binding	K15010//FoxO signaling pathway;Glutamatergic synapse
282662	1676.60301825429	2.72751267720206	1.18393136233781e-18	7.20004375854674e-17	Up	VCAN//versican	GO:0016020//membrane;GO:0005578//proteinaceous extracellular matrix;GO:0043231//intracellular membrane-bounded organelle;GO:0005615//extracellular space	GO:0001501//skeletal system development;GO:0008347//glial cell migration;GO:0007155//cell adhesion;GO:0007507//heart development;GO:0007417//central nervous system development;GO:0001649//osteoblast differentiation	GO:0019903//protein phosphatase binding;GO:0005509//calcium ion binding;GO:0005540//hyaluronic acid binding;GO:0030246//carbohydrate binding	K06793//Cell adhesion molecules (CAMs);K05695//Cell adhesion molecules (CAMs);Adherens junction;Insulin resistance;Insulin signaling pathway;K06495//Cell adhesion molecules (CAMs);K06256//Proteoglycans in cancer;ECM-receptor interaction;Hematopoietic cell lineage;Shigellosis;MicroRNAs in cancer;Epstein-Barr virus infection
539742	398.891492551484	1.46345605638469	1.26676121815674e-18	7.68117938645949e-17	Up	PAK4//p21 protein (Cdc42/Rac)-activated kinase 4	GO:0005737//cytoplasm;GO:0005925//focal adhesion	GO:0031098//stress-activated protein kinase signaling cascade;GO:0032147//activation of protein kinase activity;GO:0042981//regulation of apoptotic process;GO:0016477//cell migration;GO:0030036//actin cytoskeleton organization;GO:0007346//regulation of mitotic cell cycle;GO:0043408//regulation of MAPK cascade;GO:0007266//Rho protein signal transduction	GO:0004674//protein serine/threonine kinase activity;GO:0048365//Rac GTPase binding;GO:0005524//ATP binding	K05734//Focal adhesion;Axon guidance;ErbB signaling pathway;Renal cell carcinoma;Regulation of actin cytoskeleton;T cell receptor signaling pathway;MicroRNAs in cancer;Ras signaling pathway
510090	373.383829575536	1.13457031472266	1.30386272764776e-18	7.88303205250662e-17	Up	UNK//unkempt family zinc finger	GO:0005844//polysome	GO:0001764//neuron migration;GO:0048667//cell morphogenesis involved in neuron differentiation;GO:2000766//negative regulation of cytoplasmic translation	GO:0008270//zinc ion binding	-
508868	674.174077999023	1.33449585636519	1.33109529617728e-18	8.02421499680983e-17	Up	RBM15B//RNA binding motif protein 15B	-	-	-	-
280941	1704.96420008995	1.82973520345764	1.39722760148604e-18	8.39839392904848e-17	Up	TIE1//tyrosine kinase with immunoglobulin-like and EGF-like domains 1	GO:0016021//integral component of membrane;GO:0005886//plasma membrane	GO:0030336//negative regulation of cell migration;GO:0045026//plasma membrane fusion;GO:0016525//negative regulation of angiogenesis;GO:0001701//in utero embryonic development;GO:0032526//response to retinoic acid;GO:0018108//peptidyl-tyrosine phosphorylation	GO:0005524//ATP binding;GO:0004714//transmembrane receptor protein tyrosine kinase activity	-
522791	3580.08725161534	-1.33367082923447	1.72627636038696e-18	1.03461496532525e-16	Down	RNF11//ring finger protein 11	GO:0005769//early endosome;GO:0000151//ubiquitin ligase complex;GO:0055037//recycling endosome;GO:0070062//extracellular vesicular exosome;GO:0005634//nucleus	GO:0042787//protein ubiquitination involved in ubiquitin-dependent protein catabolic process;GO:0051865//protein autoubiquitination	GO:0004842//ubiquitin-protein transferase activity;GO:0005515//protein binding;GO:0003677//DNA binding;GO:0008270//zinc ion binding	-
507361	522.033047934583	1.62824978560327	1.74820155603248e-18	1.04472727092727e-16	Up	GFOD2//glucose-fructose oxidoreductase domain containing 2	GO:0005578//proteinaceous extracellular matrix	GO:0030198//extracellular matrix organization;GO:0055114//oxidation-reduction process	GO:0016491//oxidoreductase activity	K00078//Metabolism of xenobiotics by cytochrome P450;Pentose and glucuronate interconversions
100336481	314.397722877965	1.48029382795	1.79948543611027e-18	1.07227551476807e-16	Up	CLCF1	GO:0097059//CNTFR-CLCF1 complex;GO:0070062//extracellular vesicular exosome;GO:0097058//CRLF-CLCF1 complex;GO:0005622//intracellular	GO:0030183//B cell differentiation;GO:0007166//cell surface receptor signaling pathway;GO:0030890//positive regulation of B cell proliferation;GO:0048711//positive regulation of astrocyte differentiation;GO:0048295//positive regulation of isotype switching to IgE isotypes;GO:0042517//positive regulation of tyrosine phosphorylation of Stat3 protein;GO:0043524//negative regulation of neuron apoptot…	GO:0005127//ciliary neurotrophic factor receptor binding;GO:0005125//cytokine activity;GO:0046982//protein heterodimerization activity	K05421//Cytokine-cytokine receptor interaction
617720	564.830015749651	-1.62460237392178	1.82029667705097e-18	1.08155960894778e-16	Down	NUDT12//nudix (nucleoside diphosphate linked moiety X)-type motif 12	GO:0005777//peroxisome;GO:0005634//nucleus	GO:0006742//NADP catabolic process;GO:0019677//NAD catabolic process	GO:0046872//metal ion binding;GO:0035529//NADH pyrophosphatase activity;GO:0000210//NAD+ diphosphatase activity	K03426//Nicotinate and nicotinamide metabolism;Peroxisome
282866	596.588815563591	2.09522592660229	1.8506554877964e-18	1.09644709229703e-16	Up	SPON1//spondin 1%2C extracellular matrix protein	GO:0005578//proteinaceous extracellular matrix;GO:0005615//extracellular space	GO:0007155//cell adhesion	-	K04596//p53 signaling pathway
504257	997.462166248008	-1.99482315017556	1.92057015152083e-18	1.1346179720856e-16	Down	SCOC//short coiled-coil protein	GO:0005829//cytosol;GO:0005802//trans-Golgi network;GO:0005768//endosome;GO:0000139//Golgi membrane	GO:0016239//positive regulation of macroautophagy;GO:0061635//regulation of protein complex stability	GO:0005515//protein binding	-
504417	114.700861465342	-2.69704050905671	1.94725147107647e-18	1.14384428032523e-16	Down	PBLD//phenazine biosynthesis-like protein domain containing	GO:0070062//extracellular vesicular exosome;GO:0005737//cytoplasm	GO:0050680//negative regulation of epithelial cell proliferation;GO:0030512//negative regulation of transforming growth factor beta receptor signaling pathway;GO:0010633//negative regulation of epithelial cell migration;GO:0060392//negative regulation of SMAD protein import into nucleus;GO:0009058//biosynthetic process;GO:0060394//negative regulation of pathway-restricted SMAD protein phosphoryla…	GO:0005515//protein binding;GO:0016853//isomerase activity	-
531489	303.854742902138	2.15755203355992	1.94360968979184e-18	1.14384428032523e-16	Up	WDR34//WD repeat domain 34	GO:0005868//cytoplasmic dynein complex	-	-	K10409//Huntington's disease;K11143//Huntington's disease;K10415//Phagosome;Salmonella infection;Vasopressin-regulated water reabsorption
512953	785.285088746356	-3.45225431153551	2.2432444283881e-18	1.31398201262835e-16	Down	LOC512953	-	-	-	-
616295	73.27286363519	-3.77819860260953	2.38391831350491e-18	1.39243725899269e-16	Down	LOC616295	-	-	-	-
784903	259.819730107682	1.46002830817542	2.62127957924406e-18	1.52247746797836e-16	Up	C21H15orf39	-	-	-	K12567//Hypertrophic cardiomyopathy (HCM);Dilated cardiomyopathy
539430	519.123644293967	3.23660866759651	2.73878873725867e-18	1.58627268124083e-16	Up	OSR1//odd-skipped related transciption factor 1	GO:0005730//nucleolus	GO:0048389//intermediate mesoderm development;GO:0001657//ureteric bud development;GO:0050679//positive regulation of epithelial cell proliferation;GO:0035116//embryonic hindlimb morphogenesis;GO:0007507//heart development;GO:0072169//specification of posterior mesonephric tubule identity;GO:0036023//embryonic skeletal limb joint morphogenesis;GO:0090094//metanephric cap mesenchymal cell prolifer…	GO:0003676//nucleic acid binding;GO:0046872//metal ion binding	-
785408	136.523412062994	-2.79646073872268	2.85458260871448e-18	1.64872079889356e-16	Down	LOC785408	GO:0005622//intracellular	GO:0006355//regulation of transcription, DNA-templated	GO:0003700//sequence-specific DNA binding transcription factor activity;GO:0046872//metal ion binding;GO:0003676//nucleic acid binding	-
615348	411.565552081137	2.16678187080484	2.91599706417115e-18	1.67950059319963e-16	Up	PPP1R14A//protein phosphatase 1%2C regulatory (inhibitor) subunit 14A	GO:0005737//cytoplasm	GO:0043086//negative regulation of catalytic activity;GO:0042325//regulation of phosphorylation	GO:0004864//protein phosphatase inhibitor activity	K12328//Vascular smooth muscle contraction
504285	310.969282405847	1.39222567572186	3.19326404989408e-18	1.83408668776833e-16	Up	SPPL2B	GO:0010008//endosome membrane;GO:0071458//integral component of cytoplasmic side of endoplasmic reticulum membrane;GO:0005765//lysosomal membrane;GO:0005886//plasma membrane;GO:0071556//integral component of lumenal side of endoplasmic reticulum membrane;GO:0030660//Golgi-associated vesicle membrane	GO:0050776//regulation of immune response;GO:0006509//membrane protein ectodomain proteolysis;GO:0031293//membrane protein intracellular domain proteolysis	GO:0042500//aspartic endopeptidase activity, intramembrane cleaving;GO:0042803//protein homodimerization activity	-
515278	725.840943221563	-1.58608458885802	3.25806424236078e-18	1.86612172685025e-16	Down	ELMOD2//ELMO/CED-12 domain containing 2	GO:0043234//protein complex;GO:0016020//membrane	GO:0043547//positive regulation of GTPase activity;GO:0050688//regulation of defense response to virus	GO:0005096//GTPase activator activity	K04139//cGMP-PKG signaling pathway;Neuroactive ligand-receptor interaction;K00629//Glycerophospholipid metabolism;Glycerolipid metabolism;Metabolic pathways;Biosynthesis of secondary metabolites
538772	384.046934986431	-1.50588357004298	3.2732597474881e-18	1.86964618228761e-16	Down	DARS2//aspartyl-tRNA synthetase 2%2C mitochondrial	GO:0005654//nucleoplasm;GO:0005759//mitochondrial matrix	GO:0006418//tRNA aminoacylation for protein translation	GO:0003676//nucleic acid binding;GO:0004815//aspartate-tRNA ligase activity;GO:0050560//aspartate-tRNA(Asn) ligase activity;GO:0005524//ATP binding;GO:0042803//protein homodimerization activity	K01876//Aminoacyl-tRNA biosynthesis
768034	219.186341877227	-2.36690974179142	3.37615384057594e-18	1.92310559122834e-16	Down	IMMP2L	GO:0042720//mitochondrial inner membrane peptidase complex;GO:0016021//integral component of membrane	GO:0006974//cellular response to DNA damage stimulus;GO:0007420//brain development;GO:0030728//ovulation;GO:0006627//protein processing involved in protein targeting to mitochondrion;GO:0008015//blood circulation;GO:0007283//spermatogenesis;GO:0022904//respiratory electron transport chain;GO:0033108//mitochondrial respiratory chain complex assembly;GO:0061300//cerebellum vasculature development;G…	GO:0008236//serine-type peptidase activity	K09648//Protein export
407770	1104.71505657859	1.93563333450913	3.42956373172767e-18	1.94816179343222e-16	Up	PLXNA2//plexin A2	GO:0005887//integral component of plasma membrane	GO:0051642//centrosome localization;GO:0030334//regulation of cell migration;GO:0021915//neural tube development;GO:0021935//cerebellar granule cell precursor tangential migration;GO:0060174//limb bud formation;GO:0060037//pharyngeal system development;GO:0001756//somitogenesis;GO:0071526//semaphorin-plexin signaling pathway	GO:0017154//semaphorin receptor activity	K06756//Cell adhesion molecules (CAMs);K06820//Axon guidance
526873	315.399188233181	1.45419723811389	3.44864836275015e-18	1.95363567661877e-16	Up	CAMK1D	-	-	-	K08794//Oxytocin signaling pathway;Aldosterone synthesis and secretion
282412	695.443849796465	1.75573250433568	3.61025098243613e-18	2.03959452360196e-16	Up	CACNA1H	-	-	-	K04855//Circadian entrainment;MAPK signaling pathway;Calcium signaling pathway;Aldosterone synthesis and secretion
512684	458.074860056372	-1.35848184897143	3.62868596395062e-18	2.04442342443071e-16	Down	LOC512684//zinc finger protein 547-like	-	-	GO:0046872//metal ion binding;GO:0003676//nucleic acid binding	-
509969	493.150262037188	2.98234020758692	3.83014170008775e-18	2.15206086773681e-16	Up	CLSTN3//calsyntenin 3	GO:0070062//extracellular vesicular exosome;GO:0043234//protein complex;GO:0009986//cell surface;GO:0000139//Golgi membrane;GO:0016021//integral component of membrane;GO:0045211//postsynaptic membrane;GO:0005789//endoplasmic reticulum membrane;GO:0097481//neuronal postsynaptic density	GO:0007156//homophilic cell adhesion via plasma membrane adhesion molecules;GO:0051932//synaptic transmission, GABAergic;GO:0050806//positive regulation of synaptic transmission;GO:0001558//regulation of cell growth;GO:0051965//positive regulation of synapse assembly;GO:1902474//positive regulation of protein localization to synapse;GO:0035249//synaptic transmission, glutamatergic	GO:0005509//calcium ion binding	-
785371	513.471996169575	1.79160195041212	3.90102738442784e-18	2.18594968097058e-16	Up	GLI3	GO:0016607//nuclear speck;GO:0017053//transcriptional repressor complex;GO:0005829//cytosol;GO:0016592//mediator complex;GO:0072372//primary cilium;GO:0005930//axoneme	GO:0045669//positive regulation of osteoblast differentiation;GO:0060367//sagittal suture morphogenesis;GO:0060875//lateral semicircular canal development;GO:0061005//cell differentiation involved in kidney development;GO:0000122//negative regulation of transcription from RNA polymerase II promoter;GO:0060021//palate development;GO:0021798//forebrain dorsal/ventral pattern formation;GO:0032332//p…	GO:0000978//RNA polymerase II core promoter proximal region sequence-specific DNA binding;GO:0008013//beta-catenin binding;GO:0003682//chromatin binding;GO:0003700//sequence-specific DNA binding transcription factor activity;GO:0042826//histone deacetylase binding;GO:0035035//histone acetyltransferase binding;GO:0046872//metal ion binding	K06230//cAMP signaling pathway;Basal cell carcinoma;Pathways in cancer;Hedgehog signaling pathway
615886	488.872702593603	2.77421543748153	4.1655175873185e-18	2.32784884197256e-16	Up	MRGPRF//MAS-related GPR%2C member F	GO:0070062//extracellular vesicular exosome;GO:0005887//integral component of plasma membrane	GO:0007186//G-protein coupled receptor signaling pathway	GO:0004930//G-protein coupled receptor activity	-
614435	3773.02274254707	-1.39287709467542	4.76508285699774e-18	2.65573094970734e-16	Down	PTP4A2//protein tyrosine phosphatase type IVA%2C member 2	GO:0005769//early endosome;GO:0005886//plasma membrane;GO:0070062//extracellular vesicular exosome;GO:0005634//nucleus	GO:0035335//peptidyl-tyrosine dephosphorylation	GO:0004727//prenylated protein tyrosine phosphatase activity	-
516825	163.326373837168	-4.41918181769046	5.08345523967862e-18	2.82555387072137e-16	Down	DNER	GO:0043025//neuronal cell body;GO:0016021//integral component of membrane;GO:0005886//plasma membrane;GO:0030425//dendrite;GO:0005769//early endosome	GO:0007417//central nervous system development;GO:0048741//skeletal muscle fiber development;GO:0001764//neuron migration;GO:0006897//endocytosis;GO:0007416//synapse assembly;GO:0007219//Notch signaling pathway;GO:0007220//Notch receptor processing;GO:0010001//glial cell differentiation	GO:0005509//calcium ion binding;GO:0030276//clathrin binding;GO:0005112//Notch binding;GO:0004888//transmembrane signaling receptor activity	K02599//Dorso-ventral axis formation;Notch signaling pathway;MicroRNAs in cancer;Thyroid hormone signaling pathway
104976433	301.95401399449	-1.83670660280439	5.10882840807847e-18	2.83204410171149e-16	Down	LOC104976433	-	-	-	-
509796	934.636062999212	1.69019108821491	5.47237040277488e-18	3.02545996840044e-16	Up	DPYSL3//dihydropyrimidinase-like 3	GO:0044297//cell body;GO:0030426//growth cone;GO:0030027//lamellipodium;GO:0005829//cytosol;GO:0070382//exocytic vesicle;GO:0031941//filamentous actin;GO:0005615//extracellular space	GO:0010977//negative regulation of neuron projection development;GO:0051491//positive regulation of filopodium assembly;GO:0051017//actin filament bundle assembly;GO:0008152//metabolic process;GO:0010976//positive regulation of neuron projection development;GO:0030336//negative regulation of cell migration;GO:0071345//cellular response to cytokine stimulus;GO:0051260//protein homooligomerization;…	GO:0051219//phosphoprotein binding;GO:0016810//hydrolase activity, acting on carbon-nitrogen (but not peptide) bonds;GO:0035374//chondroitin sulfate binding;GO:0017124//SH3 domain binding	K07528//Axon guidance
280707	163.164161646845	3.84346509923792	6.24622295207881e-18	3.44408405280356e-16	Up	TH//tyrosine hydroxylase	GO:0005790//smooth endoplasmic reticulum;GO:0005634//nucleus;GO:0030424//axon;GO:0009898//cytoplasmic side of plasma membrane;GO:0043204//perikaryon;GO:0033162//melanosome membrane	GO:0042416//dopamine biosynthetic process;GO:0007507//heart development;GO:0007601//visual perception;GO:0009072//aromatic amino acid family metabolic process;GO:0007617//mating behavior;GO:0001963//synaptic transmission, dopaminergic;GO:0048596//embryonic camera-type eye morphogenesis;GO:0007613//memory;GO:0042421//norepinephrine biosynthetic process;GO:0007612//learning;GO:0042136//neurotransmi…	GO:0005506//iron ion binding;GO:0004511//tyrosine 3-monooxygenase activity;GO:0019899//enzyme binding	K00501//Tyrosine metabolism;Prolactin signaling pathway;Alcoholism;Metabolic pathways;Cocaine addiction;Dopaminergic synapse;Amphetamine addiction;Isoquinoline alkaloid biosynthesis;Parkinson's disease
529930	35.4343296424699	4.25711405772344	6.72463281716322e-18	3.69801150958734e-16	Up	LOC529930	-	GO:0008152//metabolic process	GO:0016874//ligase activity;GO:0008270//zinc ion binding	K10604//Ubiquitin mediated proteolysis
540447	414.905689427695	1.59008036509645	6.93095388111241e-18	3.80136162864088e-16	Up	RHBDD2//rhomboid domain containing 2	GO:0016021//integral component of membrane;GO:0048471//perinuclear region of cytoplasm;GO:0000139//Golgi membrane;GO:0005654//nucleoplasm	GO:0006508//proteolysis	GO:0004252//serine-type endopeptidase activity	-
535113	2066.88670699609	1.49981426013036	7.16507702541508e-18	3.89874467511862e-16	Up	SNRNP70//small nuclear ribonucleoprotein 70kDa (U1)	GO:0016607//nuclear speck;GO:0071011//precatalytic spliceosome;GO:0000243//commitment complex;GO:0071004//U2-type prespliceosome;GO:0019013//viral nucleocapsid;GO:0005685//U1 snRNP	GO:0048026//positive regulation of mRNA splicing, via spliceosome	GO:0000166//nucleotide binding;GO:0030619//U1 snRNA binding;GO:0005515//protein binding;GO:0003729//mRNA binding	K11093//Spliceosome
538551	581.739927975775	-1.1552019488679	7.15314797231545e-18	3.89874467511862e-16	Down	EBAG9//estrogen receptor binding site associated%2C antigen%2C 9	GO:0016021//integral component of membrane;GO:0005925//focal adhesion;GO:0000139//Golgi membrane;GO:0005886//plasma membrane	GO:0006915//apoptotic process	-	-
618638	732.904650419845	2.16546793051274	7.15771972759347e-18	3.89874467511862e-16	Up	TRIM47//tripartite motif containing 47	GO:0005737//cytoplasm;GO:0005634//nucleus	-	GO:0008270//zinc ion binding	-
407122	229.184478839108	1.68586643278961	7.3168035425384e-18	3.97085424800699e-16	Up	CSNK1D	GO:0030426//growth cone;GO:0030529//ribonucleoprotein complex;GO:0005634//nucleus;GO:0005829//cytosol;GO:0043025//neuronal cell body	GO:0042752//regulation of circadian rhythm;GO:0006281//DNA repair;GO:0006996//organelle organization;GO:0090263//positive regulation of canonical Wnt signaling pathway;GO:0018105//peptidyl-serine phosphorylation;GO:1902004//positive regulation of beta-amyloid formation;GO:0048512//circadian behavior;GO:0006897//endocytosis;GO:0034613//cellular protein localization;GO:0032922//circadian regulation…	GO:0004674//protein serine/threonine kinase activity;GO:0044822//poly(A) RNA binding;GO:0005515//protein binding;GO:0005524//ATP binding	K08960//FoxO signaling pathway;Hippo signaling pathway - fly;Hedgehog signaling pathway;Hippo signaling pathway;Circadian rhythm;Circadian rhythm - fly;Wnt signaling pathway
505102	286.940922885509	1.61441431069726	7.68459798167701e-18	4.14867969888083e-16	Up	TONSL//tonsoku-like%2C DNA repair protein	GO:0005737//cytoplasm;GO:0035101//FACT complex;GO:0042555//MCM complex;GO:0005662//DNA replication factor A complex	GO:0031297//replication fork processing;GO:0000724//double-strand break repair via homologous recombination	GO:0042393//histone binding	-
783686	65.7135670706807	-5.95916569293761	7.6840445666681e-18	4.14867969888083e-16	Down	LOC783686	-	-	-	-
782145	292.277052301482	1.73663890912348	7.77024335580208e-18	4.18399275697707e-16	Up	LOC782145	-	-	-	K04828//Taste transduction;Inflammatory mediator regulation of TRP channels
509250	331.113053639176	-1.64905600957717	7.88214668708457e-18	4.23322459867137e-16	Down	ZNF266//zinc finger protein 266	GO:0005622//intracellular	GO:0006355//regulation of transcription, DNA-templated	GO:0003676//nucleic acid binding	-
515576	1772.39071730334	1.92481955056111	8.55812958260135e-18	4.58436386993389e-16	Up	DCHS1	GO:0005622//intracellular;GO:0045177//apical part of cell;GO:0005886//plasma membrane;GO:0016021//integral component of membrane	GO:0036342//post-anal tail morphogenesis;GO:0035329//hippo signaling;GO:0001658//branching involved in ureteric bud morphogenesis;GO:0022008//neurogenesis;GO:0003007//heart morphogenesis;GO:0007157//heterophilic cell-cell adhesion via plasma membrane cell adhesion molecules;GO:0048565//digestive tract development;GO:0090102//cochlea development;GO:0007156//homophilic cell adhesion via plasma memb…	GO:0005509//calcium ion binding	K16507//Hippo signaling pathway - fly
520842	3928.93700893512	1.65579087298704	9.27192574005513e-18	4.95389169320723e-16	Up	KLF4//Kruppel-like factor 4 (gut)	GO:0044798//nuclear transcription factor complex;GO:0005719//nuclear euchromatin;GO:0005654//nucleoplasm	GO:0045944//positive regulation of transcription from RNA polymerase II promoter;GO:0048730//epidermis morphogenesis;GO:0008285//negative regulation of cell proliferation;GO:0060761//negative regulation of response to cytokine stimulus;GO:0060070//canonical Wnt signaling pathway;GO:0009913//epidermal cell differentiation;GO:0035166//post-embryonic hemopoiesis;GO:2000342//negative regulation of ch…	GO:0001190//RNA polymerase II transcription factor binding transcription factor activity involved in positive regulation of transcription;GO:0008134//transcription factor binding;GO:0008013//beta-catenin binding;GO:0000987//core promoter proximal region sequence-specific DNA binding;GO:0001077//RNA polymerase II core promoter proximal region sequence-specific DNA binding transcription factor acti…	K17846//Signaling pathways regulating pluripotency of stem cells
517402	915.718279912539	-1.44794194419399	1.01549400240334e-17	5.4116931669314e-16	Down	PDHX//pyruvate dehydrogenase complex%2C component X	GO:0045254//pyruvate dehydrogenase complex;GO:0005759//mitochondrial matrix	GO:0008152//metabolic process	GO:0016746//transferase activity, transferring acyl groups	K13997//Metabolic pathways
531141	1864.3752298744	1.647252934962	1.06396160790091e-17	5.65540724076277e-16	Up	SEMA3F	-	GO:1902287//semaphorin-plexin signaling pathway involved in axon guidance;GO:0097491//sympathetic neuron projection guidance;GO:0048843//negative regulation of axon extension involved in axon guidance;GO:0050919//negative chemotaxis;GO:0021785//branchiomotor neuron axon guidance;GO:0097490//sympathetic neuron projection extension;GO:0021637//trigeminal nerve structural organization;GO:0021612//fa…	GO:0045499//chemorepellent activity	K06840//Axon guidance;K06550//Axon guidance;Cell adhesion molecules (CAMs);K06820//Axon guidance;K06724//Axon guidance;HTLV-I infection
508291	1097.85979953041	1.26971486499926	1.17301563247402e-17	6.21908826478595e-16	Up	HIP1R	GO:0005905//coated pit;GO:0030665//clathrin-coated vesicle membrane;GO:0005856//cytoskeleton;GO:0048471//perinuclear region of cytoplasm	GO:0072583//clathrin-mediated endocytosis;GO:0006915//apoptotic process	GO:0035091//phosphatidylinositol binding;GO:0030276//clathrin binding;GO:0003779//actin binding	K04559//Huntington's disease
788066	196.5721936394	-1.9059038520628	1.2376084173905e-17	6.54476451314154e-16	Down	TPK1//thiamin pyrophosphokinase 1	GO:0005829//cytosol	GO:0009229//thiamine diphosphate biosynthetic process;GO:0006772//thiamine metabolic process;GO:0016310//phosphorylation	GO:0016301//kinase activity;GO:0030975//thiamine binding;GO:0005524//ATP binding;GO:0004788//thiamine diphosphokinase activity	K00949//Thiamine metabolism;Metabolic pathways
613547	135.053805647069	2.29420404873457	1.27659885795621e-17	6.73373331274502e-16	Up	RAMP3//receptor (G protein-coupled) activity modifying protein 3	GO:0005887//integral component of plasma membrane;GO:0043235//receptor complex;GO:0005764//lysosome;GO:0009986//cell surface	GO:0008277//regulation of G-protein coupled receptor protein signaling pathway;GO:0001921//positive regulation of receptor recycling;GO:0006816//calcium ion transport;GO:0086103//G-protein coupled receptor signaling pathway involved in heart process;GO:0071392//cellular response to estradiol stimulus;GO:0030819//positive regulation of cAMP biosynthetic process;GO:0031623//receptor internalization…	GO:0015026//coreceptor activity;GO:0008565//protein transporter activity;GO:0001664//G-protein coupled receptor binding;GO:0046982//protein heterodimerization activity	K08449//Vascular smooth muscle contraction
515010	432.93527743453	-1.9172009503676	1.33813567665016e-17	7.04036422038052e-16	Down	TCAIM//T cell activation inhibitor%2C mitochondrial	GO:0005739//mitochondrion	-	-	-
509275	285.177772958062	-2.43332168668724	1.3595846354443e-17	7.13505875814259e-16	Down	HIST1H1D//histone cluster 1%2C H1d	GO:0000786//nucleosome;GO:0005719//nuclear euchromatin	GO:0006334//nucleosome assembly;GO:0000122//negative regulation of transcription from RNA polymerase II promoter;GO:0016584//nucleosome positioning	GO:0031490//chromatin DNA binding;GO:0044822//poly(A) RNA binding	-
100336395	45.5833351362204	5.12300065590974	1.47976646818472e-17	7.7461091804191e-16	Up	LOC100336395	-	-	-	-
100337486	920.421473531389	2.03711551066208	1.51522895382062e-17	7.91171441367397e-16	Up	KIF26A	-	-	-	-
282654	14567.0853531804	2.32003524314004	1.52226579565285e-17	7.92843573216977e-16	Up	TNXB//tenascin XB	GO:0005615//extracellular space;GO:0070062//extracellular vesicular exosome;GO:0005583//fibrillar collagen trimer;GO:0005622//intracellular	GO:0048251//elastic fiber assembly;GO:0030199//collagen fibril organization;GO:0016337//single organismal cell-cell adhesion;GO:0030036//actin cytoskeleton organization;GO:0043506//regulation of JUN kinase activity;GO:0032963//collagen metabolic process;GO:0043206//extracellular fibril organization;GO:0006631//fatty acid metabolic process;GO:0006641//triglyceride metabolic process;GO:0007160//cel…	GO:0005178//integrin binding;GO:0008201//heparin binding;GO:0005518//collagen binding	K06589//Focal adhesion;Dilated cardiomyopathy;Arrhythmogenic right ventricular cardiomyopathy (ARVC);ECM-receptor interaction;PI3K-Akt signaling pathway;Hypertrophic cardiomyopathy (HCM);Regulation of actin cytoskeleton;K06550//Axon guidance;Cell adhesion molecules (CAMs);K06252//ECM-receptor interaction;PI3K-Akt signaling pathway;Focal adhesion;MicroRNAs in cancer;K05719//ECM-receptor interactio…
523526	121.691187546199	2.51017645141203	1.56084544372822e-17	8.10766356839685e-16	Up	COL4A6	GO:0005587//collagen type IV trimer	GO:0071230//cellular response to amino acid stimulus;GO:0030198//extracellular matrix organization	GO:0005201//extracellular matrix structural constituent	K06256//Epstein-Barr virus infection;MicroRNAs in cancer;Shigellosis;Hematopoietic cell lineage;ECM-receptor interaction;Proteoglycans in cancer;K06237//Focal adhesion;Pathways in cancer;Small cell lung cancer;ECM-receptor interaction;Amoebiasis;PI3K-Akt signaling pathway;Protein digestion and absorption;K06591//Arrhythmogenic right ventricular cardiomyopathy (ARVC);ECM-receptor interaction;Dilat…
782688	59.7616250511319	3.14351428822731	1.56451988382761e-17	8.10766356839685e-16	Up	LOC782688	GO:0005634//nucleus	GO:0006334//nucleosome assembly	-	-
537783	266.059211586796	1.9709888813106	1.60151660357874e-17	8.27863970304938e-16	Up	NOVA2//neuro-oncological ventral antigen 2	GO:0005634//nucleus	GO:0051252//regulation of RNA metabolic process	GO:0044822//poly(A) RNA binding	-
100336614	3201.30296524915	1.91515014557971	1.69284648160599e-17	8.72892436413142e-16	Up	LOC100336614	-	-	-	-
615470	364.211339795436	-1.80919614157259	1.73525506916231e-17	8.92534056345001e-16	Down	SLC25A13	GO:0005887//integral component of plasma membrane;GO:0016021//integral component of membrane;GO:0005743//mitochondrial inner membrane	GO:0051592//response to calcium ion;GO:0006094//gluconeogenesis;GO:0006754//ATP biosynthetic process;GO:0043490//malate-aspartate shuttle	GO:0015183//L-aspartate transmembrane transporter activity;GO:0005313//L-glutamate transmembrane transporter activity;GO:0005509//calcium ion binding	-
616031	254.133259943832	-1.74466982795446	1.75887210351804e-17	9.02436686958873e-16	Down	GK5//glycerol kinase 5 (putative)	-	-	-	-
104971902	643.720197682553	-3.08571727269209	2.17230493410894e-17	1.10632387001405e-15	Down	LOC104971902	-	-	-	-
539621	346.672544632731	-2.27329214179878	2.18118312060786e-17	1.10811605368081e-15	Down	XK	GO:0005623//cell;GO:0016021//integral component of membrane	GO:0031133//regulation of axon diameter;GO:0010961//cellular magnesium ion homeostasis;GO:0006874//cellular calcium ion homeostasis;GO:0048741//skeletal muscle fiber development;GO:0042552//myelination;GO:0008361//regulation of cell size	-	-
504986	3337.85101941397	1.86854992904169	2.54040952494351e-17	1.28745215066806e-15	Up	PKD1	GO:0005634//nucleus;GO:0031512//motile primary cilium;GO:0016021//integral component of membrane;GO:0005737//cytoplasm;GO:0070062//extracellular vesicular exosome;GO:0016323//basolateral plasma membrane;GO:0009986//cell surface;GO:0002133//polycystin complex	GO:0070588//calcium ion transmembrane transport;GO:0021510//spinal cord development;GO:0072218//metanephric ascending thin limb development;GO:0072205//metanephric collecting duct development;GO:0016337//single organismal cell-cell adhesion;GO:0034405//response to fluid shear stress;GO:0048565//digestive tract development;GO:0030010//establishment of cell polarity;GO:0042994//cytoplasmic sequeste…	GO:0044325//ion channel binding;GO:0019901//protein kinase binding;GO:0005262//calcium channel activity;GO:0019904//protein domain specific binding	-
505520	729.906854878937	-1.01729626393395	2.54864755135904e-17	1.28846908116017e-15	Down	BLOC1S5//biogenesis of lysosomal organelles complex-1%2C subunit 5%2C muted	GO:0031083//BLOC-1 complex;GO:0030133//transport vesicle	GO:0050942//positive regulation of pigment cell differentiation;GO:0008089//anterograde axon cargo transport;GO:0032402//melanosome transport;GO:0048490//anterograde synaptic vesicle transport;GO:0032474//otolith morphogenesis;GO:0035646//endosome to melanosome transport;GO:0031175//neuron projection development	-	K13984//Protein processing in endoplasmic reticulum
281661	1188.56680519617	1.11994129085486	2.59247176780129e-17	1.3074277742153e-15	Up	CAPN1//calpain 1%2C (mu/I) large subunit	GO:0005886//plasma membrane;GO:0005925//focal adhesion;GO:0070062//extracellular vesicular exosome;GO:0005764//lysosome;GO:0005739//mitochondrion;GO:0005829//cytosol	GO:0006508//proteolysis;GO:0032801//receptor catabolic process;GO:0060056//mammary gland involution	GO:0004198//calcium-dependent cysteine-type endopeptidase activity;GO:0005509//calcium ion binding	K01367//Alzheimer's disease;Apoptosis;Protein processing in endoplasmic reticulum
616640	341.847268384723	1.67881009098483	2.75296194049919e-17	1.38162606902189e-15	Up	TTC7A//tetratricopeptide repeat domain 7A	GO:0005623//cell	GO:0030097//hemopoiesis;GO:0006879//cellular iron ion homeostasis	-	K09667//Other types of O-glycan biosynthesis;Insulin resistance
100551513	718.767496046279	1.65716584543634	2.83361033169765e-17	1.41865764717948e-15	Up	TNFSF12//tumor necrosis factor (ligand) superfamily%2C member 12	GO:0048471//perinuclear region of cytoplasm;GO:0016020//membrane;GO:0005576//extracellular region	GO:0006955//immune response;GO:2001238//positive regulation of extrinsic apoptotic signaling pathway;GO:0045732//positive regulation of protein catabolic process	GO:0005164//tumor necrosis factor receptor binding	K05474//Cytokine-cytokine receptor interaction
513125	2352.88170085629	1.10731225181789	2.85144177616945e-17	1.42413675376463e-15	Up	ATN1//atrophin 1	GO:0016363//nuclear matrix;GO:0005654//nucleoplasm;GO:0005737//cytoplasm	GO:0045944//positive regulation of transcription from RNA polymerase II promoter;GO:0009404//toxin metabolic process;GO:0030011//maintenance of cell polarity;GO:0051402//neuron apoptotic process;GO:0000122//negative regulation of transcription from RNA polymerase II promoter;GO:0016477//cell migration	GO:0050827//toxin receptor binding;GO:0019904//protein domain specific binding;GO:0003714//transcription corepressor activity;GO:0001105//RNA polymerase II transcription coactivator activity	-
507407	66.3228582677057	2.74597439930109	3.21053608090585e-17	1.59962059144314e-15	Up	MSC//musculin	GO:0005634//nucleus	GO:0014707//branchiomeric skeletal muscle development;GO:0060021//palate development;GO:0060539//diaphragm development;GO:0000122//negative regulation of transcription from RNA polymerase II promoter	GO:0046983//protein dimerization activity;GO:0000980//RNA polymerase II distal enhancer sequence-specific DNA binding;GO:0003714//transcription corepressor activity;GO:0001206//RNA polymerase II distal enhancer sequence-specific DNA binding transcription factor activity involved in negative regulation of transcription	-
781421	189.769654541217	-2.34863633415795	3.26200644264414e-17	1.62135834650367e-15	Down	LOC781421	-	-	-	-
504364	876.857107533268	1.51741464955271	3.47695691209616e-17	1.72405367077727e-15	Up	NCKAP5L//NCK-associated protein 5-like	-	-	-	-
407104	466.014554053008	3.21936882695986	3.69083479189389e-17	1.82572705722464e-15	Up	PLXNA4//plexin A4	GO:0016021//integral component of membrane	GO:0021612//facial nerve structural organization;GO:0021960//anterior commissure morphogenesis;GO:0021637//trigeminal nerve structural organization;GO:0021644//vagus nerve morphogenesis;GO:0021784//postganglionic parasympathetic nervous system development;GO:0048485//sympathetic nervous system development;GO:1902287//semaphorin-plexin signaling pathway involved in axon guidance;GO:0048841//regula…	GO:0017154//semaphorin receptor activity	K06820//Axon guidance;K06756//Cell adhesion molecules (CAMs)
519439	822.900744877625	2.57692909409304	3.75399383452491e-17	1.85253772115684e-15	Up	SOX18//SRY (sex determining region Y)-box 18	GO:0044798//nuclear transcription factor complex;GO:0000790//nuclear chromatin	GO:0048866//stem cell fate specification;GO:0001570//vasculogenesis;GO:0001946//lymphangiogenesis;GO:0045944//positive regulation of transcription from RNA polymerase II promoter;GO:0060836//lymphatic endothelial cell differentiation;GO:0060956//endocardial cell differentiation;GO:0060214//endocardium formation;GO:0061028//establishment of endothelial barrier;GO:0035050//embryonic heart tube deve…	GO:0000978//RNA polymerase II core promoter proximal region sequence-specific DNA binding;GO:0046982//protein heterodimerization activity;GO:0001077//RNA polymerase II core promoter proximal region sequence-specific DNA binding transcription factor activity involved in positive regulation of transcription	-
614312	280.28770459257	1.32979320270022	3.78497542549699e-17	1.86337944935718e-15	Up	DVL2//dishevelled segment polarity protein 2	GO:0045177//apical part of cell;GO:0030136//clathrin-coated vesicle;GO:0005886//plasma membrane;GO:0005829//cytosol;GO:0005634//nucleus	GO:0022007//convergent extension involved in neural plate elongation;GO:0090263//positive regulation of canonical Wnt signaling pathway;GO:0006366//transcription from RNA polymerase II promoter;GO:0090179//planar cell polarity pathway involved in neural tube closure;GO:0044340//canonical Wnt signaling pathway involved in regulation of cell proliferation;GO:0007379//segment specification;GO:009010…	GO:0005109//frizzled binding;GO:0043621//protein self-association;GO:0042802//identical protein binding;GO:0019904//protein domain specific binding	K02353//Signaling pathways regulating pluripotency of stem cells;Basal cell carcinoma;Notch signaling pathway;HTLV-I infection;Pathways in cancer;Hippo signaling pathway;Melanogenesis;Wnt signaling pathway
615021	165.897363716296	2.50565135998156	4.390076754027e-17	2.15614292263697e-15	Up	ZNF628//zinc finger protein 628	GO:0005634//nucleus	GO:0006355//regulation of transcription, DNA-templated	GO:0046872//metal ion binding;GO:0003700//sequence-specific DNA binding transcription factor activity;GO:0003677//DNA binding	-
100313322	42.2891123069644	3.02670653875724	4.54021769880891e-17	2.21971106008046e-15	Up	microRNA mir-1281	-	-	-	-
404084	1229.47583949317	1.39320213068665	4.54431852802349e-17	2.21971106008046e-15	Up	SLC4A2//solute carrier family 4 (anion exchanger)%2C member 2	GO:0005925//focal adhesion;GO:0005887//integral component of plasma membrane	GO:1902476//chloride transmembrane transport;GO:0015701//bicarbonate transport;GO:0051453//regulation of intracellular pH	GO:0005452//inorganic anion exchanger activity	K13855//Bile secretion;Pancreatic secretion;Salivary secretion;Gastric acid secretion
520771	32.3298056927724	3.28762764173998	4.55171199629595e-17	2.21971106008046e-15	Up	AVIL//advillin	-	GO:0007010//cytoskeleton organization;GO:0060271//cilium morphogenesis;GO:0010976//positive regulation of neuron projection development	GO:0003779//actin binding	-
101905202	118.566042229802	2.44153154731284	4.81660691011265e-17	2.34336426071528e-15	Up	SOX12	-	-	-	-
538455	379.56086665149	1.44441666958992	5.13771310973472e-17	2.49372051572734e-15	Up	ZNF414//zinc finger protein 414	GO:0005634//nucleus	GO:0006355//regulation of transcription, DNA-templated	GO:0003677//DNA binding;GO:0046872//metal ion binding	-
513466	491.099327751028	1.62582879984074	5.19102191097156e-17	2.51369461482808e-15	Up	TEAD3	-	-	-	K09448//Hippo signaling pathway;Hippo signaling pathway - fly;MAPK signaling pathway - yeast
528108	643.486630362896	2.21210829770754	5.23415964745914e-17	2.52866165959142e-15	Up	SCARF2	GO:0005925//focal adhesion;GO:0016021//integral component of membrane	GO:0006898//receptor-mediated endocytosis;GO:0007157//heterophilic cell-cell adhesion via plasma membrane cell adhesion molecules	GO:0005044//scavenger receptor activity;GO:0005515//protein binding	K02258//Metabolic pathways;Oxidative phosphorylation
616129	286.342685625612	1.68482268102205	6.04856083758606e-17	2.90851377764574e-15	Up	HOXB2//homeobox B2	GO:0005737//cytoplasm;GO:0005634//nucleus	GO:0002011//morphogenesis of an epithelial sheet;GO:0048704//embryonic skeletal system morphogenesis;GO:0009952//anterior/posterior pattern specification;GO:0006355//regulation of transcription, DNA-templated;GO:0021612//facial nerve structural organization;GO:0021569//rhombomere 3 development;GO:0021570//rhombomere 4 development;GO:0009953//dorsal/ventral pattern formation;GO:0048857//neural nuc…	GO:0043565//sequence-specific DNA binding;GO:0003700//sequence-specific DNA binding transcription factor activity	-
529327	164.400763273938	1.83255505750156	6.11470082471378e-17	2.93349579936443e-15	Up	RELL2//RELT-like 2	GO:0005886//plasma membrane;GO:0016021//integral component of membrane;GO:0005604//basement membrane	GO:0010811//positive regulation of cell-substrate adhesion	GO:0005518//collagen binding	K05156//Cytokine-cytokine receptor interaction
535188	1454.69039491003	1.49792784797364	6.2482274325487e-17	2.99061570886133e-15	Up	CARD10	GO:0005622//intracellular	GO:0042981//regulation of apoptotic process;GO:0007250//activation of NF-kappaB-inducing kinase activity	-	K07367//NF-kappa B signaling pathway;T cell receptor signaling pathway;B cell receptor signaling pathway
107133189	169.692982661007	1.59875157399162	6.46663127772068e-17	3.08800311615313e-15	Up	LOC107133189	GO:0016021//integral component of membrane	-	-	-
504571	168.696755702775	2.15916328186355	6.77395064768207e-17	3.22730363000282e-15	Up	ZNF575//zinc finger protein 575	GO:0005634//nucleus	GO:0006355//regulation of transcription, DNA-templated	GO:0046872//metal ion binding;GO:0003677//DNA binding	-
101905254	60.3658257980839	3.95515013159636	7.55509277454397e-17	3.59118743216657e-15	Up	LOC101905254	-	-	-	-
104973516	34.5378873003792	4.21199799737974	7.7744630282754e-17	3.68698559714795e-15	Up	LOC104973516	-	-	-	-
508234	1234.77980704136	1.71044825406201	7.82132413360035e-17	3.7007212611088e-15	Up	SIPA1//signal-induced proliferation-associated 1	GO:0030133//transport vesicle;GO:0005829//cytosol;GO:0043234//protein complex;GO:0005730//nucleolus;GO:0005794//Golgi apparatus;GO:0048471//perinuclear region of cytoplasm;GO:0005886//plasma membrane	GO:0051056//regulation of small GTPase mediated signal transduction;GO:0007162//negative regulation of cell adhesion;GO:0045786//negative regulation of cell cycle;GO:0042631//cellular response to water deprivation;GO:0008283//cell proliferation;GO:0030308//negative regulation of cell growth;GO:0007010//cytoskeleton organization;GO:0043547//positive regulation of GTPase activity	GO:0008022//protein C-terminus binding;GO:0005096//GTPase activator activity	K08013//Rap1 signaling pathway;Leukocyte transendothelial migration
281811	6754.19988979543	-1.60757933282659	8.19552286555658e-17	3.86892297468296e-15	Down	HADHB//hydroxyacyl-CoA dehydrogenase/3-ketoacyl-CoA thiolase/enoyl-CoA hydratase (trifunctional protein)%2C beta subunit	GO:0070062//extracellular vesicular exosome;GO:0005741//mitochondrial outer membrane;GO:0042645//mitochondrial nucleoid;GO:0005783//endoplasmic reticulum;GO:0005743//mitochondrial inner membrane	GO:0006635//fatty acid beta-oxidation	GO:0016509//long-chain-3-hydroxyacyl-CoA dehydrogenase activity;GO:0044822//poly(A) RNA binding;GO:0003988//acetyl-CoA C-acyltransferase activity	K07509//Metabolic pathways;Biosynthesis of antibiotics;Biosynthesis of secondary metabolites;Fatty acid elongation;Fatty acid metabolism;Valine, leucine and isoleucine degradation;Fatty acid degradation
537703	511.376548999975	1.46453139102839	8.3692578278863e-17	3.94193950130307e-15	Up	MAPK7//mitogen-activated protein kinase 7	GO:0016605//PML body;GO:0005829//cytosol	GO:0060761//negative regulation of response to cytokine stimulus;GO:0051534//negative regulation of NFAT protein import into nucleus;GO:2000352//negative regulation of endothelial cell apoptotic process;GO:0051247//positive regulation of protein metabolic process;GO:0070301//cellular response to hydrogen peroxide;GO:0007049//cell cycle;GO:2001240//negative regulation of extrinsic apoptotic signal…	GO:0004707//MAP kinase activity;GO:0051019//mitogen-activated protein kinase binding;GO:0005524//ATP binding	K04464//Gap junction;Oxytocin signaling pathway;MAPK signaling pathway;MAPK signaling pathway - yeast;GnRH signaling pathway;Neurotrophin signaling pathway;MicroRNAs in cancer
282343	4213.98910299123	2.55262083815651	8.51149665173708e-17	3.99982309699926e-15	Up	S100A4//S100 calcium binding protein A4	GO:0005634//nucleus;GO:0005615//extracellular space;GO:0070062//extracellular vesicular exosome;GO:0043005//neuron projection;GO:0048471//perinuclear region of cytoplasm	GO:0043123//positive regulation of I-kappaB kinase/NF-kappaB signaling;GO:0001837//epithelial to mesenchymal transition	GO:0044822//poly(A) RNA binding;GO:0048306//calcium-dependent protein binding;GO:0005509//calcium ion binding;GO:0003779//actin binding;GO:0042802//identical protein binding;GO:0050786//RAGE receptor binding	-
101905203	239.286453257292	2.18666042173379	8.68660721406024e-17	4.07285662959464e-15	Up	-	-	-	-	-
616148	391.493174398596	1.61658990954856	8.92419558870731e-17	4.1747871535679e-15	Up	LBH//limb bud and heart development	GO:0005634//nucleus;GO:0005737//cytoplasm	GO:0045893//positive regulation of transcription, DNA-templated;GO:0007275//multicellular organismal development;GO:0030193//regulation of blood coagulation	-	K04010//Complement and coagulation cascades;Neuroactive ligand-receptor interaction;Staphylococcus aureus infection
534290	2441.09182785456	-1.58168266677802	9.16740678705284e-17	4.27888194437679e-15	Down	ANO10//anoctamin 10	GO:0016021//integral component of membrane;GO:0005886//plasma membrane;GO:0005622//intracellular	GO:1902476//chloride transmembrane transport;GO:0098655//cation transmembrane transport	GO:0005229//intracellular calcium activated chloride channel activity;GO:0005227//calcium activated cation channel activity	-
282272	3523.12057951073	1.40703977008385	9.93577953543685e-17	4.62707462734747e-15	Up	MAN2B1//mannosidase%2C alpha%2C class 2B%2C member 1	GO:0005774//vacuolar membrane;GO:0005764//lysosome	GO:0006517//protein deglycosylation;GO:0007611//learning or memory;GO:0006013//mannose metabolic process	GO:0030246//carbohydrate binding;GO:0008270//zinc ion binding;GO:0004559//alpha-mannosidase activity	K12311//Other glycan degradation;Lysosome
506569	4194.12467595529	-1.45364803031337	1.03961028762935e-16	4.83056672299147e-15	Down	TTC3//tetratricopeptide repeat domain 3	GO:0005654//nucleoplasm;GO:0005739//mitochondrion;GO:0005773//vacuole	GO:0006511//ubiquitin-dependent protein catabolic process;GO:0010771//negative regulation of cell morphogenesis involved in differentiation;GO:0045665//negative regulation of neuron differentiation;GO:0070936//protein K48-linked ubiquitination	GO:0004842//ubiquitin-protein transferase activity;GO:0008270//zinc ion binding	-
507217	276.600076428478	-1.78570758831592	1.11900274656989e-16	5.18780712798779e-15	Down	LNP1//leukemia NUP98 fusion partner 1	-	-	-	-
539027	228.425838897096	-2.7373587201514	1.1290791870631e-16	5.22281215903888e-15	Down	B3GALT1	GO:0000139//Golgi membrane;GO:0016021//integral component of membrane	GO:0006486//protein glycosylation;GO:0009312//oligosaccharide biosynthetic process	GO:0042281//dolichyl pyrophosphate Man9GlcNAc2 alpha-1,3-glucosyltransferase activity;GO:0000033//alpha-1,3-mannosyltransferase activity;GO:0008376//acetylgalactosaminyltransferase activity;GO:0035496//lipopolysaccharide-1,5-galactosyltransferase activity;GO:0052757//chondroitin hydrolase activity;GO:0019187//beta-1,4-mannosyltransferase activity;GO:0045140//inositol phosphoceramide synthase acti…	K07819//Metabolic pathways;Glycosphingolipid biosynthesis - lacto and neolacto series
101902709	307.630850573496	1.32623808765201	1.15964065284183e-16	5.35220753991304e-15	Up	WDR90	-	-	-	-
520588	1306.92955428859	-1.15460850940395	1.23613179932452e-16	5.69253835515214e-15	Down	SUCO	GO:0016020//membrane;GO:0005791//rough endoplasmic reticulum	GO:0046850//regulation of bone remodeling;GO:0032967//positive regulation of collagen biosynthetic process;GO:0045669//positive regulation of osteoblast differentiation	-	-
518371	600.04763417265	1.55547053437945	1.29289610895073e-16	5.94071396550538e-15	Up	DGKQ//diacylglycerol kinase%2C theta 110kDa	GO:0005829//cytosol;GO:0016607//nuclear speck;GO:0005886//plasma membrane;GO:0005856//cytoskeleton	GO:0006357//regulation of transcription from RNA polymerase II promoter;GO:0007205//protein kinase C-activating G-protein coupled receptor signaling pathway;GO:0070528//protein kinase C signaling;GO:0016310//phosphorylation;GO:0019933//cAMP-mediated signaling;GO:0070493//thrombin receptor signaling pathway;GO:0033198//response to ATP	GO:0005524//ATP binding;GO:0033613//activating transcription factor binding;GO:0046872//metal ion binding;GO:0043274//phospholipase binding;GO:0004143//diacylglycerol kinase activity;GO:0019900//kinase binding	K00901//Choline metabolism in cancer;Glycerophospholipid metabolism;Phosphatidylinositol signaling system;Phospholipase D signaling pathway;Metabolic pathways;Glycerolipid metabolism;Biosynthesis of secondary metabolites
787651	1363.32875005956	-1.15465933617447	1.3898101822512e-16	6.37186366705276e-15	Down	LRRCC1//leucine rich repeat and coiled-coil centrosomal protein 1	GO:0005737//cytoplasm;GO:0005813//centrosome;GO:0005654//nucleoplasm	-	-	-
524465	270.827557612826	-1.41618968607578	1.47241655209379e-16	6.73565421408035e-15	Down	AMN1//antagonist of mitotic exit network 1 homolog (S. cerevisiae)	-	-	-	-
521073	320.294055768748	-1.99472188240583	1.48561617606685e-16	6.78103436479784e-15	Down	TIMM9//translocase of inner mitochondrial membrane 9 homolog (yeast)	GO:0005743//mitochondrial inner membrane;GO:0005730//nucleolus;GO:0042719//mitochondrial intermembrane space protein transporter complex	GO:0072321//chaperone-mediated protein transport;GO:0007605//sensory perception of sound;GO:0044267//cellular protein metabolic process;GO:0045039//protein import into mitochondrial inner membrane	GO:0051087//chaperone binding;GO:0005215//transporter activity;GO:0008270//zinc ion binding;GO:0042803//protein homodimerization activity	-
539436	1222.92394947621	1.86376140992962	1.50040882452077e-16	6.833469882074e-15	Up	ITPRIPL1	GO:0016020//membrane	-	-	-
513761	606.158618724429	1.38800662506667	1.53218366234145e-16	6.96284870027124e-15	Up	ZNF276	GO:0005634//nucleus	-	GO:0003676//nucleic acid binding;GO:0008270//zinc ion binding	K04961//Calcium signaling pathway;Long-term depression;Circadian entrainment;Oxytocin signaling pathway
534258	358.396401414019	2.87036016017681	1.54160150921543e-16	6.9902838609753e-15	Up	PRRX2	GO:0005634//nucleus	GO:0002053//positive regulation of mesenchymal cell proliferation;GO:0051216//cartilage development;GO:0030326//embryonic limb morphogenesis;GO:0048701//embryonic cranial skeleton morphogenesis;GO:0042474//middle ear morphogenesis;GO:0006355//regulation of transcription, DNA-templated;GO:0048844//artery morphogenesis;GO:0042472//inner ear morphogenesis;GO:0045880//positive regulation of smoothene…	GO:0043565//sequence-specific DNA binding;GO:0003700//sequence-specific DNA binding transcription factor activity;GO:0071837//HMG box domain binding	-
540274	1295.45372517433	-1.31540125076484	1.60646604917829e-16	7.26846794285768e-15	Down	RNF14//ring finger protein 14	GO:0005737//cytoplasm;GO:0005634//nucleus;GO:0000151//ubiquitin ligase complex	GO:0006355//regulation of transcription, DNA-templated;GO:0042787//protein ubiquitination involved in ubiquitin-dependent protein catabolic process;GO:0032436//positive regulation of proteasomal ubiquitin-dependent protein catabolic process;GO:0000209//protein polyubiquitination;GO:0060765//regulation of androgen receptor signaling pathway	GO:0031624//ubiquitin conjugating enzyme binding;GO:0061630//ubiquitin protein ligase activity;GO:0016874//ligase activity;GO:0008270//zinc ion binding;GO:0050681//androgen receptor binding	-
505802	1878.53345150244	1.29282247106195	1.7312753668557e-16	7.81606566822605e-15	Up	TEP1//telomerase-associated protein 1	GO:0005737//cytoplasm;GO:0005697//telomerase holoenzyme complex;GO:0016363//nuclear matrix	GO:0006278//RNA-dependent DNA replication;GO:0000722//telomere maintenance via recombination	GO:0003723//RNA binding;GO:0003720//telomerase activity	-
505818	530.735264602767	1.65540222627192	1.87075678338674e-16	8.42737211548748e-15	Up	PPP1R13L//protein phosphatase 1%2C regulatory subunit 13 like	GO:0045171//intercellular bridge;GO:0005737//cytoplasm;GO:0030054//cell junction	GO:0006915//apoptotic process;GO:0042633//hair cycle;GO:0048871//multicellular organismal homeostasis;GO:0045597//positive regulation of cell differentiation;GO:0035264//multicellular organism growth;GO:0060048//cardiac muscle contraction;GO:0003229//ventricular cardiac muscle tissue development;GO:0000122//negative regulation of transcription from RNA polymerase II promoter;GO:0009791//post-embr…	GO:0042802//identical protein binding;GO:0008134//transcription factor binding	K16823//Hippo signaling pathway
107133321	63.7691868441341	3.11031790771473	1.91166087430948e-16	8.5929156300211e-15	Up	LOC107133321	-	-	-	-
617707	2140.65127908616	1.78621407458258	2.00149118307827e-16	8.97718724349443e-15	Up	PLPP3//phosphatidic acid phosphatase type 2B	GO:0005789//endoplasmic reticulum membrane;GO:0070062//extracellular vesicular exosome;GO:0005887//integral component of plasma membrane	GO:0030111//regulation of Wnt signaling pathway;GO:0051091//positive regulation of sequence-specific DNA binding transcription factor activity;GO:0044329//canonical Wnt signaling pathway involved in positive regulation of cell-cell adhesion;GO:1902068//regulation of sphingolipid mediated signaling pathway;GO:0060020//Bergmann glial cell differentiation;GO:0006644//phospholipid metabolic process;G…	GO:0042392//sphingosine-1-phosphate phosphatase activity;GO:0005178//integrin binding;GO:0042577//lipid phosphatase activity;GO:0008195//phosphatidate phosphatase activity	K01080//Metabolic pathways;Glycerolipid metabolism;Sphingolipid metabolism;Choline metabolism in cancer;Fc gamma R-mediated phagocytosis;Glycerophospholipid metabolism;Biosynthesis of secondary metabolites;Fat digestion and absorption;Phospholipase D signaling pathway;Ether lipid metabolism
101903911	1912.21007319542	-1.29210211767202	2.12543161327094e-16	9.49191133209572e-15	Down	LOC101903911	-	-	-	-
523601	104.554083152771	3.28795094473142	2.12265275410138e-16	9.49191133209572e-15	Up	EMX2//empty spiracles homeobox 2	GO:0005634//nucleus	GO:0030182//neuron differentiation;GO:0006355//regulation of transcription, DNA-templated;GO:0021542//dentate gyrus development;GO:0021796//cerebral cortex regionalization;GO:0042493//response to drug;GO:0021885//forebrain cell migration;GO:0072001//renal system development;GO:0021846//cell proliferation in forebrain;GO:0009952//anterior/posterior pattern specification	GO:0043565//sequence-specific DNA binding	-
513723	809.82869886965	1.4073974911122	2.25225495787066e-16	1.00366111560111e-14	Up	RALGDS//ral guanine nucleotide dissociation stimulator	GO:0005903//brush border;GO:0005634//nucleus;GO:0005829//cytosol	GO:0007264//small GTPase mediated signal transduction;GO:0043547//positive regulation of GTPase activity	GO:0030695//GTPase regulator activity;GO:0005085//guanyl-nucleotide exchange factor activity	K08732//Ras signaling pathway;Phospholipase D signaling pathway;Rap1 signaling pathway;Choline metabolism in cancer;Pancreatic cancer;Pathways in cancer;Colorectal cancer
529552	602.183985237723	-1.24113454179566	2.26933644732879e-16	1.00909827357887e-14	Down	CYP7B1	-	-	-	K07430//Steroid hormone biosynthesis;Primary bile acid biosynthesis
281637	747.720561632693	1.36015950598025	2.31311624542065e-16	1.02635846795199e-14	Up	ARRB1//arrestin%2C beta 1	GO:0014069//postsynaptic density;GO:0005829//cytosol;GO:0005905//coated pit;GO:0016323//basolateral plasma membrane;GO:0000139//Golgi membrane;GO:0031143//pseudopodium;GO:0045211//postsynaptic membrane;GO:0000785//chromatin;GO:0030659//cytoplasmic vesicle membrane;GO:0005834//heterotrimeric G-protein complex;GO:0005765//lysosomal membrane;GO:0043197//dendritic spine;GO:0005654//nucleoplasm	GO:0043161//proteasome-mediated ubiquitin-dependent protein catabolic process;GO:0000187//activation of MAPK activity;GO:0043149//stress fiber assembly;GO:0042699//follicle-stimulating hormone signaling pathway;GO:0045944//positive regulation of transcription from RNA polymerase II promoter;GO:0002092//positive regulation of receptor internalization;GO:0007219//Notch signaling pathway;GO:0032715/…	GO:0045309//protein phosphorylated amino acid binding;GO:0044212//transcription regulatory region DNA binding;GO:0031625//ubiquitin protein ligase binding;GO:0005096//GTPase activator activity;GO:0008134//transcription factor binding;GO:0031701//angiotensin receptor binding;GO:0031434//mitogen-activated protein kinase kinase binding;GO:0030331//estrogen receptor binding;GO:0044325//ion channel bi…	K04439//Olfactory transduction;MAPK signaling pathway;Morphine addiction;Chemokine signaling pathway;Endocytosis
444860	1201.28307906956	-1.1319726930297	2.32191686781012e-16	1.02805728213511e-14	Down	ST3GAL6//ST3 beta-galactoside alpha-2%2C3-sialyltransferase 6	GO:0030173//integral component of Golgi membrane	GO:0018279//protein N-linked glycosylation via asparagine;GO:0071354//cellular response to interleukin-6;GO:0016266//O-glycan processing;GO:0018146//keratan sulfate biosynthetic process;GO:0097503//sialylation;GO:0009311//oligosaccharide metabolic process;GO:0043687//post-translational protein modification;GO:0001574//ganglioside biosynthetic process	GO:0052798//beta-galactoside alpha-2,3-sialyltransferase activity;GO:0003836//beta-galactoside (CMP) alpha-2,3-sialyltransferase activity	K03792//Glycosphingolipid biosynthesis - lacto and neolacto series;Metabolic pathways
511224	313.873058593894	2.20704017788239	2.42499773596621e-16	1.07140338005499e-14	Up	NFATC1//nuclear factor of activated T-cells%2C cytoplasmic%2C calcineurin-dependent 1	GO:0000790//nuclear chromatin;GO:0005737//cytoplasm	GO:0033173//calcineurin-NFAT signaling cascade;GO:0045893//positive regulation of transcription, DNA-templated	GO:0003700//sequence-specific DNA binding transcription factor activity;GO:0003677//DNA binding	K04446//Osteoclast differentiation;Wnt signaling pathway;MAPK signaling pathway;HTLV-I infection;Inflammatory bowel disease (IBD);Hepatitis B;B cell receptor signaling pathway;Oxytocin signaling pathway;cGMP-PKG signaling pathway;cAMP signaling pathway;Natural killer cell mediated cytotoxicity;T cell receptor signaling pathway
107131206	581.246369816354	-1.29766421452498	2.54906740156825e-16	1.1238180524995e-14	Down	LOC107131206	GO:0032039//integrator complex	GO:0016180//snRNA processing	GO:0005515//protein binding	-
522943	899.98999097392	-1.09698761131887	2.7198355182878e-16	1.19655402152419e-14	Down	NBN//nibrin	GO:0005730//nucleolus;GO:0035861//site of double-strand break;GO:0000784//nuclear chromosome, telomeric region;GO:0042405//nuclear inclusion body;GO:0016605//PML body;GO:0005657//replication fork;GO:0030870//Mre11 complex	GO:0001832//blastocyst growth;GO:0033674//positive regulation of kinase activity;GO:0006302//double-strand break repair;GO:0048145//regulation of fibroblast proliferation;GO:0031954//positive regulation of protein autophosphorylation;GO:0050885//neuromuscular process controlling balance;GO:0000723//telomere maintenance;GO:0045190//isotype switching;GO:0032508//DNA duplex unwinding;GO:0051321//mei…	GO:0003684//damaged DNA binding;GO:0004003//ATP-dependent DNA helicase activity;GO:0008134//transcription factor binding;GO:0047485//protein N-terminus binding	K10867//Homologous recombination
512798	1381.55379436844	2.23659062498874	2.73322691244402e-16	1.19989241759246e-14	Up	EPHA2//EPH receptor A2	GO:0031256//leading edge membrane;GO:0005887//integral component of plasma membrane;GO:0009986//cell surface;GO:0005925//focal adhesion;GO:0005622//intracellular	GO:0030216//keratinocyte differentiation;GO:0001570//vasculogenesis;GO:0001649//osteoblast differentiation;GO:0045765//regulation of angiogenesis;GO:0060444//branching involved in mammary gland duct morphogenesis;GO:0001501//skeletal system development;GO:0021915//neural tube development;GO:0018108//peptidyl-tyrosine phosphorylation;GO:0051898//negative regulation of protein kinase B signaling;GO…	GO:0005524//ATP binding;GO:0005003//ephrin receptor activity	K05462//PI3K-Akt signaling pathway;Rap1 signaling pathway;Ras signaling pathway;Axon guidance;K05103//Axon guidance;PI3K-Akt signaling pathway;Rap1 signaling pathway;Ras signaling pathway
516405	844.575852772192	-2.25064933636677	2.74625007254611e-16	1.20114603369119e-14	Down	CMBL//carboxymethylenebutenolidase homolog (Pseudomonas)	GO:0070062//extracellular vesicular exosome	GO:0008152//metabolic process	GO:0016787//hydrolase activity	K01061//Biosynthesis of antibiotics;Microbial metabolism in diverse environments;Biosynthesis of secondary metabolites;Metabolic pathways;Fluorobenzoate degradation;Chlorocyclohexane and chlorobenzene degradation;Toluene degradation
524352	2377.44944246018	1.14055361107418	2.74770070095243e-16	1.20114603369119e-14	Up	ARHGEF7	GO:0043025//neuronal cell body;GO:0030027//lamellipodium;GO:0005938//cell cortex;GO:0001726//ruffle;GO:0043005//neuron projection;GO:0000322//storage vacuole;GO:0005886//plasma membrane;GO:0005829//cytosol;GO:0043234//protein complex;GO:0005925//focal adhesion;GO:0030426//growth cone	GO:0030032//lamellipodium assembly;GO:0043065//positive regulation of apoptotic process;GO:1900026//positive regulation of substrate adhesion-dependent cell spreading;GO:0007411//axon guidance;GO:0010763//positive regulation of fibroblast migration;GO:0042059//negative regulation of epidermal growth factor receptor signaling pathway;GO:2000394//positive regulation of lamellipodium morphogenesis;G…	GO:0005089//Rho guanyl-nucleotide exchange factor activity;GO:0019901//protein kinase binding	K13710//Regulation of actin cytoskeleton
101907531	690.606591253127	-1.13698033660412	2.91543164107275e-16	1.27178016967218e-14	Down	COPS2//COP9 signalosome subunit 2	GO:0005737//cytoplasm;GO:0008180//COP9 signalosome	GO:0010388//cullin deneddylation;GO:0030182//neuron differentiation;GO:0008283//cell proliferation;GO:0035914//skeletal muscle cell differentiation;GO:0007165//signal transduction;GO:0000122//negative regulation of transcription from RNA polymerase II promoter	GO:0005515//protein binding;GO:0003714//transcription corepressor activity;GO:0004871//signal transducer activity	-
100137763	284.914338414323	-1.28999807140644	2.96999535888763e-16	1.2928546112783e-14	Down	UMAD1	-	-	-	-
281033	1229.65151695802	1.65337237790886	3.10580411860149e-16	1.34630422977617e-14	Up	TSPO//translocator protein (18kDa)	GO:0031966//mitochondrial membrane;GO:0031965//nuclear membrane;GO:0070062//extracellular vesicular exosome;GO:0016021//integral component of membrane	GO:0006869//lipid transport	-	K05770//HTLV-I infection;Neuroactive ligand-receptor interaction
618914	458.934952882396	2.75005828357936	3.1218333907423e-16	1.35042152762298e-14	Up	MAFK//v-maf avian musculoaponeurotic fibrosarcoma oncogene homolog K	GO:0005634//nucleus	GO:0007399//nervous system development;GO:0045944//positive regulation of transcription from RNA polymerase II promoter	GO:0071535//RING-like zinc finger domain binding;GO:0001221//transcription cofactor binding;GO:0001228//RNA polymerase II transcription regulatory region sequence-specific DNA binding transcription factor activity involved in positive regulation of transcription;GO:0000976//transcription regulatory region sequence-specific DNA binding	-
617696	2409.83097068904	2.49846656668756	3.2993574334318e-16	1.4242341054503e-14	Up	LOC617696	-	-	-	K03989//Staphylococcus aureus infection;Pertussis;Complement and coagulation cascades;Systemic lupus erythematosus
505206	1109.92126598321	2.36166091346856	3.55080636481769e-16	1.52640380884273e-14	Up	EHD4//EH-domain containing 4	GO:0031901//early endosome membrane;GO:0048471//perinuclear region of cytoplasm;GO:0005886//plasma membrane;GO:0005783//endoplasmic reticulum;GO:0055038//recycling endosome membrane;GO:0005634//nucleus;GO:0070062//extracellular vesicular exosome	GO:0071363//cellular response to growth factor stimulus;GO:0030100//regulation of endocytosis;GO:0050731//positive regulation of peptidyl-tyrosine phosphorylation;GO:0032456//endocytic recycling;GO:0051260//protein homooligomerization;GO:0006907//pinocytosis	GO:0003676//nucleic acid binding;GO:0005525//GTP binding;GO:0005509//calcium ion binding;GO:0005515//protein binding;GO:0005524//ATP binding	K12477//Endocytosis
785386	207.356930634254	2.17640427153081	3.85394505522685e-16	1.65327846279929e-14	Up	LOC785386	-	-	-	K02866//Ribosome
508763	334.867975632458	-2.72868893961989	3.87671947337441e-16	1.65960514598266e-14	Down	TFPI//tissue factor pathway inhibitor (lipoprotein-associated coagulation inhibitor)	GO:0009986//cell surface;GO:0005615//extracellular space	GO:0010951//negative regulation of endopeptidase activity	GO:0004867//serine-type endopeptidase inhibitor activity	K03909//Complement and coagulation cascades
407222	529.809362236659	1.85600219931353	3.89404907845073e-16	1.66357960320508e-14	Up	ST6GALNAC6//ST6 (alpha-N-acetyl-neuraminyl-2%2C3-beta-galactosyl-1%2C3)-N-acetylgalactosaminide alpha-2%2C6-sialyltransferase 6	GO:0000139//Golgi membrane;GO:0016021//integral component of membrane	GO:0001574//ganglioside biosynthetic process;GO:0043687//post-translational protein modification;GO:0009312//oligosaccharide biosynthetic process;GO:0006677//glycosylceramide metabolic process;GO:0016266//O-glycan processing;GO:0018279//protein N-linked glycosylation via asparagine;GO:0097503//sialylation	GO:0001665//alpha-N-acetylgalactosaminide alpha-2,6-sialyltransferase activity	K03376//Glycosphingolipid biosynthesis - ganglio series;Metabolic pathways
101904794	99.5732873520948	-2.85252744204381	4.13078664928252e-16	1.76107784633432e-14	Down	LOC101904794	-	-	-	-
101905467	133.391061751374	-3.05147058011913	4.43971208649573e-16	1.88888738297268e-14	Down	LOC101905467	-	-	-	-
282131	65.7571579577209	2.41476820301093	4.54489851608177e-16	1.92966871903537e-14	Up	ACVR2B//activin A receptor%2C type IIB	GO:0005737//cytoplasm;GO:0043235//receptor complex;GO:0005887//integral component of plasma membrane	GO:0009791//post-embryonic development;GO:0000122//negative regulation of transcription from RNA polymerase II promoter;GO:0023014//signal transduction by phosphorylation;GO:0048617//embryonic foregut morphogenesis;GO:0060021//palate development;GO:0030073//insulin secretion;GO:0007498//mesoderm development;GO:0001702//gastrulation with mouth forming second;GO:0045669//positive regulation of oste…	GO:0019838//growth factor binding;GO:0004702//receptor signaling protein serine/threonine kinase activity;GO:0005524//ATP binding;GO:0048185//activin binding;GO:0004712//protein serine/threonine/tyrosine kinase activity;GO:0046872//metal ion binding;GO:0016362//activin receptor activity, type II	K13596//Signaling pathways regulating pluripotency of stem cells;TGF-beta signaling pathway;Cytokine-cytokine receptor interaction
781667	816.103798467283	1.96842910314681	4.84727887889873e-16	2.05383576596289e-14	Up	KIRREL	GO:0045121//membrane raft;GO:0048471//perinuclear region of cytoplasm;GO:0031253//cell projection membrane;GO:0016021//integral component of membrane;GO:0005911//cell-cell junction;GO:0043198//dendritic shaft;GO:0070062//extracellular vesicular exosome	GO:0016337//single organismal cell-cell adhesion;GO:0030838//positive regulation of actin filament polymerization;GO:0001933//negative regulation of protein phosphorylation;GO:0007588//excretion	GO:0017022//myosin binding	K16680//Hippo signaling pathway - fly
101903905	1192.21606573957	-1.70909789468937	4.92963604998927e-16	2.08445980788605e-14	Down	LOC101903905	-	-	-	-
107132421	57.5335380159378	3.32652786270125	4.98985009596809e-16	2.10132648542428e-14	Up	LOC107132421	-	-	-	-
280804	454.723992074921	-7.50880381072908	5.06142241834773e-16	2.12713478341821e-14	Down	GH1//growth hormone 1	GO:0005886//plasma membrane;GO:0005615//extracellular space;GO:0005634//nucleus;GO:0030141//secretory granule;GO:0005802//trans-Golgi network	GO:2000844//negative regulation of testosterone secretion;GO:0050996//positive regulation of lipid catabolic process;GO:1900482//positive regulation of diacylglycerol biosynthetic process;GO:0032930//positive regulation of superoxide anion generation;GO:0010867//positive regulation of triglyceride biosynthetic process;GO:0008283//cell proliferation;GO:0010757//negative regulation of plasminogen a…	GO:0046872//metal ion binding;GO:0005131//growth hormone receptor binding;GO:0005179//hormone activity	K05438//Jak-STAT signaling pathway;Neuroactive ligand-receptor interaction;PI3K-Akt signaling pathway
280817	2143.95863476453	1.24897259903934	5.21485802550675e-16	2.18519669340208e-14	Up	HK1//hexokinase 1	GO:0045121//membrane raft;GO:0097228//sperm principal piece;GO:0005741//mitochondrial outer membrane;GO:0005829//cytosol	GO:0019318//hexose metabolic process;GO:0046835//carbohydrate phosphorylation;GO:0001678//cellular glucose homeostasis;GO:0051156//glucose 6-phosphate metabolic process;GO:0006096//glycolytic process	GO:0005524//ATP binding;GO:0004340//glucokinase activity;GO:0019158//mannokinase activity;GO:0008865//fructokinase activity;GO:0005536//glucose binding	K00844//Type II diabetes mellitus;Fructose and mannose metabolism;Butirosin and neomycin biosynthesis;Amino sugar and nucleotide sugar metabolism;Galactose metabolism;Biosynthesis of secondary metabolites;Carbon metabolism;HIF-1 signaling pathway;Glycolysis / Gluconeogenesis;Metabolic pathways;Starch and sucrose metabolism;Central carbon metabolism in cancer;Biosynthesis of antibiotics;Insulin si…
785072	1635.81282111702	1.48361375156959	5.2207146420691e-16	2.18519669340208e-14	Up	SCAF1	GO:0005634//nucleus	GO:0006397//mRNA processing;GO:0006366//transcription from RNA polymerase II promoter;GO:0008380//RNA splicing	GO:0019904//protein domain specific binding;GO:0003723//RNA binding	-
505510	592.865293525918	-1.39168254508325	5.5226008504569e-16	2.3068852077757e-14	Down	RABL3//RAB%2C member of RAS oncogene family-like 3	GO:0005622//intracellular	GO:0007264//small GTPase mediated signal transduction	GO:0005525//GTP binding	-
523865	651.857561486433	1.7423677264282	5.55247824689713e-16	2.31468936917524e-14	Up	MZF1//myeloid zinc finger 1	GO:0005634//nucleus	GO:0045944//positive regulation of transcription from RNA polymerase II promoter;GO:0000122//negative regulation of transcription from RNA polymerase II promoter	GO:0001078//RNA polymerase II core promoter proximal region sequence-specific DNA binding transcription factor activity involved in negative regulation of transcription;GO:0000978//RNA polymerase II core promoter proximal region sequence-specific DNA binding;GO:0042803//protein homodimerization activity;GO:0046872//metal ion binding;GO:0001077//RNA polymerase II core promoter proximal region sequ…	-
785603	953.333010552579	1.56899941672933	5.73181306609914e-16	2.38464182631252e-14	Up	TBKBP1	-	GO:0045087//innate immune response	GO:0005515//protein binding	K12652//RIG-I-like receptor signaling pathway
538604	2774.31384094355	2.22666537118353	5.78758595514451e-16	2.40301033723942e-14	Up	ABI3BP	GO:0005615//extracellular space;GO:0005614//interstitial matrix	GO:0030198//extracellular matrix organization;GO:0010811//positive regulation of cell-substrate adhesion	GO:0008201//heparin binding;GO:0005518//collagen binding	K06550//Cell adhesion molecules (CAMs);Axon guidance;K06756//Cell adhesion molecules (CAMs);K08114//Epithelial cell signaling in Helicobacter pylori infection;K06757//Cell adhesion molecules (CAMs);K06759//Cell adhesion molecules (CAMs)
789798	575.87431729235	1.70560982189079	6.00578636137809e-16	2.48861011210851e-14	Up	ERF//Ets2 repressor factor	GO:0005634//nucleus	GO:0010668//ectodermal cell differentiation;GO:0060710//chorio-allantoic fusion;GO:0060707//trophoblast giant cell differentiation;GO:0000122//negative regulation of transcription from RNA polymerase II promoter	GO:0000981//sequence-specific DNA binding RNA polymerase II transcription factor activity;GO:0003714//transcription corepressor activity;GO:0043565//sequence-specific DNA binding	-
538547	301.712934223621	1.64573789011947	6.18302694548217e-16	2.5569289630347e-14	Up	MTCL1	GO:0005615//extracellular space;GO:0030496//midbody;GO:0016327//apicolateral plasma membrane;GO:0000922//spindle pole;GO:0097427//microtubule bundle	GO:0001578//microtubule bundle formation;GO:0045197//establishment or maintenance of epithelial cell apical/basal polarity;GO:0010506//regulation of autophagy;GO:0090314//positive regulation of protein targeting to membrane;GO:2000576//positive regulation of microtubule motor activity	GO:0042803//protein homodimerization activity;GO:0008017//microtubule binding;GO:0044822//poly(A) RNA binding	-
539638	37.7865763529834	3.19069636110462	6.35577990008643e-16	2.62312297393387e-14	Up	FAM124A	-	-	-	-
527301	94.6577614185159	2.05916399656041	6.48860397376422e-16	2.67260685987097e-14	Up	ZNF467	GO:0005634//nucleus	GO:0006355//regulation of transcription, DNA-templated	GO:0046872//metal ion binding;GO:0003677//DNA binding	-
787344	197.607343492403	-1.61991928075211	6.67828031107586e-16	2.74526445312357e-14	Down	ATG10//autophagy related 10	GO:0005622//intracellular	GO:0034263//autophagy in response to ER overload;GO:0006497//protein lipidation;GO:0032446//protein modification by small protein conjugation	GO:0019777//Atg12 ligase activity	K17888//Regulation of autophagy
100298629	735.601221305813	1.04178574336029	6.74114311054673e-16	2.76013101181732e-14	Up	MED16	GO:0016592//mediator complex;GO:0016020//membrane	GO:0006367//transcription initiation from RNA polymerase II promoter;GO:0045893//positive regulation of transcription, DNA-templated;GO:0030521//androgen receptor signaling pathway;GO:2000273//positive regulation of receptor activity	GO:0004872//receptor activity;GO:0046966//thyroid hormone receptor binding;GO:0003824//catalytic activity;GO:0030375//thyroid hormone receptor coactivator activity	K15159//Thyroid hormone signaling pathway
613548	1390.75226124224	2.49737589994334	7.23467359603117e-16	2.95635071037819e-14	Up	MARCKS//myristoylated alanine-rich protein kinase C substrate	GO:0005886//plasma membrane;GO:0042585//germinal vesicle;GO:0005925//focal adhesion;GO:0005813//centrosome;GO:0005938//cell cortex;GO:0070062//extracellular vesicular exosome	-	GO:0003779//actin binding;GO:0005080//protein kinase C binding;GO:0005516//calmodulin binding	K12561//Fc gamma R-mediated phagocytosis;MicroRNAs in cancer
101904314	48.3455501655386	-4.33768988490837	7.56544756009913e-16	3.08541931361282e-14	Down	LOC101904314	-	-	-	-
537387	996.766680850323	1.99337691207998	7.71178210428439e-16	3.13890784587182e-14	Up	COL5A1	-	-	-	K04520//Alzheimer's disease;Serotonergic synapse;K06257//ECM-receptor interaction;Proteoglycans in cancer;Cell adhesion molecules (CAMs);Malaria;K06256//Shigellosis;Proteoglycans in cancer;ECM-receptor interaction;Hematopoietic cell lineage;Epstein-Barr virus infection;MicroRNAs in cancer;K06493//Regulation of actin cytoskeleton;Osteoclast differentiation;PI3K-Akt signaling pathway;Hypertrophic c…
541094	1406.28674680398	-1.38432676848163	8.30190736613211e-16	3.36585369822576e-14	Down	ERMP1	GO:0016021//integral component of membrane;GO:0005789//endoplasmic reticulum membrane	GO:0006508//proteolysis	GO:0008237//metallopeptidase activity;GO:0046872//metal ion binding	K04590//cAMP signaling pathway;Neuroactive ligand-receptor interaction
614335	622.694602266988	2.22459243078159	8.30032607605345e-16	3.36585369822576e-14	Up	RAB3IL1//RAB3A interacting protein (rabin3)-like 1	-	GO:0015031//protein transport;GO:0043547//positive regulation of GTPase activity	GO:0017112//Rab guanyl-nucleotide exchange factor activity	-
531942	471.636406652764	1.31764197956309	8.48516954980784e-16	3.43342173740463e-14	Up	BCL3//B-cell CLL/lymphoma 3	GO:0045171//intercellular bridge;GO:0048471//perinuclear region of cytoplasm;GO:0032996//Bcl3-Bcl10 complex;GO:0033257//Bcl3/NF-kappaB2 complex;GO:0005654//nucleoplasm	GO:0042742//defense response to bacterium;GO:0045892//negative regulation of transcription, DNA-templated;GO:0030330//DNA damage response, signal transduction by p53 class mediator;GO:0048536//spleen development;GO:0009615//response to virus;GO:0042088//T-helper 1 type immune response;GO:0019730//antimicrobial humoral response;GO:0045064//T-helper 2 cell differentiation;GO:0000060//protein import…	GO:0030674//protein binding, bridging;GO:0003677//DNA binding;GO:0003700//sequence-specific DNA binding transcription factor activity;GO:0008134//transcription factor binding	K09258//TNF signaling pathway
532772	1803.48136705774	1.69108020894283	8.7464445680706e-16	3.53223113933586e-14	Up	LTBP3//latent transforming growth factor beta binding protein 3	GO:0031012//extracellular matrix;GO:0070062//extracellular vesicular exosome	GO:0036363//transforming growth factor beta activation;GO:0030198//extracellular matrix organization;GO:2000741//positive regulation of mesenchymal stem cell differentiation;GO:1902462//positive regulation of mesenchymal stem cell proliferation	GO:0005509//calcium ion binding;GO:0050431//transforming growth factor beta binding	-
533653	793.657499080209	1.27535418269284	9.23424877707511e-16	3.72196027219458e-14	Up	CSPG4//chondroitin sulfate proteoglycan 4	-	-	-	K05695//Adherens junction;Cell adhesion molecules (CAMs);Insulin signaling pathway;Insulin resistance
511064	1029.68761387644	1.43936147939799	9.3404916754391e-16	3.75745810064308e-14	Up	FXYD6//FXYD domain containing ion transport regulator 6	GO:0016021//integral component of membrane	GO:0034220//ion transmembrane transport	GO:0005216//ion channel activity	-
529124	1945.69828962393	1.52794885536739	9.59137081119975e-16	3.85088882064422e-14	Up	FLI1//Fli-1 proto-oncogene%2C ETS transcription factor	GO:0005634//nucleus	GO:0045944//positive regulation of transcription from RNA polymerase II promoter;GO:0035855//megakaryocyte development;GO:0009887//organ morphogenesis;GO:0008015//blood circulation	GO:0000978//RNA polymerase II core promoter proximal region sequence-specific DNA binding;GO:0003682//chromatin binding;GO:0001077//RNA polymerase II core promoter proximal region sequence-specific DNA binding transcription factor activity involved in positive regulation of transcription;GO:0000980//RNA polymerase II distal enhancer sequence-specific DNA binding	K09436//Transcriptional misregulation in cancer
618444	131.320186375499	2.93754696720389	9.68101185140376e-16	3.87934655138519e-14	Up	TOR4A	GO:0016021//integral component of membrane	-	GO:0005524//ATP binding	-
616514	126.197993099323	1.85068415848786	9.95803928435284e-16	3.98263787780588e-14	Up	ANKRD13B//ankyrin repeat domain 13B	GO:0005769//early endosome;GO:0005770//late endosome;GO:0005886//plasma membrane	-	-	K00910//Morphine addiction;Chemokine signaling pathway;Endocytosis;Phototransduction - fly;Glutamatergic synapse;Olfactory transduction
767903	1145.8580188566	-1.44743782420132	1.00672015329054e-15	4.01852366980471e-14	Down	ATG12//autophagy related 12	GO:0034274//Atg12-Atg5-Atg16 complex;GO:0034045//pre-autophagosomal structure membrane	GO:0000045//autophagic vacuole assembly;GO:0044804//nucleophagy;GO:0000422//mitochondrion degradation;GO:0006995//cellular response to nitrogen starvation;GO:0045087//innate immune response;GO:0006501//C-terminal protein lipidation	GO:0019776//Atg8 ligase activity	K08336//Regulation of autophagy;FoxO signaling pathway;RIG-I-like receptor signaling pathway
534627	63.1743079534679	-3.20845536360601	1.01544269968809e-15	4.04553154170533e-14	Down	LOC534627	-	-	-	-
616218	751.236598298761	1.10111978863151	1.046409432111e-15	4.16088612072291e-14	Up	GALNT2//UDP-N-acetyl-alpha-D-galactosamine:polypeptide N-acetylgalactosaminyltransferase 2 (GalNAc-T2)	GO:0030173//integral component of Golgi membrane;GO:0070062//extracellular vesicular exosome;GO:0032580//Golgi cisterna membrane;GO:0048471//perinuclear region of cytoplasm	GO:0018242//protein O-linked glycosylation via serine;GO:0016266//O-glycan processing;GO:0055114//oxidation-reduction process;GO:0000271//polysaccharide biosynthetic process;GO:0018243//protein O-linked glycosylation via threonine;GO:0002378//immunoglobulin biosynthetic process;GO:0043687//post-translational protein modification	GO:0030246//carbohydrate binding;GO:0016616//oxidoreductase activity, acting on the CH-OH group of donors, NAD or NADP as acceptor;GO:0004653//polypeptide N-acetylgalactosaminyltransferase activity;GO:0030145//manganese ion binding;GO:0016628//oxidoreductase activity, acting on the CH-CH group of donors, NAD or NADP as acceptor;GO:0005515//protein binding;GO:0051287//NAD binding	K00710//Mucin type O-Glycan biosynthesis;Metabolic pathways
100851999	53.1442814072149	-4.44235277009076	1.05261205509718e-15	4.17751621175516e-14	Down	LOC100851999	-	-	-	-
507966	284.035715004376	2.23019744387213	1.14619073023357e-15	4.54018883698077e-14	Up	CDC42EP2//CDC42 effector protein (Rho GTPase binding) 2	GO:0012505//endomembrane system;GO:0005886//plasma membrane;GO:0015630//microtubule cytoskeleton;GO:0005829//cytosol	GO:0007266//Rho protein signal transduction;GO:0008360//regulation of cell shape;GO:0031274//positive regulation of pseudopodium assembly;GO:0043547//positive regulation of GTPase activity;GO:0030838//positive regulation of actin filament polymerization	GO:0005096//GTPase activator activity;GO:0017049//GTP-Rho binding;GO:0001515//opioid peptide activity	-
100301323	181.044482161312	2.05964204574085	1.2166518235106e-15	4.80089880815435e-14	Up	LRP3	GO:0005905//coated pit;GO:0016021//integral component of membrane	GO:0006897//endocytosis	-	K08670//MicroRNAs in cancer;K05719//Small cell lung cancer;Pathways in cancer;Phagosome;Focal adhesion;Cell adhesion molecules (CAMs);PI3K-Akt signaling pathway;Pertussis;Rap1 signaling pathway;Platelet activation;Toxoplasmosis;ECM-receptor interaction;Leukocyte transendothelial migration;Leishmaniasis;Axon guidance;Regulation of actin cytoskeleton;Hypertrophic cardiomyopathy (HCM);Pathogenic Esc…
785418	51.2870615513667	2.95253317697275	1.21611407105379e-15	4.80089880815435e-14	Up	KCNK6//potassium channel%2C subfamily K%2C member 6	GO:0005887//integral component of plasma membrane	GO:0060075//regulation of resting membrane potential;GO:0030322//stabilization of membrane potential;GO:0003085//negative regulation of systemic arterial blood pressure;GO:0071805//potassium ion transmembrane transport	GO:0022841//potassium ion leak channel activity	-
538792	273.417299015407	1.43994408676383	1.23641919857833e-15	4.86960757504841e-14	Up	ZNF521//zinc finger protein 521	GO:0005634//nucleus	-	GO:0003676//nucleic acid binding;GO:0046872//metal ion binding;GO:0019904//protein domain specific binding	-
505267	9268.89565837275	-2.06648129318441	1.24164492111259e-15	4.88089202164353e-14	Down	MFNG//MFNG O-fucosylpeptide 3-beta-N-acetylglucosaminyltransferase	GO:0030173//integral component of Golgi membrane	GO:0007389//pattern specification process;GO:0045747//positive regulation of Notch signaling pathway;GO:0008152//metabolic process;GO:0032092//positive regulation of protein binding	GO:0046872//metal ion binding;GO:0033829//O-fucosylpeptide 3-beta-N-acetylglucosaminyltransferase activity	K05948//Other types of O-glycan biosynthesis;Notch signaling pathway
616052	513.507653527988	-1.2381335637293	1.25975227065982e-15	4.94267508547119e-14	Down	GSKIP//GSK3B interacting protein	GO:0005737//cytoplasm	-	-	-
282089	786.715801030109	1.66335469338299	1.27402985852044e-15	4.98922639860363e-14	Up	TGFB1//transforming growth factor%2C beta 1	GO:0072562//blood microparticle;GO:0005902//microvillus;GO:0031093//platelet alpha granule lumen;GO:0009986//cell surface;GO:0005578//proteinaceous extracellular matrix;GO:0030424//axon;GO:0005796//Golgi lumen;GO:0043025//neuronal cell body;GO:0005634//nucleus;GO:0005886//plasma membrane	GO:0034616//response to laminar fluid shear stress;GO:0071549//cellular response to dexamethasone stimulus;GO:0060744//mammary gland branching involved in thelarche;GO:0007182//common-partner SMAD protein phosphorylation;GO:0061035//regulation of cartilage development;GO:0043537//negative regulation of blood vessel endothelial cell migration;GO:0051280//negative regulation of release of sequester…	GO:0005114//type II transforming growth factor beta receptor binding;GO:0003823//antigen binding;GO:0034713//type I transforming growth factor beta receptor binding;GO:0042803//protein homodimerization activity;GO:0019899//enzyme binding;GO:0034714//type III transforming growth factor beta receptor binding;GO:0008083//growth factor activity;GO:0047485//protein N-terminus binding;GO:0005125//cytok…	K06588//ECM-receptor interaction;Arrhythmogenic right ventricular cardiomyopathy (ARVC);Proteoglycans in cancer;Dilated cardiomyopathy;Hypertrophic cardiomyopathy (HCM);PI3K-Akt signaling pathway;Regulation of actin cytoskeleton;Focal adhesion;Phagosome;K06591//ECM-receptor interaction;Arrhythmogenic right ventricular cardiomyopathy (ARVC);Dilated cardiomyopathy;Cell adhesion molecules (CAMs);Reg…
783294	67.9368731466725	-6.84573818817955	1.28429265692923e-15	5.01990912425817e-14	Down	LOC783294	-	-	-	-
282135	53.1323702258571	3.47271192733451	1.29257564213599e-15	5.04275217970676e-14	Up	ADRA2A//adrenoceptor alpha 2A	GO:0005737//cytoplasm;GO:0043235//receptor complex;GO:0005887//integral component of plasma membrane;GO:0045202//synapse;GO:0016323//basolateral plasma membrane	GO:0071878//negative regulation of adrenergic receptor signaling pathway;GO:0032811//negative regulation of epinephrine secretion;GO:0001819//positive regulation of cytokine production;GO:0030168//platelet activation;GO:0002526//acute inflammatory response;GO:0007565//female pregnancy;GO:0030036//actin cytoskeleton organization;GO:0019229//regulation of vasoconstriction;GO:0061179//negative regul…	GO:0046982//protein heterodimerization activity;GO:0032795//heterotrimeric G-protein binding;GO:0004938//alpha2-adrenergic receptor activity;GO:0031696//alpha-2C adrenergic receptor binding;GO:0051380//norepinephrine binding;GO:0031996//thioesterase binding;GO:0019901//protein kinase binding;GO:0042803//protein homodimerization activity;GO:0031692//alpha-1B adrenergic receptor binding;GO:0051379/…	K04138//cGMP-PKG signaling pathway;Neuroactive ligand-receptor interaction
767986	449.11859769557	-1.12910462648945	1.30791535863516e-15	5.0929879228812e-14	Down	C5H12orf29//chromosome 5 open reading frame%2C human C12orf29	-	GO:0002244//hematopoietic progenitor cell differentiation	-	-
508367	456.579607140356	1.80390564464301	1.31910656565181e-15	5.11729201838321e-14	Up	MAP3K14//mitogen-activated protein kinase kinase kinase 14	GO:0005737//cytoplasm	GO:0000187//activation of MAPK activity;GO:0043123//positive regulation of I-kappaB kinase/NF-kappaB signaling;GO:0042981//regulation of apoptotic process;GO:0071260//cellular response to mechanical stimulus;GO:0031098//stress-activated protein kinase signaling cascade;GO:0038061//NIK/NF-kappaB signaling;GO:0006955//immune response;GO:0007346//regulation of mitotic cell cycle	GO:0005524//ATP binding;GO:0004708//MAP kinase kinase activity;GO:0004704//NF-kappaB-inducing kinase activity	K04466//Epithelial cell signaling in Helicobacter pylori infection;TNF signaling pathway;Osteoclast differentiation;MAPK signaling pathway;Epstein-Barr virus infection;HTLV-I infection;Apoptosis;Intestinal immune network for IgA production;NF-kappa B signaling pathway;T cell receptor signaling pathway
101905447	22.3456628319693	5.14930981993441	1.41087833785804e-15	5.46305831308816e-14	Up	LOC101905447	GO:0005868//cytoplasmic dynein complex;GO:0005874//microtubule;GO:0008180//COP9 signalosome;GO:0005886//plasma membrane;GO:0070062//extracellular vesicular exosome;GO:0072686//mitotic spindle;GO:0072372//primary cilium;GO:0005739//mitochondrion;GO:0005829//cytosol;GO:0000776//kinetochore;GO:0005813//centrosome;GO:0097542//ciliary tip	GO:0030036//actin cytoskeleton organization;GO:0000086//G2/M transition of mitotic cell cycle;GO:1900740//positive regulation of protein insertion into mitochondrial membrane involved in apoptotic signaling pathway;GO:0016032//viral process;GO:0042133//neurotransmitter metabolic process;GO:0016236//macroautophagy;GO:0007292//female gamete generation;GO:0006355//regulation of transcription, DNA-te…	GO:0042803//protein homodimerization activity;GO:0030235//nitric-oxide synthase regulator activity;GO:0019904//protein domain specific binding;GO:0004857//enzyme inhibitor activity;GO:0003774//motor activity;GO:0019899//enzyme binding;GO:0008022//protein C-terminus binding	K10418//Vasopressin-regulated water reabsorption
532407	164.733232690002	3.50327576048786	1.42228321011903e-15	5.49692522161332e-14	Up	SLC4A11//solute carrier family 4%2C sodium borate transporter%2C member 11	GO:0005887//integral component of plasma membrane	GO:0051453//regulation of intracellular pH;GO:0035725//sodium ion transmembrane transport;GO:0015992//proton transport;GO:0042044//fluid transport;GO:0015701//bicarbonate transport;GO:0035445//borate transmembrane transport	GO:0015106//bicarbonate transmembrane transporter activity;GO:0046715//borate transmembrane transporter activity;GO:0046983//protein dimerization activity;GO:0005452//inorganic anion exchanger activity;GO:0005272//sodium channel activity;GO:0015252//hydrogen ion channel activity	-
524530	251.386965730112	1.75528794043559	1.5608229417609e-15	6.02110745649068e-14	Up	CCND1//cyclin D1	GO:0005923//tight junction;GO:0016020//membrane;GO:0005654//nucleoplasm;GO:0017053//transcriptional repressor complex;GO:0005737//cytoplasm;GO:0000307//cyclin-dependent protein kinase holoenzyme complex	GO:0010971//positive regulation of G2/M transition of mitotic cell cycle;GO:0071157//negative regulation of cell cycle arrest;GO:0007595//lactation;GO:0042493//response to drug;GO:0060070//canonical Wnt signaling pathway;GO:0030857//negative regulation of epithelial cell differentiation;GO:0045737//positive regulation of cyclin-dependent protein serine/threonine kinase activity;GO:0031571//mitoti…	GO:0004672//protein kinase activity;GO:0042826//histone deacetylase binding;GO:0019901//protein kinase binding;GO:0003714//transcription corepressor activity;GO:0008134//transcription factor binding;GO:0070064//proline-rich region binding;GO:0016538//cyclin-dependent protein serine/threonine kinase regulator activity	K04503//Endometrial cancer;Hepatitis B;Colorectal cancer;Chronic myeloid leukemia;Non-small cell lung cancer;MicroRNAs in cancer;Measles;Wnt signaling pathway;HTLV-I infection;Small cell lung cancer;FoxO signaling pathway;Pathways in cancer;Prostate cancer;AMPK signaling pathway;Jak-STAT signaling pathway;Prolactin signaling pathway;Pancreatic cancer;Acute myeloid leukemia;Viral myocarditis;Viral…
781514	199.749330410738	1.74986288515711	1.63307163944225e-15	6.28808608729001e-14	Up	ZSWIM4	-	-	GO:0008270//zinc ion binding	-
281165	17520.0640070735	2.16391759971963	1.72040551416931e-15	6.61204922239384e-14	Up	FLNA//filamin A%2C alpha	-	-	-	K04437//Focal adhesion;MAPK signaling pathway;Proteoglycans in cancer;Salmonella infection
616621	858.905840274344	1.18970365702628	1.77485841396828e-15	6.79606433807816e-14	Up	PNKP	GO:0016020//membrane;GO:0005654//nucleoplasm;GO:0005730//nucleolus	GO:0098506//polynucleotide 3' dephosphorylation;GO:0046939//nucleotide phosphorylation;GO:0006979//response to oxidative stress;GO:0098504//DNA 3' dephosphorylation involved in DNA repair;GO:0042769//DNA damage response, detection of DNA damage	GO:0003690//double-stranded DNA binding;GO:0046404//ATP-dependent polydeoxyribonucleotide 5'-hydroxyl-kinase activity;GO:0019201//nucleotide kinase activity;GO:0046403//polynucleotide 3'-phosphatase activity	-
781458	148.812297397223	2.08172797111285	1.91156717684936e-15	7.30600268312648e-14	Up	KLHL42//kelch-like family member 42	GO:0005819//spindle;GO:0005737//cytoplasm;GO:0031463//Cul3-RING ubiquitin ligase complex	GO:0043161//proteasome-mediated ubiquitin-dependent protein catabolic process;GO:0007067//mitotic nuclear division;GO:0051301//cell division;GO:0032886//regulation of microtubule-based process;GO:0000209//protein polyubiquitination	GO:0005515//protein binding;GO:0004842//ubiquitin-protein transferase activity	-
617037	780.1494488004	-2.4289310241637	1.92167747460294e-15	7.33109319969833e-14	Down	PECR	GO:0005739//mitochondrion;GO:0005777//peroxisome	GO:0033306//phytol metabolic process;GO:0055114//oxidation-reduction process	GO:0019166//trans-2-enoyl-CoA reductase (NADPH) activity;GO:0005102//receptor binding	K07753//Fatty acid metabolism;Peroxisome;Biosynthesis of unsaturated fatty acids
516670	598.079401110705	-1.38828672623637	1.95046956447258e-15	7.42723005241243e-14	Down	EIF2B1//eukaryotic translation initiation factor 2B%2C subunit 1 alpha%2C 26kDa	GO:0005851//eukaryotic translation initiation factor 2B complex;GO:0005886//plasma membrane	GO:0006446//regulation of translational initiation;GO:0051716//cellular response to stimulus;GO:0014003//oligodendrocyte development;GO:0043547//positive regulation of GTPase activity;GO:0019509//L-methionine biosynthetic process from methylthioadenosine	GO:0003743//translation initiation factor activity;GO:0005085//guanyl-nucleotide exchange factor activity;GO:0046523//S-methyl-5-thioribose-1-phosphate isomerase activity	K03239//RNA transport
104976281	429.546985463362	-2.49792343999754	2.12182099707704e-15	8.06486999201506e-14	Down	LOC104976281	-	-	-	-
519739	2751.41285324032	-3.20137264244021	2.14936744913303e-15	8.15458178820616e-14	Down	GPAT3//1-acylglycerol-3-phosphate O-acyltransferase 9	GO:0016021//integral component of membrane;GO:0005789//endoplasmic reticulum membrane	GO:0032006//regulation of TOR signaling;GO:0016024//CDP-diacylglycerol biosynthetic process;GO:0044281//small molecule metabolic process;GO:0006654//phosphatidic acid biosynthetic process;GO:0019432//triglyceride biosynthetic process	GO:0003841//1-acylglycerol-3-phosphate O-acyltransferase activity;GO:0004366//glycerol-3-phosphate O-acyltransferase activity	K13506//Biosynthesis of secondary metabolites;Metabolic pathways;Glycerolipid metabolism;Glycerophospholipid metabolism
510912	1647.16537594423	1.65776397853237	2.1814169024461e-15	8.24591540984973e-14	Up	NEURL1B	-	-	-	-
613960	545.405768838375	-1.49203779835625	2.26071711925819e-15	8.53008172899662e-14	Down	GKAP1//G kinase anchoring protein 1	GO:0005794//Golgi apparatus	GO:0007165//signal transduction	-	-
506138	620.839504450621	-1.92697808556907	2.32614616952573e-15	8.76096982646331e-14	Down	APOOL//apolipoprotein O-like	GO:0061617//MICOS complex	-	GO:0005515//protein binding	-
282000	979.988753843612	1.66646093645401	2.34056103568828e-15	8.79923282453209e-14	Up	PRELP//proline/arginine-rich end leucine-rich repeat protein	GO:0005578//proteinaceous extracellular matrix;GO:0070062//extracellular vesicular exosome	GO:0007569//cell aging	GO:0008201//heparin binding	-
533677	1301.86648847505	1.09113101916493	2.40234757506024e-15	9.01512537377869e-14	Up	STK38//serine/threonine kinase 38	GO:0070688//MLL5-L complex;GO:0005737//cytoplasm	GO:0043407//negative regulation of MAP kinase activity	GO:0031435//mitogen-activated protein kinase kinase kinase binding;GO:0000287//magnesium ion binding;GO:0004674//protein serine/threonine kinase activity;GO:0005524//ATP binding	-
525702	102.683105502264	2.13380547744768	2.43274921883583e-15	9.11267311555589e-14	Up	USP35	-	GO:0043161//proteasome-mediated ubiquitin-dependent protein catabolic process;GO:0061136//regulation of proteasomal protein catabolic process;GO:0016579//protein deubiquitination	GO:0004843//ubiquitin-specific protease activity;GO:0004197//cysteine-type endopeptidase activity	-
531444	782.599522707661	-2.26047280227385	2.44308599120226e-15	9.13484431104688e-14	Down	CISD1//CDGSH iron sulfur domain 1	GO:0016021//integral component of membrane;GO:0005741//mitochondrial outer membrane;GO:0070062//extracellular vesicular exosome	GO:0043457//regulation of cellular respiration	GO:0046872//metal ion binding;GO:0051537//2 iron, 2 sulfur cluster binding	-
503552	91.2610599945758	-6.93157910341187	2.45836381195228e-15	9.17537699273236e-14	Down	CYP1A2	GO:0005789//endoplasmic reticulum membrane	GO:0010468//regulation of gene expression;GO:0045333//cellular respiration;GO:0030324//lung development;GO:0016098//monoterpenoid metabolic process;GO:0009403//toxin biosynthetic process;GO:0009791//post-embryonic development;GO:0050665//hydrogen peroxide biosynthetic process;GO:0071615//oxidative deethylation;GO:0042738//exogenous drug catabolic process;GO:0006778//porphyrin-containing compound …	GO:0034875//caffeine oxidase activity;GO:0005506//iron ion binding;GO:0032451//demethylase activity;GO:0070330//aromatase activity;GO:0019899//enzyme binding;GO:0020037//heme binding	K07409//Caffeine metabolism;Drug metabolism - cytochrome P450;Metabolic pathways;Steroid hormone biosynthesis;Metabolism of xenobiotics by cytochrome P450;Retinol metabolism;Linoleic acid metabolism;Tryptophan metabolism;Chemical carcinogenesis;Biosynthesis of secondary metabolites
509459	601.562936377918	-2.38564669670604	2.65349851725674e-15	9.88583582726445e-14	Down	CPT1B//carnitine palmitoyltransferase 1B (muscle)	GO:0016021//integral component of membrane;GO:0005741//mitochondrial outer membrane	GO:0006635//fatty acid beta-oxidation;GO:0006810//transport	GO:0004095//carnitine O-palmitoyltransferase activity	K19523//Adipocytokine signaling pathway;AMPK signaling pathway;Fatty acid metabolism;PPAR signaling pathway;Fatty acid degradation;Glucagon signaling pathway;Insulin resistance
534257	589.389077958512	1.80194764252609	2.67763527558956e-15	9.95781737290742e-14	Up	CYBRD1//cytochrome b reductase 1	GO:0031526//brush border membrane;GO:0016021//integral component of membrane;GO:0070062//extracellular vesicular exosome	GO:0010039//response to iron ion;GO:0055114//oxidation-reduction process	GO:0000293//ferric-chelate reductase activity	K08370//Mineral absorption
100139174	179.689430088283	-2.14215696592535	2.83870888929036e-15	1.05199294484601e-13	Down	POPDC3//popeye domain containing 3	GO:0016020//membrane	GO:0042391//regulation of membrane potential	-	-
540873	403.843952348132	1.72498234228786	2.83896147034906e-15	1.05199294484601e-13	Up	DAPK1//death-associated protein kinase 1	-	-	-	K08803//Bladder cancer;Pathways in cancer
281990	239.504458940934	1.162568443293	2.88205765937616e-15	1.06605198967658e-13	Up	POLD1//polymerase (DNA directed)%2C delta 1%2C catalytic subunit	GO:0016020//membrane;GO:0005654//nucleoplasm;GO:0043625//delta DNA polymerase complex;GO:0000109//nucleotide-excision repair complex;GO:0005737//cytoplasm;GO:0016235//aggresome	GO:0019985//translesion synthesis;GO:0006271//DNA strand elongation involved in DNA replication;GO:0006283//transcription-coupled nucleotide-excision repair;GO:0000731//DNA synthesis involved in DNA repair;GO:0000278//mitotic cell cycle;GO:0000722//telomere maintenance via recombination;GO:0034644//cellular response to UV;GO:0006287//base-excision repair, gap-filling;GO:0032201//telomere maintena…	GO:0003887//DNA-directed DNA polymerase activity;GO:0046872//metal ion binding;GO:0003684//damaged DNA binding;GO:0005515//protein binding;GO:0003682//chromatin binding;GO:0008296//3'-5'-exodeoxyribonuclease activity;GO:0000166//nucleotide binding;GO:0051539//4 iron, 4 sulfur cluster binding	K02327//DNA replication;Base excision repair;Nucleotide excision repair;HTLV-I infection;Purine metabolism;Homologous recombination;Metabolic pathways;Pyrimidine metabolism;Mismatch repair
515676	175.515285189676	3.25161214719377	2.8923355081025e-15	1.06794323751849e-13	Up	LOC515676	GO:0005576//extracellular region	GO:0010466//negative regulation of peptidase activity	GO:0030414//peptidase inhibitor activity	K06257//Proteoglycans in cancer;ECM-receptor interaction;Malaria;Cell adhesion molecules (CAMs);K16338//Cell adhesion molecules (CAMs);Proteoglycans in cancer;ECM-receptor interaction;K06788//Viral myocarditis;K06589//Regulation of actin cytoskeleton;ECM-receptor interaction;Arrhythmogenic right ventricular cardiomyopathy (ARVC);Hypertrophic cardiomyopathy (HCM);PI3K-Akt signaling pathway;Dilated…
101902671	1742.68355909008	2.47040551247435	2.92189283351727e-15	1.07693365630368e-13	Up	XG	-	-	-	K05719//ECM-receptor interaction;Toxoplasmosis;Platelet activation;Rap1 signaling pathway;Pertussis;PI3K-Akt signaling pathway;Cell adhesion molecules (CAMs);Phagosome;Focal adhesion;Pathways in cancer;Small cell lung cancer;Proteoglycans in cancer;Arrhythmogenic right ventricular cardiomyopathy (ARVC);Shigellosis;Bacterial invasion of epithelial cells;Dilated cardiomyopathy;Pathogenic Escherichi…
282530	1923.26754745887	-2.4844886543771	2.93248333371889e-15	1.07891384148231e-13	Down	BOLA-DRB3	GO:0016021//integral component of membrane;GO:0042613//MHC class II protein complex	GO:0019886//antigen processing and presentation of exogenous peptide antigen via MHC class II;GO:0006955//immune response	-	K06454//Primary immunodeficiency;T cell receptor signaling pathway;Cell adhesion molecules (CAMs);Antigen processing and presentation;Hematopoietic cell lineage;K06752//Toxoplasmosis;Intestinal immune network for IgA production;Staphylococcus aureus infection;Rheumatoid arthritis;HTLV-I infection;Phagosome;Tuberculosis;Cell adhesion molecules (CAMs);Autoimmune thyroid disease;Asthma;Antigen proce…
534369	1023.5150841403	1.02557889969905	3.02423104845323e-15	1.11069316854116e-13	Up	ATP13A1//ATPase type 13A1	GO:0043231//intracellular membrane-bounded organelle;GO:0005887//integral component of plasma membrane	GO:0006874//cellular calcium ion homeostasis;GO:0008152//metabolic process;GO:0098655//cation transmembrane transport	GO:0005524//ATP binding;GO:0019829//cation-transporting ATPase activity;GO:0046872//metal ion binding	-
101903592	889.125264362957	-3.22125688198041	3.10871096189681e-15	1.13969532906277e-13	Down	IQCA1L	-	-	-	K00665//AMPK signaling pathway;Fatty acid metabolism;Fatty acid biosynthesis;Insulin signaling pathway;Metabolic pathways
506096	111.959796048739	-2.1752878516646	3.17645022914632e-15	1.16246834315148e-13	Down	HSPA4L	GO:0005829//cytosol	-	GO:0005524//ATP binding	K09485//Protein processing in endoplasmic reticulum
525364	176.498324701182	3.65362573239889	3.37543508239616e-15	1.23093247264031e-13	Up	CSDC2//cold shock domain containing C2%2C RNA binding	-	GO:0006355//regulation of transcription, DNA-templated	GO:0003677//DNA binding	K00503//Tyrosine metabolism;Metabolic pathways
101904468	68.7792555923811	-6.80005639391554	3.40426916919973e-15	1.23926185935815e-13	Down	LOC101904468	-	-	-	-
407144	709.315778836248	-1.49888026897367	3.49863601158381e-15	1.27137604238169e-13	Down	TRNT1//tRNA nucleotidyl transferase%2C CCA-adding%2C 1	GO:0005739//mitochondrion	GO:0001680//tRNA 3'-terminal CCA addition	GO:0000049//tRNA binding;GO:0004810//tRNA adenylyltransferase activity	K00974//RNA transport
505379	2876.65880798664	-1.23980310874517	3.55686372829954e-15	1.29026791772017e-13	Down	VAMP3//vesicle-associated membrane protein 3	GO:0030054//cell junction;GO:0005829//cytosol;GO:0008021//synaptic vesicle;GO:0030141//secretory granule;GO:0009986//cell surface;GO:0055037//recycling endosome;GO:0030665//clathrin-coated vesicle membrane;GO:0016021//integral component of membrane;GO:0043005//neuron projection;GO:0016324//apical plasma membrane;GO:0031201//SNARE complex	GO:0042147//retrograde transport, endosome to Golgi;GO:0051024//positive regulation of immunoglobulin secretion;GO:0035493//SNARE complex assembly;GO:0070254//mucus secretion;GO:0034446//substrate adhesion-dependent cell spreading;GO:0017156//calcium ion-dependent exocytosis;GO:0043001//Golgi to plasma membrane protein transport;GO:0001921//positive regulation of receptor recycling	GO:0005484//SNAP receptor activity;GO:0017075//syntaxin-1 binding	K13505//SNARE interactions in vesicular transport;Phagosome
613396	596.951909194652	-1.12168009520332	3.56604587135127e-15	1.29133328339633e-13	Down	TMEM192	GO:0048471//perinuclear region of cytoplasm;GO:0005765//lysosomal membrane;GO:0005770//late endosome;GO:0070062//extracellular vesicular exosome	-	GO:0042803//protein homodimerization activity	-
515971	377.863364912158	1.2140350974288	3.57673064024668e-15	1.29209299456447e-13	Up	ORAI3//ORAI calcium release-activated calcium modulator 3	GO:0016021//integral component of membrane	GO:0002115//store-operated calcium entry;GO:0070588//calcium ion transmembrane transport	GO:0015279//store-operated calcium channel activity	K16058//Calcium signaling pathway
513858	1089.90069533611	1.01688168789156	3.61347847427712e-15	1.30167063436634e-13	Up	TBC1D10B//TBC1 domain family%2C member 10B	GO:0005886//plasma membrane;GO:0005622//intracellular	GO:0042147//retrograde transport, endosome to Golgi;GO:0043547//positive regulation of GTPase activity	GO:0005096//GTPase activator activity	K17902//Thyroid hormone signaling pathway;Insulin resistance
514210	1237.09634706192	1.34505531552371	3.76055590330418e-15	1.35229590282818e-13	Up	MAP3K11//mitogen-activated protein kinase kinase kinase 11	GO:0005874//microtubule;GO:0005813//centrosome;GO:0016020//membrane	GO:0007017//microtubule-based process;GO:0018108//peptidyl-tyrosine phosphorylation;GO:0008283//cell proliferation;GO:0046777//protein autophosphorylation;GO:0007257//activation of JUN kinase activity	GO:0042803//protein homodimerization activity;GO:0004713//protein tyrosine kinase activity;GO:0005524//ATP binding;GO:0004674//protein serine/threonine kinase activity;GO:0031435//mitogen-activated protein kinase kinase kinase binding	K04419//Non-alcoholic fatty liver disease (NAFLD);MAPK signaling pathway
532824	423.72780740646	1.30873321297633	4.45663195640791e-15	1.59982255143483e-13	Up	EEFSEC//eukaryotic elongation factor%2C selenocysteine-tRNA-specific	GO:0030529//ribonucleoprotein complex;GO:0005739//mitochondrion	GO:0001514//selenocysteine incorporation	GO:0000049//tRNA binding;GO:0005525//GTP binding;GO:0035368//selenocysteine insertion sequence binding;GO:0043021//ribonucleoprotein complex binding;GO:0003924//GTPase activity;GO:0003746//translation elongation factor activity	-
617512	1462.43325334563	-1.18897487794792	4.9255091098716e-15	1.7650736891649e-13	Down	CCNDBP1//cyclin D-type binding-protein 1	GO:0005654//nucleoplasm;GO:0005737//cytoplasm	GO:0051726//regulation of cell cycle	-	-
506809	441.837769330915	2.02355963806808	5.00557539612434e-15	1.79001484915401e-13	Up	GATA2//GATA binding protein 2	GO:0005829//cytosol;GO:0005667//transcription factor complex;GO:0042629//mast cell granule;GO:0005654//nucleoplasm	GO:0001764//neuron migration;GO:0001892//embryonic placenta development;GO:0021983//pituitary gland development;GO:0035065//regulation of histone acetylation;GO:0000122//negative regulation of transcription from RNA polymerase II promoter;GO:0007204//positive regulation of cytosolic calcium ion concentration;GO:0045746//negative regulation of Notch signaling pathway;GO:0045648//positive regulatio…	GO:0003682//chromatin binding;GO:0008270//zinc ion binding;GO:0001077//RNA polymerase II core promoter proximal region sequence-specific DNA binding transcription factor activity involved in positive regulation of transcription;GO:0070742//C2H2 zinc finger domain binding;GO:0001085//RNA polymerase II transcription factor binding;GO:0000980//RNA polymerase II distal enhancer sequence-specific DNA …	-
534182	3687.69200803574	1.28344912223197	5.0124224871121e-15	1.79001484915401e-13	Up	FKBP9//FK506 binding protein 9%2C 63 kDa	GO:0005789//endoplasmic reticulum membrane	GO:0000413//protein peptidyl-prolyl isomerization;GO:0061077//chaperone-mediated protein folding	GO:0005509//calcium ion binding;GO:0005528//FK506 binding;GO:0003755//peptidyl-prolyl cis-trans isomerase activity	-
507196	3878.08907539401	1.10061871509659	5.16411206374709e-15	1.84100595072584e-13	Up	SHC1//SHC (Src homology 2 domain containing) transforming protein 1	GO:0005886//plasma membrane;GO:0005737//cytoplasm	GO:0000187//activation of MAPK activity;GO:0001525//angiogenesis;GO:0031532//actin cytoskeleton reorganization;GO:0071363//cellular response to growth factor stimulus;GO:0007507//heart development;GO:0040008//regulation of growth;GO:0008286//insulin receptor signaling pathway;GO:0007173//epidermal growth factor receptor signaling pathway;GO:0042127//regulation of cell proliferation;GO:0016337//si…	GO:0030971//receptor tyrosine kinase binding;GO:0005159//insulin-like growth factor receptor binding;GO:0005158//insulin receptor binding;GO:0005168//neurotrophin TRKA receptor binding;GO:0046875//ephrin receptor binding	K06279//Chronic myeloid leukemia;Phospholipase D signaling pathway;Chemokine signaling pathway;Ras signaling pathway;MicroRNAs in cancer;Bacterial invasion of epithelial cells;Natural killer cell mediated cytotoxicity;Insulin signaling pathway;Glioma;Neurotrophin signaling pathway;Alcoholism;Estrogen signaling pathway;Prolactin signaling pathway;ErbB signaling pathway;Focal adhesion
100140328	982.519165778022	-1.34972689120038	5.26090408260473e-15	1.87228422919136e-13	Down	SCFD1//sec1 family domain containing 1	GO:0032580//Golgi cisterna membrane;GO:0005886//plasma membrane;GO:0005798//Golgi-associated vesicle;GO:0005801//cis-Golgi network;GO:0031201//SNARE complex;GO:0017119//Golgi transport complex;GO:0005789//endoplasmic reticulum membrane	GO:0060628//regulation of ER to Golgi vesicle-mediated transport;GO:1902902//negative regulation of autophagic vacuole assembly;GO:0051223//regulation of protein transport;GO:1901998//toxin transport;GO:0006890//retrograde vesicle-mediated transport, Golgi to ER;GO:0006904//vesicle docking involved in exocytosis;GO:0006892//post-Golgi vesicle-mediated transport;GO:0009636//response to toxic subst…	GO:0047485//protein N-terminus binding;GO:0019905//syntaxin binding	K12479//Endocytosis
493709	497.268978192255	-1.98449490023338	5.40794376990483e-15	1.92130675825296e-13	Down	ATP5S//ATP synthase%2C H+ transporting%2C mitochondrial Fo complex%2C subunit s (factor B)	GO:0005743//mitochondrial inner membrane;GO:0045263//proton-transporting ATP synthase complex, coupling factor F(o)	GO:0022904//respiratory electron transport chain;GO:0042776//mitochondrial ATP synthesis coupled proton transport	GO:0046872//metal ion binding;GO:0015078//hydrogen ion transmembrane transporter activity	-
613472	275.328488614018	-1.56030542371478	5.58316471760431e-15	1.98015603543575e-13	Down	GDAP1//ganglioside induced differentiation associated protein 1	GO:0005634//nucleus;GO:0031307//integral component of mitochondrial outer membrane	GO:0008053//mitochondrial fusion;GO:0006626//protein targeting to mitochondrion;GO:0032526//response to retinoic acid;GO:0000266//mitochondrial fission;GO:0006749//glutathione metabolic process	GO:0004364//glutathione transferase activity	K00799//Glutathione metabolism;Drug metabolism - cytochrome P450;Chemical carcinogenesis;Metabolism of xenobiotics by cytochrome P450
107131274	2385.16208964734	-1.66428612396886	5.7420566556597e-15	2.03302235392253e-13	Down	LOC107131274	-	-	-	K09592//HIF-1 signaling pathway;Renal cell carcinoma;Pathways in cancer
539308	421.051810360533	1.99490070164161	6.06298842569473e-15	2.14298139620667e-13	Up	SMO//smoothened%2C frizzled class receptor	GO:0060170//ciliary membrane;GO:0070062//extracellular vesicular exosome;GO:0005794//Golgi apparatus;GO:0072372//primary cilium;GO:0005901//caveola;GO:0016021//integral component of membrane	GO:0050679//positive regulation of epithelial cell proliferation;GO:0045880//positive regulation of smoothened signaling pathway;GO:0060684//epithelial-mesenchymal cell signaling;GO:0021904//dorsal/ventral neural tube patterning;GO:0061113//pancreas morphogenesis;GO:0048853//forebrain morphogenesis;GO:0071397//cellular response to cholesterol;GO:0001947//heart looping;GO:0061053//somite developme…	GO:0008144//drug binding;GO:0042813//Wnt-activated receptor activity;GO:0017147//Wnt-protein binding;GO:0005113//patched binding;GO:0004930//G-protein coupled receptor activity	K06226//Basal cell carcinoma;Pathways in cancer;Hedgehog signaling pathway;Proteoglycans in cancer
615467	279.852089686394	2.33123417382985	6.08225345398394e-15	2.14612209331102e-13	Up	LRRC32//leucine rich repeat containing 32	-	GO:0010628//positive regulation of gene expression;GO:0046007//negative regulation of activated T cell proliferation;GO:0050710//negative regulation of cytokine secretion	-	-
505457	374.38619211173	-2.87563692467401	6.11103485581863e-15	2.15260421999594e-13	Down	BPHL//biphenyl hydrolase-like (serine hydrolase)	GO:0070062//extracellular vesicular exosome;GO:0005739//mitochondrion	GO:0008152//metabolic process	GO:0016787//hydrolase activity	-
100138474	19.0880487278689	4.94711923620586	6.24323172193277e-15	2.19543031146945e-13	Up	LOC100138474	-	-	-	-
281420	843.705522022943	-1.19543097379897	6.45787480288203e-15	2.26705394395911e-13	Down	PPID//peptidylprolyl isomerase D	GO:0005654//nucleoplasm;GO:0005737//cytoplasm;GO:0005730//nucleolus	GO:0034389//lipid particle organization;GO:0043065//positive regulation of apoptotic process;GO:0045070//positive regulation of viral genome replication;GO:0006461//protein complex assembly;GO:0071492//cellular response to UV-A;GO:0050714//positive regulation of protein secretion;GO:0000122//negative regulation of transcription from RNA polymerase II promoter;GO:0000413//protein peptidyl-prolyl i…	GO:0030331//estrogen receptor binding;GO:0042277//peptide binding;GO:0030544//Hsp70 protein binding;GO:0008134//transcription factor binding;GO:0003755//peptidyl-prolyl cis-trans isomerase activity;GO:0051879//Hsp90 protein binding	-
505580	1319.22016858911	1.56080058430179	6.5584913141437e-15	2.29847330343304e-13	Up	PVRL2//poliovirus receptor-related 2 (herpesvirus entry mediator B)	GO:0005925//focal adhesion;GO:0005915//zonula adherens;GO:0005887//integral component of plasma membrane;GO:0009986//cell surface;GO:0070062//extracellular vesicular exosome	GO:0001675//acrosome assembly;GO:0051654//establishment of mitochondrion localization;GO:0007156//homophilic cell adhesion via plasma membrane adhesion molecules;GO:0019064//fusion of virus membrane with host plasma membrane;GO:0042271//susceptibility to natural killer cell mediated cytotoxicity;GO:0046814//coreceptor-mediated virion attachment to host cell;GO:0032990//cell part morphogenesis;GO:…	GO:0004872//receptor activity;GO:0005102//receptor binding;GO:0042803//protein homodimerization activity;GO:0050839//cell adhesion molecule binding	K06567//Cell adhesion molecules (CAMs);K06592//Adherens junction;Cell adhesion molecules (CAMs);K06531//Herpes simplex infection;Cell adhesion molecules (CAMs);Adherens junction;K16350//Cell adhesion molecules (CAMs)
287327	1042.75793797177	-2.46336180587401	6.59919287442381e-15	2.30882421428868e-13	Down	NDUFS3//NADH dehydrogenase (ubiquinone) Fe-S protein 3%2C 30kDa (NADH-coenzyme Q reductase)	GO:0043209//myelin sheath;GO:0005747//mitochondrial respiratory chain complex I;GO:0005634//nucleus	GO:0030308//negative regulation of cell growth;GO:0021762//substantia nigra development;GO:0055114//oxidation-reduction process;GO:0072593//reactive oxygen species metabolic process;GO:2001243//negative regulation of intrinsic apoptotic signaling pathway	GO:0008137//NADH dehydrogenase (ubiquinone) activity	K03936//Huntington's disease;Alzheimer's disease;Parkinson's disease;Metabolic pathways;Non-alcoholic fatty liver disease (NAFLD);Oxidative phosphorylation
513765	758.651903587796	1.51121232453364	7.20648982064959e-15	2.51703699360763e-13	Up	TRABD//TraB domain containing	-	-	-	-
512428	3340.98646138409	1.8572526779396	7.48453528329021e-15	2.60974259785146e-13	Up	SHANK3	GO:0045211//postsynaptic membrane;GO:0005737//cytoplasm;GO:0060170//ciliary membrane;GO:0097481//neuronal postsynaptic density;GO:0030054//cell junction;GO:0043197//dendritic spine;GO:0060076//excitatory synapse	GO:0021773//striatal medium spiny neuron differentiation;GO:0097117//guanylate kinase-associated protein clustering;GO:0045794//negative regulation of cell volume;GO:0051835//positive regulation of synapse structural plasticity;GO:2000463//positive regulation of excitatory postsynaptic membrane potential;GO:0035641//locomotory exploration behavior;GO:2000969//positive regulation of alpha-amino-3-…	GO:0035255//ionotropic glutamate receptor binding;GO:0003779//actin binding;GO:0008270//zinc ion binding;GO:0042802//identical protein binding;GO:0097110//scaffold protein binding;GO:0030160//GKAP/Homer scaffold activity;GO:0008022//protein C-terminus binding;GO:0017124//SH3 domain binding;GO:0043621//protein self-association	K15009//Glutamatergic synapse
100848906	591.221074431641	-1.32201205531462	7.6574988971215e-15	2.65661249489566e-13	Down	LOC100848906	-	-	-	-
532528	550.691849946875	1.17374042863584	7.63452382882034e-15	2.65661249489566e-13	Up	GNL1//guanine nucleotide binding protein-like 1	GO:0005634//nucleus;GO:0005615//extracellular space	GO:0006974//cellular response to DNA damage stimulus;GO:0002456//T cell mediated immunity;GO:0042254//ribosome biogenesis;GO:0007165//signal transduction	GO:0005525//GTP binding;GO:0005198//structural molecule activity;GO:0003924//GTPase activity	K14539//Ribosome biogenesis in eukaryotes
538441	418.399824181185	-1.2459835537841	7.6548205009515e-15	2.65661249489566e-13	Down	CARNMT1	GO:0005829//cytosol;GO:0005634//nucleus	GO:0032259//methylation;GO:0035498//carnosine metabolic process	GO:0030735//carnosine N-methyltransferase activity	-
514104	1049.21250889675	1.31801396274419	7.74226655183132e-15	2.68152170003712e-13	Up	WDR81	-	GO:0010923//negative regulation of phosphatase activity	-	-
107132382	300.973775643106	-1.64736770642365	8.14910576438812e-15	2.81771003160959e-13	Down	LOC107132382	-	-	-	-
530657	18529.0096998561	1.82916818404943	8.61749049629625e-15	2.9746886643058e-13	Up	COL6A3	GO:0042383//sarcolemma;GO:0005581//collagen trimer;GO:0070062//extracellular vesicular exosome;GO:0005615//extracellular space;GO:0005578//proteinaceous extracellular matrix	GO:0010951//negative regulation of endopeptidase activity	GO:0004867//serine-type endopeptidase inhibitor activity	K05719//Bacterial invasion of epithelial cells;Dilated cardiomyopathy;Arrhythmogenic right ventricular cardiomyopathy (ARVC);Proteoglycans in cancer;Shigellosis;Leishmaniasis;Axon guidance;Leukocyte transendothelial migration;Pathogenic Escherichia coli infection;Hypertrophic cardiomyopathy (HCM);Regulation of actin cytoskeleton;Toxoplasmosis;Platelet activation;ECM-receptor interaction;Focal adh…
781533	593.386903134188	2.02595339732656	8.66505387981675e-15	2.98612198454952e-13	Up	-	-	-	-	-
539668	1941.55214192607	-1.23738143834235	9.03267999413681e-15	3.10763268284138e-13	Down	CUL4B	GO:0005829//cytosol;GO:0005737//cytoplasm;GO:0070062//extracellular vesicular exosome;GO:0031465//Cul4B-RING E3 ubiquitin ligase complex;GO:0005654//nucleoplasm;GO:0005886//plasma membrane	GO:0042787//protein ubiquitination involved in ubiquitin-dependent protein catabolic process;GO:0006511//ubiquitin-dependent protein catabolic process;GO:0035518//histone H2A monoubiquitination;GO:0031175//neuron projection development;GO:0042769//DNA damage response, detection of DNA damage;GO:0070914//UV-damage excision repair;GO:0045732//positive regulation of protein catabolic process;GO:0019…	GO:0003684//damaged DNA binding;GO:0031625//ubiquitin protein ligase binding;GO:0061630//ubiquitin protein ligase activity	K10609//Ubiquitin mediated proteolysis;Nucleotide excision repair
529835	320.524860415336	1.46569512801438	9.09052115416615e-15	3.12233730738694e-13	Up	ABI3//ABI family%2C member 3	GO:0016020//membrane;GO:0005737//cytoplasm;GO:0030027//lamellipodium	GO:0030334//regulation of cell migration	-	K05751//Regulation of actin cytoskeleton
104975811	545.458228761355	-3.48688066344571	9.2914672265279e-15	3.18606414333196e-13	Down	LOC104975811	-	-	-	-
282470	407.004872741456	3.12615213235156	9.49414535167826e-15	3.25017290458032e-13	Up	SLC11A1//solute carrier family 11 (proton-coupled divalent metal ion transporter)%2C member 1	GO:0005764//lysosome;GO:0016021//integral component of membrane;GO:0005886//plasma membrane;GO:0070821//tertiary granule membrane;GO:0009279//cell outer membrane;GO:0010008//endosome membrane;GO:0030670//phagocytic vesicle membrane;GO:0005770//late endosome	GO:0070574//cadmium ion transmembrane transport;GO:0000060//protein import into nucleus, translocation;GO:0006954//inflammatory response;GO:0007035//vacuolar acidification;GO:0043091//L-arginine import;GO:0060586//multicellular organismal iron ion homeostasis;GO:0006879//cellular iron ion homeostasis;GO:0050829//defense response to Gram-negative bacterium;GO:0032632//interleukin-3 production;GO:0…	GO:0051139//metal ion:proton antiporter activity;GO:0042803//protein homodimerization activity;GO:0005384//manganese ion transmembrane transporter activity	K12347//Mineral absorption;Lysosome
525796	59.3010610628683	3.35139392493444	9.70838286785252e-15	3.3180203728692e-13	Up	CDH4	GO:0005887//integral component of plasma membrane	GO:0034329//cell junction assembly;GO:0007411//axon guidance;GO:0007157//heterophilic cell-cell adhesion via plasma membrane cell adhesion molecules;GO:0034332//adherens junction organization;GO:0007156//homophilic cell adhesion via plasma membrane adhesion molecules;GO:0045773//positive regulation of axon extension	GO:0005509//calcium ion binding	K06797//Cell adhesion molecules (CAMs);K06736//Cell adhesion molecules (CAMs);Arrhythmogenic right ventricular cardiomyopathy (ARVC)
528057	345.147072029897	1.36534435826926	9.82286920020395e-15	3.35160835730391e-13	Up	CSGALNACT1//chondroitin sulfate N-acetylgalactosaminyltransferase 1	GO:0032580//Golgi cisterna membrane	GO:0019276//UDP-N-acetylgalactosamine metabolic process;GO:0050653//chondroitin sulfate proteoglycan biosynthetic process, polysaccharide chain biosynthetic process;GO:0001958//endochondral ossification;GO:0030206//chondroitin sulfate biosynthetic process;GO:0051216//cartilage development;GO:0030198//extracellular matrix organization;GO:0046398//UDP-glucuronate metabolic process	GO:0047238//glucuronosyl-N-acetylgalactosaminyl-proteoglycan 4-beta-N-acetylgalactosaminyltransferase activity;GO:0047237//glucuronylgalactosylproteoglycan 4-beta-N-acetylgalactosaminyltransferase activity;GO:0008955//peptidoglycan glycosyltransferase activity;GO:0015020//glucuronosyltransferase activity	K00746//Metabolic pathways;Glycosaminoglycan biosynthesis - chondroitin sulfate / dermatan sulfate
510926	216.42415793449	2.97320843532928	1.04293471607316e-14	3.552678933154e-13	Up	TMEM119//transmembrane protein 119	GO:0005783//endoplasmic reticulum	GO:0001649//osteoblast differentiation	-	-
101906923	48.0842420714884	-4.14699683981547	1.06844087971963e-14	3.63357764308597e-13	Down	LOC101906923	-	-	-	-
504357	715.280181043339	1.27016041870751	1.13379005522625e-14	3.84948718750627e-13	Up	AXIN1//axin 1	GO:0005634//nucleus;GO:0005938//cell cortex;GO:0016328//lateral plasma membrane;GO:0030877//beta-catenin destruction complex;GO:0048471//perinuclear region of cytoplasm;GO:0016023//cytoplasmic membrane-bounded vesicle;GO:0014069//postsynaptic density;GO:0005881//cytoplasmic microtubule	GO:0051248//negative regulation of protein metabolic process;GO:0021881//Wnt-activated signaling pathway involved in forebrain neuron fate commitment;GO:0031122//cytoplasmic microtubule organization;GO:0030511//positive regulation of transforming growth factor beta receptor signaling pathway;GO:0048320//axial mesoderm formation;GO:0071514//genetic imprinting;GO:0048048//embryonic eye morphogenesi…	GO:0002039//p53 binding;GO:0008022//protein C-terminus binding;GO:0043621//protein self-association;GO:0019901//protein kinase binding;GO:0042803//protein homodimerization activity;GO:0005096//GTPase activator activity;GO:0031625//ubiquitin protein ligase binding;GO:0030159//receptor signaling complex scaffold activity;GO:0070412//R-SMAD binding;GO:0070016//armadillo repeat domain binding;GO:0070…	K02157//Signaling pathways regulating pluripotency of stem cells;Colorectal cancer;Pathways in cancer;Hippo signaling pathway;Basal cell carcinoma;Wnt signaling pathway;Endometrial cancer
539992	2282.1966582335	-1.66590156976381	1.22408114018053e-14	4.14244283723614e-13	Down	LYPLA1//lysophospholipase I	GO:0070062//extracellular vesicular exosome;GO:0005739//mitochondrion;GO:0005829//cytosol	GO:0002084//protein depalmitoylation;GO:0046209//nitric oxide metabolic process;GO:0050999//regulation of nitric-oxide synthase activity;GO:0006631//fatty acid metabolic process;GO:0042997//negative regulation of Golgi to plasma membrane protein transport	GO:0004622//lysophospholipase activity;GO:0005515//protein binding;GO:0008474//palmitoyl-(protein) hydrolase activity	K06128//Choline metabolism in cancer;Glycerophospholipid metabolism
615964	1942.23526313322	-1.81274427203002	1.22303751389119e-14	4.14244283723614e-13	Down	NFU1//NFU1 iron-sulfur cluster scaffold	GO:0005739//mitochondrion;GO:0005829//cytosol;GO:0005654//nucleoplasm	GO:0016226//iron-sulfur cluster assembly	GO:0005506//iron ion binding;GO:0051539//4 iron, 4 sulfur cluster binding	-
511090	2041.0575169495	-1.48293426724886	1.25040955920072e-14	4.22462719862634e-13	Down	SUCLA2//succinate-CoA ligase%2C ADP-forming%2C beta subunit	GO:0043209//myelin sheath;GO:0070062//extracellular vesicular exosome;GO:0005739//mitochondrion	GO:0006099//tricarboxylic acid cycle	GO:0046872//metal ion binding;GO:0004775//succinate-CoA ligase (ADP-forming) activity;GO:0005524//ATP binding	K01900//Propanoate metabolism;Carbon metabolism;Citrate cycle (TCA cycle);Biosynthesis of antibiotics;Biosynthesis of secondary metabolites;Microbial metabolism in diverse environments;Metabolic pathways
100336382	218.771147312331	1.85532522965392	1.43416448955112e-14	4.83755614199811e-13	Up	TNIP2//TNFAIP3 interacting protein 2	GO:0005737//cytoplasm;GO:0005654//nucleoplasm	GO:0034138//toll-like receptor 3 signaling pathway;GO:2000352//negative regulation of endothelial cell apoptotic process;GO:0070498//interleukin-1-mediated signaling pathway;GO:0045944//positive regulation of transcription from RNA polymerase II promoter;GO:0023035//CD40 signaling pathway;GO:0050821//protein stabilization;GO:0050871//positive regulation of B cell activation;GO:0071222//cellular r…	GO:0031593//polyubiquitin binding;GO:0019901//protein kinase binding	-
517077	103.063613881701	-5.42873580121455	1.52638313513184e-14	5.14023193568748e-13	Down	SLC4A10//solute carrier family 4%2C sodium bicarbonate transporter%2C member 10	GO:0005887//integral component of plasma membrane;GO:0043025//neuronal cell body;GO:0016323//basolateral plasma membrane;GO:0097440//apical dendrite;GO:0097442//CA3 pyramidal cell dendrite;GO:0097441//basilar dendrite	GO:1902600//hydrogen ion transmembrane transport;GO:0009416//response to light stimulus;GO:0035641//locomotory exploration behavior;GO:0048854//brain morphogenesis;GO:0021860//pyramidal neuron development;GO:0035725//sodium ion transmembrane transport;GO:0051453//regulation of intracellular pH;GO:0009791//post-embryonic development;GO:0098656//anion transmembrane transport;GO:0015701//bicarbonate…	GO:0005452//inorganic anion exchanger activity;GO:0008510//sodium:bicarbonate symporter activity	-
617867	1389.9288975714	-1.87918852216849	1.53241553669819e-14	5.1521554556599e-13	Down	CPED1	GO:0005783//endoplasmic reticulum	-	-	-
788842	166.56393592126	2.74893485555841	1.56073096618635e-14	5.23883671880442e-13	Up	NYAP1	GO:0005622//intracellular	GO:0048812//neuron projection morphogenesis;GO:0014065//phosphatidylinositol 3-kinase signaling	-	-
101908069	19.5026075333644	5.43215398168889	1.60711728184159e-14	5.38579644029798e-13	Up	LOC101908069	GO:0005634//nucleus	GO:0010717//regulation of epithelial to mesenchymal transition	-	-
513622	1591.33782620927	-1.7500526576794	1.66467716183705e-14	5.56966499600401e-13	Down	MRPL51//mitochondrial ribosomal protein L51	GO:0005762//mitochondrial large ribosomal subunit;GO:0005743//mitochondrial inner membrane	GO:0032543//mitochondrial translation	GO:0003735//structural constituent of ribosome	-
527458	162.521694322901	1.53676210172943	1.70426826485487e-14	5.683734663291e-13	Up	KLHL26	-	-	-	-
281168	1091.99785107711	1.9646243140276	1.75348522385978e-14	5.83845635648127e-13	Up	FMOD//fibromodulin	GO:0005615//extracellular space;GO:0005578//proteinaceous extracellular matrix;GO:0005622//intracellular	-	-	-
788252	268.807054096024	1.81543936345939	1.8356907917087e-14	6.10234381031525e-13	Up	ADGRL1//latrophilin 1	GO:0030424//axon;GO:0016021//integral component of membrane;GO:0042734//presynaptic membrane;GO:0030054//cell junction;GO:0005622//intracellular;GO:0030426//growth cone	GO:0035584//calcium-mediated signaling using intracellular calcium source;GO:0007157//heterophilic cell-cell adhesion via plasma membrane cell adhesion molecules;GO:0007166//cell surface receptor signaling pathway;GO:0007186//G-protein coupled receptor signaling pathway;GO:0090129//positive regulation of synapse maturation	GO:0050839//cell adhesion molecule binding;GO:0004930//G-protein coupled receptor activity;GO:0016524//latrotoxin receptor activity;GO:0030246//carbohydrate binding	-
100294979	1585.74620465825	1.40246897485797	1.83891072686058e-14	6.10323548945365e-13	Up	ARF6	GO:0031527//filopodium membrane;GO:0030139//endocytic vesicle;GO:0042584//chromaffin granule membrane;GO:0055038//recycling endosome membrane;GO:0043209//myelin sheath;GO:0005938//cell cortex;GO:0001726//ruffle;GO:0030496//midbody;GO:0005769//early endosome;GO:0005925//focal adhesion;GO:0005794//Golgi apparatus;GO:0070062//extracellular vesicular exosome;GO:0005829//cytosol;GO:0000159//protein ph…	GO:0006928//cellular component movement;GO:0036010//protein localization to endosome;GO:0060998//regulation of dendritic spine development;GO:0090004//positive regulation of establishment of protein localization to plasma membrane;GO:0001889//liver development;GO:0030866//cortical actin cytoskeleton organization;GO:0034047//regulation of protein phosphatase type 2A activity;GO:0035020//regulation…	GO:0031681//G-protein beta-subunit binding;GO:0003924//GTPase activity;GO:0047485//protein N-terminus binding;GO:0005525//GTP binding;GO:0008601//protein phosphatase type 2A regulator activity;GO:0031996//thioesterase binding	K07941//Fc gamma R-mediated phagocytosis;Phospholipase D signaling pathway;Endocytosis;Ras signaling pathway
515593	780.333569609211	1.90877221399992	1.84762641688818e-14	6.12233516378155e-13	Up	MAP1A	GO:0005829//cytosol;GO:0097481//neuronal postsynaptic density;GO:0005874//microtubule;GO:0001750//photoreceptor outer segment	GO:0007605//sensory perception of sound;GO:0000226//microtubule cytoskeleton organization;GO:0002230//positive regulation of defense response to virus by host;GO:0045494//photoreceptor cell maintenance	GO:0008017//microtubule binding	-
540733	615.165448949207	-1.41400147931212	1.88169019436573e-14	6.22523330382404e-13	Down	RCHY1//ring finger and CHY zinc finger domain containing 1%2C E3 ubiquitin protein ligase	GO:0000151//ubiquitin ligase complex;GO:0005654//nucleoplasm;GO:0005737//cytoplasm	GO:0031398//positive regulation of protein ubiquitination;GO:0042787//protein ubiquitination involved in ubiquitin-dependent protein catabolic process;GO:0051865//protein autoubiquitination;GO:0032436//positive regulation of proteasomal ubiquitin-dependent protein catabolic process	GO:0008270//zinc ion binding;GO:0042803//protein homodimerization activity;GO:0002039//p53 binding;GO:0004842//ubiquitin-protein transferase activity;GO:0003676//nucleic acid binding	K10144//Ubiquitin mediated proteolysis;Measles;p53 signaling pathway
504993	232.667090725394	-1.68420568130556	1.93097523525464e-14	6.37807906379556e-13	Down	NUDT13//nudix (nucleoside diphosphate linked moiety X)-type motif 13	GO:0005739//mitochondrion	GO:0008152//metabolic process	GO:0016787//hydrolase activity;GO:0046872//metal ion binding	K03426//Nicotinate and nicotinamide metabolism;Peroxisome
615682	193.488909638123	-2.92955797580281	1.95712552215149e-14	6.45414424585749e-13	Down	C24H18orf42	-	GO:0008104//protein localization	GO:0051018//protein kinase A binding	-
789036	1967.93114241577	1.73135471674137	2.24350077259592e-14	7.38676201830665e-13	Up	CASKIN2//CASK interacting protein 2	-	-	-	-
533336	1704.11451322643	-1.05956958875479	2.40352939348207e-14	7.90107746725418e-13	Down	HERC4//HECT and RLD domain containing E3 ubiquitin protein ligase 4	GO:0005737//cytoplasm	GO:0007283//spermatogenesis;GO:0016567//protein ubiquitination	GO:0061630//ubiquitin protein ligase activity;GO:0016874//ligase activity	K10615//Ubiquitin mediated proteolysis
524184	591.386358358072	-1.1570550095823	2.42847471260719e-14	7.97040819564746e-13	Down	ECD//ecdysoneless homolog (Drosophila)	GO:0005737//cytoplasm;GO:0005654//nucleoplasm	GO:0008283//cell proliferation;GO:2000045//regulation of G1/S transition of mitotic cell cycle	-	-
520008	339.156052324594	-1.10744715428034	2.46548790575143e-14	8.07906393458355e-13	Down	ZNF569	GO:0005622//intracellular	GO:0006355//regulation of transcription, DNA-templated	GO:0003676//nucleic acid binding;GO:0046872//metal ion binding	-
281486	325.627303708581	1.40752453258702	2.5303090532911e-14	8.27835447704115e-13	Up	SELP//selectin P (granule membrane protein 140kDa%2C antigen CD62)	GO:0005615//extracellular space;GO:0031092//platelet alpha granule membrane;GO:0016021//integral component of membrane;GO:0005654//nucleoplasm;GO:0009897//external side of plasma membrane	GO:0010572//positive regulation of platelet activation;GO:0007157//heterophilic cell-cell adhesion via plasma membrane cell adhesion molecules;GO:0050901//leukocyte tethering or rolling;GO:0006954//inflammatory response;GO:0014068//positive regulation of phosphatidylinositol 3-kinase signaling;GO:0002687//positive regulation of leukocyte migration;GO:0033623//regulation of integrin activation	GO:0048306//calcium-dependent protein binding;GO:0042806//fucose binding;GO:0008201//heparin binding;GO:0033691//sialic acid binding;GO:0070492//oligosaccharide binding;GO:0001530//lipopolysaccharide binding;GO:0001948//glycoprotein binding	K06544//Staphylococcus aureus infection;Cell adhesion molecules (CAMs);K06496//Staphylococcus aureus infection;Malaria;Cell adhesion molecules (CAMs)
532684	1188.18904034882	1.70680959699673	2.56509345582024e-14	8.37890006097869e-13	Up	LOXL2//lysyl oxidase-like 2	GO:0005694//chromosome;GO:0005615//extracellular space;GO:0005604//basement membrane;GO:0016020//membrane;GO:0005654//nucleoplasm	GO:0002040//sprouting angiogenesis;GO:0016570//histone modification;GO:0043542//endothelial cell migration;GO:0018277//protein deamination;GO:0001935//endothelial cell proliferation;GO:0046688//response to copper ion;GO:0045892//negative regulation of transcription, DNA-templated;GO:0032332//positive regulation of chondrocyte differentiation;GO:0001837//epithelial to mesenchymal transition;GO:000…	GO:0003682//chromatin binding;GO:0005044//scavenger receptor activity;GO:0003714//transcription corepressor activity;GO:0070492//oligosaccharide binding;GO:0035064//methylated histone binding;GO:0005507//copper ion binding;GO:0004720//protein-lysine 6-oxidase activity	-
286813	570.273286917745	-2.7075587621657	2.84450563974807e-14	9.24777407438221e-13	Down	TTPA//tocopherol (alpha) transfer protein	GO:0005622//intracellular	GO:0046909//intermembrane transport;GO:0009636//response to toxic substance;GO:0001892//embryonic placenta development;GO:0090212//negative regulation of establishment of blood-brain barrier;GO:0042360//vitamin E metabolic process;GO:0051180//vitamin transport	GO:0043325//phosphatidylinositol-3,4-bisphosphate binding;GO:0005215//transporter activity;GO:0005546//phosphatidylinositol-4,5-bisphosphate binding	-
613498	626.19536912098	-1.2263063135718	2.84039772961523e-14	9.24777407438221e-13	Down	GSTK1//glutathione S-transferase kappa 1	GO:0005743//mitochondrial inner membrane;GO:0005777//peroxisome;GO:0070062//extracellular vesicular exosome	GO:0030855//epithelial cell differentiation;GO:0006749//glutathione metabolic process;GO:0055114//oxidation-reduction process	GO:0015035//protein disulfide oxidoreductase activity;GO:0004364//glutathione transferase activity;GO:0005102//receptor binding;GO:0004602//glutathione peroxidase activity	K13299//Metabolism of xenobiotics by cytochrome P450;Peroxisome;Glutathione metabolism;Drug metabolism - cytochrome P450;Chemical carcinogenesis
614946	1307.86481429359	1.72093721453523	2.98807301020063e-14	9.69927560940634e-13	Up	SLC39A13//solute carrier family 39 (zinc transporter)%2C member 13	GO:0005789//endoplasmic reticulum membrane;GO:0030173//integral component of Golgi membrane;GO:0048471//perinuclear region of cytoplasm	GO:0061448//connective tissue development;GO:0006882//cellular zinc ion homeostasis;GO:0071577//zinc ion transmembrane transport	GO:0042803//protein homodimerization activity;GO:0005385//zinc ion transmembrane transporter activity	-
510811	346.223674284468	-1.9532462778564	3.25294780169206e-14	1.05260096550214e-12	Down	HOMER2//homer homolog 2 (Drosophila)	GO:0030054//cell junction;GO:0030425//dendrite;GO:0005654//nucleoplasm;GO:0045177//apical part of cell;GO:0005730//nucleolus;GO:0097481//neuronal postsynaptic density;GO:0005737//cytoplasm;GO:0045211//postsynaptic membrane;GO:0043025//neuronal cell body	GO:2001256//regulation of store-operated calcium entry;GO:0048875//chemical homeostasis within a tissue;GO:0048148//behavioral response to cocaine;GO:0035584//calcium-mediated signaling using intracellular calcium source;GO:0007216//G-protein coupled glutamate receptor signaling pathway;GO:0008277//regulation of G-protein coupled receptor protein signaling pathway	GO:0035256//G-protein coupled glutamate receptor binding;GO:0030160//GKAP/Homer scaffold activity;GO:0042803//protein homodimerization activity;GO:0046982//protein heterodimerization activity;GO:0019904//protein domain specific binding;GO:0003779//actin binding	K15010//Glutamatergic synapse;FoxO signaling pathway
101909640	60.4433818004587	2.44760162410065	3.3733117642563e-14	1.08814301637328e-12	Up	ADAMTSL1	-	-	-	-
538483	1801.34994723144	1.63200218607791	3.36932780628596e-14	1.08814301637328e-12	Up	CIC	GO:0005634//nucleus	GO:0048286//lung alveolus development;GO:0000122//negative regulation of transcription from RNA polymerase II promoter	GO:0003682//chromatin binding	K04491//Arrhythmogenic right ventricular cardiomyopathy (ARVC);Basal cell carcinoma;Thyroid cancer;Endometrial cancer;Wnt signaling pathway;Melanogenesis;Adherens junction;Colorectal cancer;Hippo signaling pathway;Prostate cancer;Pathways in cancer;Acute myeloid leukemia
517263	1019.11897898786	1.05086428967553	3.44125928916459e-14	1.10833206109122e-12	Up	AMBRA1//autophagy/beclin-1 regulator 1	-	-	-	-
507516	338.377915643668	-2.8540560739231	3.47682684828471e-14	1.11804585912882e-12	Down	SCN7A	-	-	-	K04839//Adrenergic signaling in cardiomyocytes
282368	194.591507458608	1.99724465407994	3.62428261404415e-14	1.16365359643775e-12	Up	SLC6A9//solute carrier family 6 (neurotransmitter transporter%2C glycine)%2C member 9	GO:0005887//integral component of plasma membrane	GO:0006836//neurotransmitter transport;GO:1902475//L-alpha-amino acid transmembrane transport;GO:0015816//glycine transport;GO:0060092//regulation of synaptic transmission, glycinergic	GO:0005328//neurotransmitter:sodium symporter activity;GO:0015187//glycine transmembrane transporter activity;GO:0005283//sodium:amino acid symporter activity	-
511840	277.08130670764	1.5662098794261	3.64535542173304e-14	1.16860486907246e-12	Up	PPP6R1//protein phosphatase 6%2C regulatory subunit 1	GO:0005737//cytoplasm	GO:0043666//regulation of phosphoprotein phosphatase activity	GO:0019903//protein phosphatase binding	-
531419	294.82475127877	1.4887131301094	3.7003598749431e-14	1.18440156554487e-12	Up	CASP2//caspase 2%2C apoptosis-related cysteine peptidase	GO:0005737//cytoplasm;GO:0005634//nucleus	GO:2001235//positive regulation of apoptotic signaling pathway;GO:0035234//ectopic germ cell programmed cell death;GO:0006977//DNA damage response, signal transduction by p53 class mediator resulting in cell cycle arrest;GO:0006919//activation of cysteine-type endopeptidase activity involved in apoptotic process;GO:0008630//intrinsic apoptotic signaling pathway in response to DNA damage;GO:009719…	GO:0019904//protein domain specific binding;GO:0097199//cysteine-type endopeptidase activity involved in apoptotic signaling pathway	-
510748	527.173940161057	1.48424856512958	3.7635869541708e-14	1.20277724036151e-12	Up	PLEKHA4//pleckstrin homology domain containing%2C family A (phosphoinositide binding specific) member 4	-	-	-	-
508196	1262.63863572874	1.06555366501194	4.10388008030975e-14	1.30950506821859e-12	Up	DENND4B	GO:0005794//Golgi apparatus;GO:0005654//nucleoplasm	GO:0043547//positive regulation of GTPase activity;GO:0032483//regulation of Rab protein signal transduction	GO:0017112//Rab guanyl-nucleotide exchange factor activity	K16333//AMPK signaling pathway;PI3K-Akt signaling pathway;Insulin resistance;HTLV-I infection;Glucagon signaling pathway
100847755	515.268815266436	-1.69084582400938	4.20632537960075e-14	1.34012619220346e-12	Down	BBIP1	GO:0034464//BBSome	GO:0042755//eating behavior;GO:0042384//cilium assembly;GO:0097500//receptor localization to nonmotile primary cilium	-	-
282071	19.6829061325028	6.13057828162755	4.26960733406187e-14	1.35610861515203e-12	Up	SFTPC//surfactant protein C	GO:0005737//cytoplasm;GO:0005615//extracellular space	GO:0007585//respiratory gaseous exchange	-	-
509273	650.602741395216	-1.63441341935319	4.26533563591411e-14	1.35610861515203e-12	Down	FAHD1//fumarylacetoacetate hydrolase domain containing 1	GO:0005829//cytosol;GO:0005743//mitochondrial inner membrane;GO:0005654//nucleoplasm	GO:0008152//metabolic process	GO:0018773//acetylpyruvate hydrolase activity;GO:0034545//fumarylpyruvate hydrolase activity;GO:0047621//acylpyruvate hydrolase activity;GO:0046872//metal ion binding;GO:0008948//oxaloacetate decarboxylase activity	K01557//Metabolic pathways;Microbial metabolism in diverse environments;Tyrosine metabolism
534614	44.1680219074637	-3.51742041890685	4.44238564999375e-14	1.40882220989142e-12	Down	CCDC158	-	-	-	K04437//Proteoglycans in cancer;MAPK signaling pathway;Salmonella infection;Focal adhesion
520552	93.7963106991181	1.83782892909731	4.5275181652138e-14	1.43362164015506e-12	Up	GAL3ST4//galactose-3-O-sulfotransferase 4	GO:0016021//integral component of membrane;GO:0070062//extracellular vesicular exosome;GO:0032580//Golgi cisterna membrane	GO:0009058//biosynthetic process	GO:0001733//galactosylceramide sulfotransferase activity	-
510554	116.397598364401	2.10216404325851	4.58660109314107e-14	1.45010933949355e-12	Up	PCDH17//protocadherin 17	GO:0005886//plasma membrane;GO:0016021//integral component of membrane	GO:0007156//homophilic cell adhesion via plasma membrane adhesion molecules	GO:0005509//calcium ion binding	-
404110	3288.45145980613	-1.6967613149015	4.77703021461412e-14	1.50800998087903e-12	Down	ZFAND5//zinc finger%2C AN1-type domain 5	GO:0005737//cytoplasm	GO:0001701//in utero embryonic development;GO:0048705//skeletal system morphogenesis;GO:0003016//respiratory system process;GO:0060324//face development;GO:0010761//fibroblast migration;GO:0048745//smooth muscle tissue development;GO:0048008//platelet-derived growth factor receptor signaling pathway;GO:0001944//vasculature development	GO:0003677//DNA binding;GO:0008270//zinc ion binding;GO:0005515//protein binding	-
107133421	202.527437285993	2.13620922068546	4.97081165865732e-14	1.56679074186063e-12	Up	LOC107133421	-	-	-	-
107132192	17.7546227957439	5.32045423273149	5.32241187370668e-14	1.6750610397661e-12	Up	LOC107132192	-	-	-	-
539332	2901.74336044315	-1.85613631459453	5.50895514613425e-14	1.72850782331742e-12	Down	CFL2//cofilin 2 (muscle)	GO:0031674//I band;GO:0016363//nuclear matrix;GO:0015629//actin cytoskeleton;GO:0070062//extracellular vesicular exosome;GO:0005615//extracellular space	GO:0030836//positive regulation of actin filament depolymerization;GO:0045214//sarcomere organization;GO:0046716//muscle cell cellular homeostasis	GO:0003779//actin binding	K05765//Pertussis;Fc gamma R-mediated phagocytosis;Regulation of actin cytoskeleton;Axon guidance
615501	236.094885177475	1.17099481392014	5.60244014972462e-14	1.75517659054327e-12	Up	SH3RF3	-	-	GO:0008270//zinc ion binding;GO:0005515//protein binding	-
100848804	28.3823896236005	6.81692854426971	5.90732131439461e-14	1.84789232704595e-12	Up	LOC100848804	-	-	-	-
505543	3354.57750642686	2.19322995889385	5.95652458610879e-14	1.85766302966774e-12	Up	STAB1//stabilin 1	GO:0005887//integral component of plasma membrane	GO:0016525//negative regulation of angiogenesis;GO:0007267//cell-cell signaling;GO:0007155//cell adhesion;GO:0006898//receptor-mediated endocytosis;GO:0042742//defense response to bacterium	GO:0005540//hyaluronic acid binding;GO:0030169//low-density lipoprotein particle binding;GO:0005041//low-density lipoprotein receptor activity;GO:0005044//scavenger receptor activity	-
617096	44.3940330953907	5.22656590815782	6.13371734904752e-14	1.91004327750385e-12	Up	CDH26	GO:0005886//plasma membrane;GO:0016021//integral component of membrane	GO:0007156//homophilic cell adhesion via plasma membrane adhesion molecules	GO:0005509//calcium ion binding	K05095//Signaling pathways regulating pluripotency of stem cells;Regulation of actin cytoskeleton;Endocytosis;Ras signaling pathway;PI3K-Akt signaling pathway;MAPK signaling pathway;Rap1 signaling pathway;K06797//Cell adhesion molecules (CAMs);K04362//Adherens junction;Regulation of actin cytoskeleton;Central carbon metabolism in cancer;Rap1 signaling pathway;MAPK signaling pathway;PI3K-Akt signa…
541268	1387.26523643103	1.51406261507429	6.19917822235309e-14	1.92752493388864e-12	Up	DAB2IP//DAB2 interacting protein	GO:0044301//climbing fiber;GO:0070062//extracellular vesicular exosome;GO:0031235//intrinsic component of the cytoplasmic side of the plasma membrane;GO:0032809//neuronal cell body membrane;GO:1990032//parallel fiber;GO:0030139//endocytic vesicle;GO:0044300//cerebellar mossy fiber	GO:1900006//positive regulation of dendrite development;GO:0045944//positive regulation of transcription from RNA polymerase II promoter;GO:0043407//negative regulation of MAP kinase activity;GO:0035414//negative regulation of catenin import into nucleus;GO:1901800//positive regulation of proteasomal protein catabolic process;GO:0038026//reelin-mediated signaling pathway;GO:0090129//positive regu…	GO:0017124//SH3 domain binding;GO:0032403//protein complex binding;GO:0035591//signaling adaptor activity;GO:0051721//protein phosphatase 2A binding;GO:0005123//death receptor binding;GO:0036312//phosphatidylinositol 3-kinase regulatory subunit binding;GO:0043184//vascular endothelial growth factor receptor 2 binding;GO:0035662//Toll-like receptor 4 binding;GO:0047485//protein N-terminus binding;…	K17633//Ras signaling pathway
541054	1093.9099099752	-1.26011793772477	6.27746325182179e-14	1.94893555041921e-12	Down	BTG3//BTG family%2C member 3	GO:0005737//cytoplasm	GO:0045930//negative regulation of mitotic cell cycle	-	K14443//RNA degradation
534400	1128.7058945555	-1.04195546518151	6.37619197767005e-14	1.97661951307772e-12	Down	CEP120//centrosomal protein 120kDa	GO:0005737//cytoplasm;GO:0005813//centrosome	GO:0032880//regulation of protein localization;GO:0022027//interkinetic nuclear migration;GO:0032886//regulation of microtubule-based process;GO:0030953//astral microtubule organization;GO:0021987//cerebral cortex development;GO:0022008//neurogenesis	GO:0008022//protein C-terminus binding	-
504229	351.773271092568	-1.84890936988548	6.65168418276073e-14	2.05585760608286e-12	Down	TMEM126B	-	-	-	-
511279	354.609763105471	2.1016334489121	6.64802734511215e-14	2.05585760608286e-12	Up	SMAD6//SMAD family member 6	GO:0005634//nucleus;GO:0005667//transcription factor complex;GO:0005829//cytosol	GO:0045444//fat cell differentiation;GO:0035556//intracellular signal transduction;GO:0007352//zygotic specification of dorsal/ventral axis;GO:0043627//response to estrogen;GO:0001657//ureteric bud development;GO:0006955//immune response;GO:0060394//negative regulation of pathway-restricted SMAD protein phosphorylation;GO:0030514//negative regulation of BMP signaling pathway;GO:0034616//response …	GO:0070412//R-SMAD binding;GO:0031625//ubiquitin protein ligase binding;GO:0070411//I-SMAD binding;GO:0042802//identical protein binding;GO:0070410//co-SMAD binding;GO:0003682//chromatin binding;GO:0030617//transforming growth factor beta receptor, inhibitory cytoplasmic mediator activity;GO:0003700//sequence-specific DNA binding transcription factor activity;GO:0000978//RNA polymerase II core pr…	K04677//TGF-beta signaling pathway
539209	94.9948626423563	2.00790455867149	6.92095954661762e-14	2.13589075440914e-12	Up	DACT3	GO:0005737//cytoplasm	GO:0010719//negative regulation of epithelial to mesenchymal transition;GO:0090090//negative regulation of canonical Wnt signaling pathway;GO:0030308//negative regulation of cell growth;GO:0035414//negative regulation of catenin import into nucleus	GO:0070097//delta-catenin binding;GO:0051018//protein kinase A binding;GO:0042802//identical protein binding;GO:0008013//beta-catenin binding;GO:0005080//protein kinase C binding	K06070//Aldosterone synthesis and secretion;Rap1 signaling pathway
507619	60.3829750388853	3.09640406001464	7.02956971932762e-14	2.16617605196032e-12	Up	ZNF580	GO:0005634//nucleus	GO:0070301//cellular response to hydrogen peroxide;GO:0010595//positive regulation of endothelial cell migration;GO:0002690//positive regulation of leukocyte chemotaxis;GO:0032757//positive regulation of interleukin-8 production;GO:0001938//positive regulation of endothelial cell proliferation;GO:0010628//positive regulation of gene expression;GO:0006357//regulation of transcription from RNA poly…	GO:0000981//sequence-specific DNA binding RNA polymerase II transcription factor activity;GO:0000977//RNA polymerase II regulatory region sequence-specific DNA binding;GO:0046872//metal ion binding;GO:0005515//protein binding	-
782444	1069.81694947514	1.52501064361586	7.26064493395001e-14	2.23405290623935e-12	Up	TRIM8//tripartite motif containing 8	GO:0016605//PML body;GO:0005829//cytosol	GO:0019827//stem cell maintenance;GO:1900182//positive regulation of protein localization to nucleus;GO:0043123//positive regulation of I-kappaB kinase/NF-kappaB signaling;GO:0045087//innate immune response;GO:1902187//negative regulation of viral release from host cell;GO:0051092//positive regulation of NF-kappaB transcription factor activity;GO:0032897//negative regulation of viral transcriptio…	GO:0042803//protein homodimerization activity;GO:0008270//zinc ion binding	-
513154	324.700064663459	-2.17555805046479	7.52618876949533e-14	2.31231805626828e-12	Down	APLP1//amyloid beta (A4) precursor-like protein 1	GO:0005886//plasma membrane;GO:0048471//perinuclear region of cytoplasm;GO:0016021//integral component of membrane	GO:0030818//negative regulation of cAMP biosynthetic process;GO:0071874//cellular response to norepinephrine stimulus	GO:0042802//identical protein binding;GO:0031694//alpha-2A adrenergic receptor binding;GO:0031696//alpha-2C adrenergic receptor binding;GO:0031695//alpha-2B adrenergic receptor binding;GO:0008201//heparin binding;GO:0046914//transition metal ion binding	-
528109	1750.24439275675	-1.08671311794864	7.83847799968084e-14	2.4046915370831e-12	Down	MPP5//membrane protein%2C palmitoylated 5 (MAGUK p55 subfamily member 5)	GO:0005654//nucleoplasm;GO:0005886//plasma membrane;GO:0035749//myelin sheath adaxonal region;GO:0043219//lateral loop;GO:0005737//cytoplasm;GO:0043220//Schmidt-Lanterman incisure;GO:0070062//extracellular vesicular exosome	GO:0002011//morphogenesis of an epithelial sheet;GO:0035750//protein localization to myelin sheath abaxonal region;GO:0032287//peripheral nervous system myelin maintenance	GO:0019904//protein domain specific binding	K06091//Hippo signaling pathway;Hippo signaling pathway - fly;Tight junction
615499	71.6887294921492	2.63000811764005	7.97015899296344e-14	2.44146633329637e-12	Up	FHL5//four and a half LIM domains 5	GO:0005634//nucleus	GO:0045944//positive regulation of transcription from RNA polymerase II promoter	GO:0003713//transcription coactivator activity;GO:0008270//zinc ion binding	K14380//Osteoclast differentiation
532719	499.867028032082	1.33688487283673	8.30826480629229e-14	2.54127206212582e-12	Up	GDPD5//glycerophosphodiester phosphodiesterase domain containing 5	GO:0016020//membrane;GO:0097038//perinuclear endoplasmic reticulum;GO:0030424//axon;GO:0043025//neuronal cell body	GO:0006629//lipid metabolic process;GO:0021522//spinal cord motor neuron differentiation;GO:0045787//positive regulation of cell cycle;GO:0045666//positive regulation of neuron differentiation;GO:0031175//neuron projection development;GO:0021895//cerebral cortex neuron differentiation;GO:0048505//regulation of timing of cell differentiation	GO:0008889//glycerophosphodiester phosphodiesterase activity;GO:0047389//glycerophosphocholine phosphodiesterase activity	-
790871	48.5325456568643	-6.48083571461655	8.36278537753649e-14	2.55417006279649e-12	Down	LOC790871	-	-	-	-
107133431	18.6807676204011	5.35559068752423	8.72184570286214e-14	2.6599056577888e-12	Up	LOC107133431	-	-	-	-
404177	107.928632635896	-2.61361041502253	9.09031965358889e-14	2.76819645769157e-12	Down	KCNN2//potassium intermediate/small conductance calcium-activated channel%2C subfamily N%2C member 2	GO:0016021//integral component of membrane;GO:0030018//Z disc;GO:0043025//neuronal cell body;GO:0030315//T-tubule;GO:0005790//smooth endoplasmic reticulum;GO:0009986//cell surface;GO:0043197//dendritic spine	GO:0048168//regulation of neuronal synaptic plasticity;GO:1901379//regulation of potassium ion transmembrane transport	GO:0051393//alpha-actinin binding;GO:0005516//calmodulin binding;GO:0042803//protein homodimerization activity;GO:0016286//small conductance calcium-activated potassium channel activity;GO:0019904//protein domain specific binding	K04943//Serotonergic synapse;Bile secretion;Insulin secretion
617257	725.93309750798	1.21864052395907	9.13308232116255e-14	2.77712857580409e-12	Up	CCDC9//coiled-coil domain containing 9	-	-	GO:0044822//poly(A) RNA binding	-
524166	854.639978498298	-1.41711050692565	9.3783759392189e-14	2.84752833032642e-12	Down	RNF144B//ring finger protein 144B	GO:0000151//ubiquitin ligase complex;GO:0016021//integral component of membrane;GO:0031966//mitochondrial membrane	GO:0006915//apoptotic process;GO:0042787//protein ubiquitination involved in ubiquitin-dependent protein catabolic process;GO:0032436//positive regulation of proteasomal ubiquitin-dependent protein catabolic process;GO:0000209//protein polyubiquitination	GO:0031624//ubiquitin conjugating enzyme binding;GO:0061630//ubiquitin protein ligase activity;GO:0016874//ligase activity;GO:0008270//zinc ion binding	-
532704	406.800188751348	-1.74423558815183	9.66349204924669e-14	2.92979508947615e-12	Down	TBC1D7//TBC1 domain family%2C member 7	GO:0016023//cytoplasmic membrane-bounded vesicle;GO:0036064//ciliary basal body	GO:0032007//negative regulation of TOR signaling;GO:0070848//response to growth factor;GO:0031398//positive regulation of protein ubiquitination;GO:1902018//negative regulation of cilium assembly	GO:0017137//Rab GTPase binding;GO:0005096//GTPase activator activity	-
511940	3912.82468557599	-2.31509933245263	9.8639362456808e-14	2.98618755127294e-12	Down	MAL2//mal%2C T-cell differentiation protein 2	GO:0012505//endomembrane system;GO:0048471//perinuclear region of cytoplasm;GO:0045121//membrane raft;GO:0016021//integral component of membrane;GO:0070062//extracellular vesicular exosome;GO:0016324//apical plasma membrane	-	GO:0005515//protein binding	-
504244	221.826117404401	1.80436410842951	1.00329802430418e-13	3.03292298955228e-12	Up	TUBA1C//tubulin%2C alpha 1c	GO:0005881//cytoplasmic microtubule;GO:0031982//vesicle;GO:0005634//nucleus	GO:0051301//cell division;GO:0051084//'de novo' posttranslational protein folding;GO:0007017//microtubule-based process;GO:0030705//cytoskeleton-dependent intracellular transport;GO:0051258//protein polymerization	GO:0005200//structural constituent of cytoskeleton;GO:0005525//GTP binding;GO:0005515//protein binding;GO:0003924//GTPase activity	K07374//Pathogenic Escherichia coli infection;Gap junction;Phagosome
507729	458.777410956512	1.17184155727494	1.03904021636752e-13	3.13638460639872e-12	Up	TCEA2//transcription elongation factor A (SII)%2C 2	GO:0005813//centrosome;GO:0005654//nucleoplasm	GO:0006357//regulation of transcription from RNA polymerase II promoter;GO:0032784//regulation of DNA-templated transcription, elongation	GO:0003677//DNA binding;GO:0008270//zinc ion binding	-
613968	769.830879119959	-1.04425031604294	1.04437859872972e-13	3.14790324867847e-12	Down	CLNS1A//chloride channel%2C nucleotide-sensitive%2C 1A	GO:0005654//nucleoplasm;GO:0005886//plasma membrane;GO:0034709//methylosome;GO:0034715//pICln-Sm protein complex;GO:0005829//cytosol	GO:0006884//cell volume homeostasis;GO:0006821//chloride transport;GO:0000387//spliceosomal snRNP assembly	GO:0044822//poly(A) RNA binding;GO:0046982//protein heterodimerization activity	K05019//RNA transport
511561	735.590008753395	1.49617388897708	1.07953188584742e-13	3.24912384332853e-12	Up	SNX33//sorting nexin 33	GO:0005768//endosome;GO:0030659//cytoplasmic vesicle membrane;GO:0005829//cytosol;GO:0019898//extrinsic component of membrane	GO:0017038//protein import;GO:0007032//endosome organization;GO:0097320//membrane tubulation;GO:0051044//positive regulation of membrane protein ectodomain proteolysis;GO:0006886//intracellular protein transport;GO:0036089//cleavage furrow formation;GO:2000009//negative regulation of protein localization to cell surface;GO:0016050//vesicle organization;GO:0016197//endosomal transport;GO:0044351//…	GO:0042802//identical protein binding;GO:0035091//phosphatidylinositol binding	-
519937	382.817158746784	1.86170971384319	1.09501716187448e-13	3.28616398491708e-12	Up	AJUBA//ajuba LIM protein	GO:0005829//cytosol;GO:0005667//transcription factor complex;GO:0005925//focal adhesion;GO:0030027//lamellipodium;GO:0005911//cell-cell junction;GO:0000932//cytoplasmic mRNA processing body;GO:0005634//nucleus;GO:0005886//plasma membrane;GO:0005815//microtubule organizing center	GO:0031328//positive regulation of cellular biosynthetic process;GO:0031334//positive regulation of protein complex assembly;GO:0043406//positive regulation of MAP kinase activity;GO:1900037//regulation of cellular response to hypoxia;GO:0043087//regulation of GTPase activity;GO:0016339//calcium-dependent cell-cell adhesion via plasma membrane cell adhesion molecules;GO:0030032//lamellipodium ass…	GO:0051015//actin filament binding;GO:0003682//chromatin binding;GO:0008270//zinc ion binding;GO:0045294//alpha-catenin binding;GO:0003714//transcription corepressor activity	K16682//Hippo signaling pathway;Hippo signaling pathway - fly
506828	233.110214471748	-3.23824035266218	1.10247135968379e-13	3.29895807585841e-12	Down	LOC506828	GO:0005615//extracellular space	GO:0010951//negative regulation of endopeptidase activity;GO:0007566//embryo implantation	GO:0004866//endopeptidase inhibitor activity	K03910//Complement and coagulation cascades
534010	531.14746667225	3.26895615068092	1.10238185106218e-13	3.29895807585841e-12	Up	SOX17//SRY (sex determining region Y)-box 17	GO:0044798//nuclear transcription factor complex	GO:0003142//cardiogenic plate morphogenesis;GO:0030308//negative regulation of cell growth;GO:0060913//cardiac cell fate determination;GO:0045597//positive regulation of cell differentiation;GO:0021903//rostrocaudal neural tube patterning;GO:0001525//angiogenesis;GO:0042789//mRNA transcription from RNA polymerase II promoter;GO:0007283//spermatogenesis;GO:0001570//vasculogenesis;GO:0023019//signa…	GO:0003705//RNA polymerase II distal enhancer sequence-specific DNA binding transcription factor activity;GO:0001228//RNA polymerase II transcription regulatory region sequence-specific DNA binding transcription factor activity involved in positive regulation of transcription;GO:0044212//transcription regulatory region DNA binding;GO:0003713//transcription coactivator activity;GO:0043565//sequenc…	K04495//Wnt signaling pathway
513824	749.861536671663	-1.15338425462049	1.10474434415793e-13	3.30098248614934e-12	Down	TMEM128//transmembrane protein 128	GO:0016021//integral component of membrane	-	-	-
614360	2192.39925014864	-1.54541515342183	1.11651508854134e-13	3.33133946403596e-12	Down	SEP15//15 kDa selenoprotein	GO:0005788//endoplasmic reticulum lumen	-	-	K05202//Glutamatergic synapse;Neuroactive ligand-receptor interaction;K12662//Spliceosome
535675	186.824334419848	2.86085343191108	1.12413959933627e-13	3.3492556909908e-12	Up	PTPRU//protein tyrosine phosphatase%2C receptor type%2C U	GO:0005911//cell-cell junction;GO:0005887//integral component of plasma membrane	GO:0031100//organ regeneration;GO:0035335//peptidyl-tyrosine dephosphorylation;GO:0051384//response to glucocorticoid;GO:0007185//transmembrane receptor protein tyrosine phosphatase signaling pathway;GO:0030336//negative regulation of cell migration;GO:0008285//negative regulation of cell proliferation;GO:0034109//homotypic cell-cell adhesion;GO:0030154//cell differentiation;GO:0060070//canonical…	GO:0008013//beta-catenin binding;GO:0005001//transmembrane receptor protein tyrosine phosphatase activity	-
534043	836.67446598338	1.93666711852836	1.13684216333973e-13	3.38222811674468e-12	Up	CD109	-	-	-	-
280843	80983.4084662623	-2.47808771088758	1.14669581290084e-13	3.40664214415959e-12	Down	LPL//lipoprotein lipase	GO:0031225//anchored component of membrane;GO:0005886//plasma membrane;GO:0042627//chylomicron;GO:0034361//very-low-density lipoprotein particle;GO:0009986//cell surface;GO:0070062//extracellular vesicular exosome	GO:0010744//positive regulation of macrophage derived foam cell differentiation;GO:0006644//phospholipid metabolic process;GO:0034372//very-low-density lipoprotein particle remodeling;GO:0006633//fatty acid biosynthetic process;GO:0010890//positive regulation of sequestering of triglyceride;GO:0070328//triglyceride homeostasis;GO:0009749//response to glucose;GO:0010886//positive regulation of cho…	GO:0005102//receptor binding;GO:0004620//phospholipase activity;GO:0004465//lipoprotein lipase activity;GO:0008201//heparin binding;GO:0034185//apolipoprotein binding	K01059//PPAR signaling pathway;Glycerolipid metabolism;Alzheimer's disease
510465	563.825283450375	1.28546829090619	1.17646317352522e-13	3.49006155509052e-12	Up	CRTC1//CREB regulated transcription coactivator 1	-	-	-	K15309//HTLV-I infection
511901	1434.30263016194	1.02262726159951	1.18668172060809e-13	3.51533208266669e-12	Up	H1FX	GO:0000786//nucleosome;GO:0005730//nucleolus	GO:0006334//nucleosome assembly	GO:0044822//poly(A) RNA binding;GO:0003677//DNA binding	-
519165	273.538193465428	1.88138524346644	1.22471765060471e-13	3.62281643226805e-12	Up	HLX//H2.0-like homeobox	GO:0005634//nucleus	GO:0006355//regulation of transcription, DNA-templated;GO:0046622//positive regulation of organ growth;GO:0048484//enteric nervous system development;GO:0045627//positive regulation of T-helper 1 cell differentiation;GO:0048557//embryonic digestive tract morphogenesis;GO:0007519//skeletal muscle tissue development;GO:0045629//negative regulation of T-helper 2 cell differentiation;GO:0008284//posi…	GO:0043565//sequence-specific DNA binding;GO:0005515//protein binding	-
104975755	25.6916737130402	3.07556907785415	1.24732969523397e-13	3.68443372976468e-12	Up	LOC104975755	GO:0005667//transcription factor complex;GO:0005654//nucleoplasm	GO:0003148//outflow tract septum morphogenesis;GO:0008584//male gonad development;GO:0048468//cell development;GO:0000122//negative regulation of transcription from RNA polymerase II promoter;GO:0001889//liver development;GO:0032912//negative regulation of transforming growth factor beta2 production;GO:0051891//positive regulation of cardioblast differentiation;GO:0042493//response to drug;GO:003…	GO:0000979//RNA polymerase II core promoter sequence-specific DNA binding;GO:0001103//RNA polymerase II repressing transcription factor binding;GO:0019901//protein kinase binding;GO:0003682//chromatin binding;GO:0003705//RNA polymerase II distal enhancer sequence-specific DNA binding transcription factor activity;GO:0001228//RNA polymerase II transcription regulatory region sequence-specific DNA …	-
506264	3288.31406393554	1.49125243147804	1.26355263664782e-13	3.72702965306234e-12	Up	CRIM1//cysteine rich transmembrane BMP regulator 1 (chordin-like)	GO:0070062//extracellular vesicular exosome	GO:0010951//negative regulation of endopeptidase activity;GO:0001558//regulation of cell growth	GO:0030165//PDZ domain binding;GO:0005520//insulin-like growth factor binding;GO:0004867//serine-type endopeptidase inhibitor activity	K04657//TGF-beta signaling pathway
505592	708.933241427514	1.00909454140292	1.29693597704566e-13	3.82004917341498e-12	Up	CCDC97//coiled-coil domain containing 97	GO:0005686//U2 snRNP	-	-	-
785916	778.851130550869	-1.388606150981	1.30689572441197e-13	3.84390937320999e-12	Down	PRRG1//proline rich Gla (G-carboxyglutamic acid) 1	GO:0016021//integral component of membrane;GO:0005576//extracellular region	-	GO:0005509//calcium ion binding	K01314//Complement and coagulation cascades;K06464//Natural killer cell mediated cytotoxicity;Regulation of actin cytoskeleton;Leishmaniasis;Hippo signaling pathway;Leukocyte transendothelial migration;Viral myocarditis;Amoebiasis;Rheumatoid arthritis;Staphylococcus aureus infection;Legionellosis;Rap1 signaling pathway;Pertussis;Tuberculosis;Malaria;Cell adhesion molecules (CAMs);Phagosome;HTLV-I…
516209	782.425517129401	1.46322296865406	1.33184836345711e-13	3.90618845548974e-12	Up	LFNG//LFNG O-fucosylpeptide 3-beta-N-acetylglucosaminyltransferase	GO:0030173//integral component of Golgi membrane	GO:0014807//regulation of somitogenesis;GO:0001541//ovarian follicle development;GO:0007143//female meiotic division;GO:0032092//positive regulation of protein binding;GO:0007386//compartment pattern specification;GO:0045747//positive regulation of Notch signaling pathway;GO:0008152//metabolic process	GO:0046872//metal ion binding;GO:0033829//O-fucosylpeptide 3-beta-N-acetylglucosaminyltransferase activity	K05948//Other types of O-glycan biosynthesis;Notch signaling pathway
506958	399.49431580788	1.54683982154673	1.36510036697849e-13	3.99238759377852e-12	Up	PQLC3//PQ loop repeat containing 3	GO:0005783//endoplasmic reticulum	GO:0006488//dolichol-linked oligosaccharide biosynthetic process	-	-
784675	1279.6606098465	1.33081485366071	1.37043336427473e-13	4.00232354139953e-12	Up	KIAA1462//KIAA1462 ortholog	GO:0005912//adherens junction;GO:0005911//cell-cell junction	GO:0007155//cell adhesion	-	-
281801	741.393279279985	1.21491944497899	1.38790884253879e-13	4.04764331977075e-12	Up	GRK5//G protein-coupled receptor kinase 5	GO:0005886//plasma membrane;GO:0005654//nucleoplasm;GO:0005925//focal adhesion;GO:0031965//nuclear membrane;GO:0005737//cytoplasm	GO:0016055//Wnt signaling pathway;GO:0045444//fat cell differentiation;GO:0007217//tachykinin receptor signaling pathway;GO:0051726//regulation of cell cycle;GO:0008284//positive regulation of cell proliferation;GO:0043066//negative regulation of apoptotic process;GO:0046777//protein autophosphorylation	GO:0004703//G-protein coupled receptor kinase activity;GO:0047696//beta-adrenergic receptor kinase activity;GO:0005524//ATP binding;GO:0008289//lipid binding	K08291//Chemokine signaling pathway;Endocytosis;Morphine addiction
100297110	53.8501465022061	-6.49199700479106	1.4020332023876e-13	4.08307613038991e-12	Down	LOC100297110	-	-	-	-
506968	532.671162035629	-1.18663548098691	1.4734176557782e-13	4.28493064254933e-12	Down	NADK2//NAD kinase 2%2C mitochondrial	-	GO:0016310//phosphorylation;GO:0019674//NAD metabolic process;GO:0006741//NADP biosynthetic process	GO:0003951//NAD+ kinase activity	K00858//Metabolic pathways;Nicotinate and nicotinamide metabolism
504534	359.731953482699	1.12073402208833	1.47630957337688e-13	4.28731082144857e-12	Up	SLC10A3//solute carrier family 10%2C member 3	GO:0005887//integral component of plasma membrane	GO:0055085//transmembrane transport;GO:0032526//response to retinoic acid;GO:0015721//bile acid and bile salt transport	GO:0008508//bile acid:sodium symporter activity	-
497031	74.1920987952098	-2.47445974182007	1.62147544117391e-13	4.69569295478331e-12	Down	SLC2A12//solute carrier family 2 (facilitated glucose transporter)%2C member 12	GO:0012505//endomembrane system;GO:0005887//integral component of plasma membrane	GO:0046323//glucose import;GO:0015992//proton transport	GO:0005351//sugar:proton symporter activity;GO:0005355//glucose transmembrane transporter activity	-
104968457	233.486244716042	-1.43048796378542	1.62899895700645e-13	4.71088271804509e-12	Down	ISPD	-	GO:0008299//isoprenoid biosynthetic process;GO:0007411//axon guidance;GO:0035269//protein O-linked mannosylation	GO:0050518//2-C-methyl-D-erythritol 4-phosphate cytidylyltransferase activity	-
514203	20.9483559142997	3.66886608913147	1.66980005611312e-13	4.82213069277248e-12	Up	GHSR//growth hormone secretagogue receptor	GO:0016021//integral component of membrane;GO:0009986//cell surface;GO:0043005//neuron projection;GO:0045121//membrane raft;GO:0005886//plasma membrane	GO:0040018//positive regulation of multicellular organism growth;GO:0032869//cellular response to insulin stimulus;GO:0046676//negative regulation of insulin secretion;GO:0008154//actin polymerization or depolymerization;GO:0043134//regulation of hindgut contraction;GO:0042536//negative regulation of tumor necrosis factor biosynthetic process;GO:0051963//regulation of synapse assembly;GO:0045923/…	GO:0017046//peptide hormone binding;GO:0001616//growth hormone secretagogue receptor activity;GO:0016520//growth hormone-releasing hormone receptor activity	K04284//Neuroactive ligand-receptor interaction;cAMP signaling pathway
536558	2914.57952102876	-1.03695157774724	1.72268841002179e-13	4.96792583738082e-12	Down	HSPA4//heat shock 70kDa protein 4	GO:0070062//extracellular vesicular exosome;GO:0005829//cytosol	GO:0045040//protein import into mitochondrial outer membrane;GO:0051131//chaperone-mediated protein complex assembly;GO:0006986//response to unfolded protein	GO:0005524//ATP binding;GO:0005515//protein binding	K09489//Antigen processing and presentation
533492	114.411639320931	1.98148977875732	1.78880684412664e-13	5.15000014700158e-12	Up	PVRL1//poliovirus receptor-related 1 (herpesvirus entry mediator C)	GO:0032584//growth cone membrane;GO:0030424//axon;GO:0005576//extracellular region;GO:0005913//cell-cell adherens junction;GO:0016342//catenin complex;GO:0005887//integral component of plasma membrane;GO:0043231//intracellular membrane-bounded organelle;GO:0042734//presynaptic membrane	GO:0006955//immune response;GO:0051963//regulation of synapse assembly;GO:0016337//single organismal cell-cell adhesion;GO:0006826//iron ion transport;GO:0046718//viral entry into host cell;GO:0007165//signal transduction;GO:0007157//heterophilic cell-cell adhesion via plasma membrane cell adhesion molecules;GO:0070166//enamel mineralization;GO:0008037//cell recognition;GO:0034329//cell junction …	GO:0015026//coreceptor activity;GO:0001618//virus receptor activity;GO:0046982//protein heterodimerization activity;GO:0050839//cell adhesion molecule binding;GO:0030246//carbohydrate binding;GO:0046790//virion binding;GO:0005102//receptor binding;GO:0042803//protein homodimerization activity	K06081//Cell adhesion molecules (CAMs);Adherens junction;Herpes simplex infection;K06780//Cell adhesion molecules (CAMs);K06592//Cell adhesion molecules (CAMs);Adherens junction;K06593//Adherens junction
614726	572.973500272366	1.92490632015707	1.79080626091509e-13	5.15000014700158e-12	Up	SH2B3//SH2B adaptor protein 3	GO:0005622//intracellular	GO:0009967//positive regulation of signal transduction;GO:0035556//intracellular signal transduction;GO:0030154//cell differentiation;GO:0035162//embryonic hemopoiesis	GO:0004871//signal transducer activity;GO:0035591//signaling adaptor activity	K12459//Neurotrophin signaling pathway
101902787	38.1547020882702	4.55147190171994	1.80303265257859e-13	5.17795918852325e-12	Up	-	-	-	-	-
617469	325.799208962969	1.89761480231248	1.88381901930929e-13	5.40245851071543e-12	Up	PMEPA1//prostate transmembrane protein%2C androgen induced 1	GO:0031901//early endosome membrane;GO:0000139//Golgi membrane;GO:0016021//integral component of membrane	GO:0060394//negative regulation of pathway-restricted SMAD protein phosphorylation;GO:0030512//negative regulation of transforming growth factor beta receptor signaling pathway;GO:0010991//negative regulation of SMAD protein complex assembly	GO:0070412//R-SMAD binding;GO:0050699//WW domain binding	-
513032	136.443136139976	1.7578463251056	1.98799318865717e-13	5.69331511937179e-12	Up	N4BP3//NEDD4 binding protein 3	GO:0031410//cytoplasmic vesicle	-	-	-
783416	417.433254304144	1.64735357391058	2.00320710949568e-13	5.72895067815246e-12	Up	WDR17	-	-	-	K04508//Wnt signaling pathway
540235	3175.00287758579	-1.04109872931072	2.07154138158789e-13	5.9161962910349e-12	Down	TPD52//tumor protein D52	GO:0048471//perinuclear region of cytoplasm;GO:0005783//endoplasmic reticulum	GO:0030183//B cell differentiation;GO:0008284//positive regulation of cell proliferation	GO:0005509//calcium ion binding;GO:0042803//protein homodimerization activity;GO:0046982//protein heterodimerization activity	-
536793	2364.9037747014	-1.01865634561577	2.13686391855365e-13	6.094335895715e-12	Down	FXR1//fragile X mental retardation%2C autosomal homolog 1	GO:0043197//dendritic spine;GO:0005844//polysome;GO:0043034//costamere;GO:0016020//membrane;GO:0048471//perinuclear region of cytoplasm;GO:0035770//ribonucleoprotein granule;GO:0005730//nucleolus;GO:0030424//axon	GO:0030154//cell differentiation;GO:0006915//apoptotic process;GO:0017148//negative regulation of translation;GO:0007517//muscle organ development	GO:0002151//G-quadruplex RNA binding;GO:0003730//mRNA 3'-UTR binding	K15516//RNA transport
781772	2592.59635740942	-2.56250102706809	2.20556115061718e-13	6.28159613103463e-12	Down	FAM25A	-	-	-	-
615376	784.90735096888	-1.84854868992897	2.2418882127296e-13	6.37627545730535e-12	Down	EPDR1//ependymin related 1	GO:0005764//lysosome;GO:0070062//extracellular vesicular exosome	GO:0007160//cell-matrix adhesion	GO:0005509//calcium ion binding	-
512958	232.096542235017	-1.62021759607447	2.26990380017372e-13	6.43824429028697e-12	Down	EBPL//emopamil binding protein-like	GO:0005783//endoplasmic reticulum;GO:0016021//integral component of membrane	GO:0016125//sterol metabolic process	GO:0047750//cholestenol delta-isomerase activity	K01824//Metabolic pathways;Biosynthesis of secondary metabolites;Steroid biosynthesis
521686	731.843554425629	1.40593065529745	2.40596120915722e-13	6.81480272900602e-12	Up	ZC3H4//zinc finger CCCH-type containing 4	-	-	GO:0046872//metal ion binding;GO:0044822//poly(A) RNA binding	-
407215	12066.9162203604	-1.77620440072181	2.45299362169668e-13	6.93616883663615e-12	Down	KAT2B	GO:0031672//A band;GO:0042641//actomyosin;GO:0005671//Ada2/Gcn5/Ada3 transcription activator complex;GO:0031674//I band;GO:0000125//PCAF complex;GO:0005829//cytosol;GO:0000790//nuclear chromatin;GO:0000776//kinetochore	GO:0032869//cellular response to insulin stimulus;GO:0016032//viral process;GO:0018076//N-terminal peptidyl-lysine acetylation;GO:0006361//transcription initiation from RNA polymerase I promoter;GO:0071442//positive regulation of histone H3-K14 acetylation;GO:0010835//regulation of protein ADP-ribosylation;GO:0034599//cellular response to oxidative stress;GO:0048511//rhythmic process;GO:2000617//…	GO:0004861//cyclin-dependent protein serine/threonine kinase inhibitor activity;GO:0008134//transcription factor binding;GO:0003713//transcription coactivator activity;GO:0003682//chromatin binding;GO:0004468//lysine N-acetyltransferase activity, acting on acetyl phosphate as donor;GO:0035035//histone acetyltransferase binding;GO:0019901//protein kinase binding;GO:0032403//protein complex binding…	K06062//Notch signaling pathway;Thyroid hormone signaling pathway;HTLV-I infection;Viral carcinogenesis
535260	453.273115328841	-1.47907496264318	2.45551849321355e-13	6.93616883663615e-12	Down	FAM151B//family with sequence similarity 151%2C member B	-	-	GO:0005515//protein binding	-
282143	45.4247813683416	2.96064416590356	2.48269421341467e-13	7.00336538209756e-12	Up	APLN//apelin	GO:0005615//extracellular space	GO:0007165//signal transduction	GO:0031704//apelin receptor binding;GO:0005179//hormone activity	-
540229	442.483106868465	1.92362848950211	2.54740492344475e-13	7.17360434653705e-12	Up	HSD3B7//hydroxy-delta-5-steroid dehydrogenase%2C 3 beta- and steroid delta-isomerase 7	GO:0016021//integral component of membrane;GO:0005789//endoplasmic reticulum membrane	GO:0006699//bile acid biosynthetic process;GO:0055114//oxidation-reduction process;GO:0001558//regulation of cell growth	GO:0052677//D-arabinitol dehydrogenase, D-xylulose forming (NADP+) activity;GO:0004448//isocitrate dehydrogenase activity;GO:0033709//D-arabinitol dehydrogenase, D-ribulose forming (NADP+) activity;GO:0008875//gluconate dehydrogenase activity;GO:0033765//steroid dehydrogenase activity, acting on the CH-CH group of donors;GO:0044103//L-arabinose 1-dehydrogenase (NADP+) activity;GO:0035410//dihydro…	K12408//Metabolic pathways;Primary bile acid biosynthesis
785664	112.243587661784	2.54001324579226	2.54998268351537e-13	7.17360434653705e-12	Up	STON2//stonin 2	-	-	-	K11826//Huntington's disease;Synaptic vesicle cycle;Endocytosis;Endocrine and other factor-regulated calcium reabsorption
529808	898.256204581366	1.53447518997172	2.58038641391622e-13	7.24927308159588e-12	Up	ATG2A//ATG2 autophagy related 2 homolog A (S. cerevisiae)	GO:0000407//pre-autophagosomal structure;GO:0019898//extrinsic component of membrane	GO:0006995//cellular response to nitrogen starvation;GO:0000422//mitochondrion degradation;GO:0000045//autophagic vacuole assembly;GO:0044804//nucleophagy	-	-
100297170	41.4167339725375	-4.9715135352277	2.69164512601278e-13	7.55158022667114e-12	Down	LOC100297170	-	-	-	-
508692	193.664451423935	3.61465376710934	2.71982195851159e-13	7.62029249812251e-12	Up	OSR2//odd-skipped related transciption factor 2	GO:0005634//nucleus	GO:0061029//eyelid development in camera-type eye;GO:0042476//odontogenesis;GO:0042733//embryonic digit morphogenesis;GO:0002062//chondrocyte differentiation;GO:0033687//osteoblast proliferation;GO:0001656//metanephros development;GO:0060349//bone morphogenesis;GO:2000543//positive regulation of gastrulation;GO:0060021//palate development;GO:0000122//negative regulation of transcription from RNA …	GO:0001228//RNA polymerase II transcription regulatory region sequence-specific DNA binding transcription factor activity involved in positive regulation of transcription;GO:0005515//protein binding;GO:0046872//metal ion binding;GO:0000977//RNA polymerase II regulatory region sequence-specific DNA binding	-
493710	545.476047546038	3.25128173922483	2.78491310689083e-13	7.79210396633041e-12	Up	TNFAIP6//tumor necrosis factor%2C alpha-induced protein 6	-	GO:0007155//cell adhesion;GO:0050728//negative regulation of inflammatory response	GO:0005540//hyaluronic acid binding	-
539274	195.191498415495	1.4027691715453	2.93770148699929e-13	8.20849373603841e-12	Up	LOC539274	GO:0016020//membrane	GO:0045944//positive regulation of transcription from RNA polymerase II promoter	GO:0000978//RNA polymerase II core promoter proximal region sequence-specific DNA binding;GO:0001077//RNA polymerase II core promoter proximal region sequence-specific DNA binding transcription factor activity involved in positive regulation of transcription	-
513847	344.813908591401	-2.68306351046157	3.00837740679831e-13	8.39463153041413e-12	Down	APOO//apolipoprotein O	GO:0034364//high-density lipoprotein particle;GO:0034361//very-low-density lipoprotein particle;GO:0005789//endoplasmic reticulum membrane;GO:0061617//MICOS complex;GO:0034362//low-density lipoprotein particle;GO:0000139//Golgi membrane	GO:0042407//cristae formation;GO:0006869//lipid transport	-	-
768313	219.374046046812	2.40001138462064	3.02028314886855e-13	8.4164952384306e-12	Up	SOX4//SRY (sex determining region Y)-box 4	GO:0005654//nucleoplasm;GO:0044798//nuclear transcription factor complex;GO:0005739//mitochondrion	GO:0030217//T cell differentiation;GO:0090263//positive regulation of canonical Wnt signaling pathway;GO:0008284//positive regulation of cell proliferation;GO:0031018//endocrine pancreas development;GO:0001501//skeletal system development;GO:0003211//cardiac ventricle formation;GO:0060563//neuroepithelial cell differentiation;GO:0048485//sympathetic nervous system development;GO:0060412//ventricu…	GO:0001046//core promoter sequence-specific DNA binding;GO:0046982//protein heterodimerization activity;GO:0001077//RNA polymerase II core promoter proximal region sequence-specific DNA binding transcription factor activity involved in positive regulation of transcription;GO:0001105//RNA polymerase II transcription coactivator activity	-
107131974	79.7584656839749	-2.52030486811743	3.05551623253491e-13	8.50321791926302e-12	Down	LOC107131974	-	-	-	-
783611	105.874326935259	1.93862602800696	3.07477136171747e-13	8.54530207610648e-12	Up	FAAP100	-	-	-	K10993//Fanconi anemia pathway
529410	437.800048168892	-1.0289457727867	3.11035334838427e-13	8.63258740732101e-12	Down	POLR3F//polymerase (RNA) III (DNA directed) polypeptide F%2C 39 kDa	GO:0005666//DNA-directed RNA polymerase III complex;GO:0005829//cytosol	GO:0006385//transcription elongation from RNA polymerase III promoter;GO:0045089//positive regulation of innate immune response;GO:0006386//termination of RNA polymerase III transcription;GO:0006359//regulation of transcription from RNA polymerase III promoter;GO:0032728//positive regulation of interferon-beta production;GO:0051607//defense response to virus	GO:0003677//DNA binding;GO:0005515//protein binding;GO:0001056//RNA polymerase III activity	K03025//Pyrimidine metabolism;RNA polymerase;Purine metabolism;Epstein-Barr virus infection;Cytosolic DNA-sensing pathway;Metabolic pathways
510572	463.273817819953	-1.07236606210847	3.17230407101037e-13	8.79272537215567e-12	Down	CDC37L1//cell division cycle 37-like 1	GO:0005737//cytoplasm	GO:0006457//protein folding;GO:0050821//protein stabilization	GO:0031072//heat shock protein binding;GO:0051087//chaperone binding;GO:0051082//unfolded protein binding	K09554//PI3K-Akt signaling pathway
506708	122.085359045869	2.64348828812362	3.24270945649177e-13	8.97583713947527e-12	Up	RADIL//Ras association and DIL domains	GO:0005874//microtubule	GO:0007165//signal transduction;GO:0034446//substrate adhesion-dependent cell spreading	-	K05702//Rap1 signaling pathway;cAMP signaling pathway;Adherens junction;Ras signaling pathway;Tight junction;Leukocyte transendothelial migration
107131769	281.822011240413	-6.90369068613514	3.30027556529621e-13	9.12296762882750e-12	Down	LOC107131769	-	-	-	-
104796063	21.1866186284229	5.00319984683414	3.32636021413693e-13	9.18279708247121e-12	Up	microRNA mir-4523	-	-	-	-
280691	76.6210878052669	-3.26118228539677	3.34457776963739e-13	9.22077793903898e-12	Down	H4//histone H4	-	-	-	K11254//Viral carcinogenesis;Systemic lupus erythematosus;Alcoholism
539052	2107.39389631052	-1.13046558349648	3.38701570242762e-13	9.31294197860319e-12	Down	EIF3J//eukaryotic translation initiation factor 3%2C subunit J	GO:0016282//eukaryotic 43S preinitiation complex;GO:0005829//cytosol;GO:0033290//eukaryotic 48S preinitiation complex;GO:0005852//eukaryotic translation initiation factor 3 complex	GO:0002181//cytoplasmic translation;GO:0006446//regulation of translational initiation;GO:0001731//formation of translation preinitiation complex	GO:0003743//translation initiation factor activity;GO:0005515//protein binding	K03245//RNA transport
618689	459.534586379862	-1.63944689502033	3.40922289531817e-13	9.36155402476677e-12	Down	SS18L2//synovial sarcoma translocation gene on chromosome 18-like 2	-	-	-	K15623//Transcriptional misregulation in cancer
511644	904.286680025131	-1.71231567762636	3.4638645499228e-13	9.49898240036521e-12	Down	TPMT//thiopurine S-methyltransferase	GO:0070062//extracellular vesicular exosome;GO:0005737//cytoplasm	GO:0032259//methylation	GO:0008119//thiopurine S-methyltransferase activity	K00569//Drug metabolism - other enzymes
539580	315.839403852655	1.65205159877042	3.47088189142548e-13	9.50561918794762e-12	Up	TUSC1	-	-	-	-
615821	643.131591256704	-1.89731514711974	3.4945904673289e-13	9.55788982711106e-12	Down	LYRM2//LYR motif containing 2	GO:0005739//mitochondrion	-	-	-
514259	1538.43327402792	1.82712109997144	3.62920263499699e-13	9.9129488618009e-12	Up	EFHD2//EF-hand domain family%2C member D2	GO:0045121//membrane raft	-	GO:0005515//protein binding;GO:0005509//calcium ion binding	-
533020	1847.84038231027	-2.13935918910607	3.66429016988624e-13	9.99558414811843e-12	Down	CBR4//carbonyl reductase 4	GO:0005759//mitochondrial matrix	GO:0044598//doxorubicin metabolic process;GO:0055114//oxidation-reduction process;GO:0044597//daunorubicin metabolic process;GO:0006633//fatty acid biosynthetic process;GO:0051289//protein homotetramerization	GO:0003955//NAD(P)H dehydrogenase (quinone) activity;GO:0005515//protein binding;GO:0008753//NADPH dehydrogenase (quinone) activity;GO:0048038//quinone binding;GO:0070402//NADPH binding	-
781339	1109.07482059891	-2.21084017881418	3.6841448558304e-13	1.00365037133077e-11	Down	-	-	-	-	-
508412	509.826883478065	-2.01760096957852	3.83807960096236e-13	1.04216139272861e-11	Down	MCTS1//malignant T cell amplified sequence 1	GO:0022627//cytosolic small ribosomal subunit;GO:0005886//plasma membrane	GO:0006355//regulation of transcription, DNA-templated;GO:0007049//cell cycle;GO:0006974//cellular response to DNA damage stimulus;GO:0001731//formation of translation preinitiation complex;GO:0032790//ribosome disassembly;GO:0040008//regulation of growth;GO:0002192//IRES-dependent translational initiation;GO:0008284//positive regulation of cell proliferation	GO:0003743//translation initiation factor activity	-
513944	5286.42902273494	-1.32873563665421	3.84042117191856e-13	1.04216139272861e-11	Down	STAU1	GO:0070062//extracellular vesicular exosome;GO:0036464//cytoplasmic ribonucleoprotein granule;GO:0044297//cell body;GO:0005886//plasma membrane;GO:0005783//endoplasmic reticulum;GO:0030425//dendrite	GO:0046726//positive regulation by virus of viral protein levels in host cell;GO:0008298//intracellular mRNA localization;GO:0045070//positive regulation of viral genome replication	GO:0044822//poly(A) RNA binding	-
526138	747.052793590384	-1.76476360724469	3.84062959452147e-13	1.04216139272861e-11	Down	MTERF3//mitochondrial transcription termination factor 3	GO:0005739//mitochondrion	GO:0045892//negative regulation of transcription, DNA-templated	GO:0044212//transcription regulatory region DNA binding;GO:0003690//double-stranded DNA binding	-
510615	41.5671080173417	-5.72301583218129	3.87697424800993e-13	1.05061686476057e-11	Down	RPL19//ribosomal protein L19	GO:0005925//focal adhesion;GO:0016020//membrane;GO:0005730//nucleolus;GO:0022625//cytosolic large ribosomal subunit	GO:0006415//translational termination;GO:0006614//SRP-dependent cotranslational protein targeting to membrane;GO:0006413//translational initiation;GO:0000184//nuclear-transcribed mRNA catabolic process, nonsense-mediated decay;GO:0006414//translational elongation;GO:0019083//viral transcription	GO:0003735//structural constituent of ribosome;GO:0044822//poly(A) RNA binding	K02885//Ribosome
616641	249.458644920114	-1.82336869217252	3.8819523367852e-13	1.05061686476057e-11	Down	TMEM55A//transmembrane protein 55A	GO:0031902//late endosome membrane;GO:0016021//integral component of membrane;GO:0005765//lysosomal membrane	GO:0008152//metabolic process	GO:0016787//hydrolase activity	K13084//Phosphatidylinositol signaling system
513237	32860.4581636753	-2.0694495763485	3.9834070735264e-13	1.07525989633558e-11	Down	SBDS//Shwachman-Bodian-Diamond syndrome	GO:0005730//nucleolus;GO:0005737//cytoplasm;GO:0000922//spindle pole;GO:0005654//nucleoplasm	GO:0048539//bone marrow development;GO:0042256//mature ribosome assembly;GO:0006364//rRNA processing;GO:0030595//leukocyte chemotaxis;GO:0001833//inner cell mass cell proliferation;GO:0043148//mitotic spindle stabilization;GO:0030282//bone mineralization	GO:0008017//microtubule binding;GO:0019843//rRNA binding;GO:0044822//poly(A) RNA binding;GO:0043022//ribosome binding	K14574//Ribosome biogenesis in eukaryotes
535077	69869.2185482007	2.05904769033388	4.00594686506488e-13	1.07852816834566e-11	Up	GSN//gelsolin	GO:0005886//plasma membrane;GO:0048471//perinuclear region of cytoplasm;GO:0001726//ruffle;GO:0005634//nucleus;GO:0043209//myelin sheath;GO:0030027//lamellipodium;GO:0030478//actin cap;GO:0005925//focal adhesion;GO:0002102//podosome;GO:0016528//sarcoplasm;GO:0070062//extracellular vesicular exosome;GO:0005829//cytosol;GO:0072562//blood microparticle	GO:0090527//actin filament reorganization;GO:0042989//sequestering of actin monomers;GO:0071801//regulation of podosome assembly;GO:0006921//cellular component disassembly involved in execution phase of apoptosis;GO:0051016//barbed-end actin filament capping;GO:0051127//positive regulation of actin nucleation;GO:0097017//renal protein absorption;GO:0045471//response to ethanol;GO:0042246//tissue …	GO:0045159//myosin II binding;GO:0005509//calcium ion binding;GO:0003779//actin binding;GO:0019904//protein domain specific binding	K05768//Viral carcinogenesis;Fc gamma R-mediated phagocytosis;Regulation of actin cytoskeleton
522965	426.215674583687	1.54392928689667	4.0441641706462e-13	1.08740159371198e-11	Up	CLIP3//CAP-GLY domain containing linker protein 3	GO:0005886//plasma membrane;GO:0031901//early endosome membrane;GO:0032588//trans-Golgi network membrane;GO:0045121//membrane raft;GO:0055038//recycling endosome membrane	GO:0031115//negative regulation of microtubule polymerization;GO:0043065//positive regulation of apoptotic process;GO:0001934//positive regulation of protein phosphorylation;GO:0018230//peptidyl-L-cysteine S-palmitoylation;GO:0045444//fat cell differentiation;GO:0044091//membrane biogenesis;GO:0090004//positive regulation of establishment of protein localization to plasma membrane;GO:0010828//pos…	GO:0008017//microtubule binding;GO:0035594//ganglioside binding	-
107131517	90.036646599637	-2.3315990965802	4.19459019380012e-13	1.12638365502864e-11	Down	LOC107131517	-	-	-	-
107132793	193.060623460048	-1.87302562946064	4.39260824172313e-13	1.1780280235293e-11	Down	LOC107132793	-	-	-	-
539265	110.500177266354	-1.99559959308163	4.53722604485565e-13	1.21523604830933e-11	Down	ZNF502//zinc finger protein 502	GO:0005634//nucleus	GO:0006355//regulation of transcription, DNA-templated	GO:0000978//RNA polymerase II core promoter proximal region sequence-specific DNA binding;GO:0046872//metal ion binding	-
574093	953.694631363434	1.970475991384	4.67771531917662e-13	1.25124346254353e-11	Up	CRIP1//cysteine-rich protein 1 (intestinal)	GO:0005737//cytoplasm	GO:0008630//intrinsic apoptotic signaling pathway in response to DNA damage;GO:0060741//prostate gland stromal morphogenesis;GO:0010033//response to organic substance;GO:0006955//immune response;GO:0010468//regulation of gene expression;GO:0007507//heart development;GO:0008283//cell proliferation;GO:0071236//cellular response to antibiotic;GO:0071493//cellular response to UV-B;GO:0010043//respons…	GO:0008270//zinc ion binding;GO:0003680//AT DNA binding;GO:0008301//DNA binding, bending;GO:0042277//peptide binding	K09851//Hippo signaling pathway - fly
534509	128.321624329203	-5.69329323484129	4.68999293182887e-13	1.25290676810627e-11	Down	HPX//hemopexin	GO:0005623//cell;GO:0072562//blood microparticle;GO:0070062//extracellular vesicular exosome	GO:0015886//heme transport;GO:0020027//hemoglobin metabolic process;GO:0002925//positive regulation of humoral immune response mediated by circulating immunoglobulin;GO:0006879//cellular iron ion homeostasis;GO:0002639//positive regulation of immunoglobulin production;GO:0060335//positive regulation of interferon-gamma-mediated signaling pathway;GO:0042511//positive regulation of tyrosine phospho…	GO:0004415//hyalurononglucosaminidase activity;GO:0015232//heme transporter activity;GO:0046872//metal ion binding	-
768080	77.3577275908353	2.34318571442283	4.76485752251136e-13	1.27079954965682e-11	Up	TMCC2//transmembrane and coiled-coil domain family 2	GO:0016021//integral component of membrane	-	-	-
767908	7726.23112837187	-2.05405752927312	4.78291556360806e-13	1.27279723434651e-11	Down	RPL39//ribosomal protein L39	GO:0005615//extracellular space;GO:0022625//cytosolic large ribosomal subunit	GO:0006414//translational elongation;GO:0002227//innate immune response in mucosa;GO:0019083//viral transcription;GO:0006413//translational initiation;GO:0000184//nuclear-transcribed mRNA catabolic process, nonsense-mediated decay;GO:0050830//defense response to Gram-positive bacterium;GO:0006614//SRP-dependent cotranslational protein targeting to membrane;GO:0006415//translational termination;GO…	GO:0003723//RNA binding;GO:0003735//structural constituent of ribosome	K02924//Ribosome
789468	2623.64800190259	-2.00470547050595	4.7959896426839e-13	1.27463596197654e-11	Down	PAIP2B//poly(A) binding protein interacting protein 2B	-	GO:0045947//negative regulation of translational initiation	GO:0000900//translation repressor activity, nucleic acid binding	-
107132739	163.990399586404	-2.29846170510051	4.88580916985091e-13	1.29429342565311e-11	Down	LOC107132739	-	-	-	-
282187	114070.97945404	3.43392733100919	4.87794418258419e-13	1.29429342565311e-11	Up	COL1A1//collagen%2C type I%2C alpha 1	GO:0005737//cytoplasm;GO:0005615//extracellular space;GO:0005584//collagen type I trimer	GO:0090263//positive regulation of canonical Wnt signaling pathway;GO:0007601//visual perception;GO:0030335//positive regulation of cell migration;GO:0001568//blood vessel development;GO:0007605//sensory perception of sound;GO:0034504//protein localization to nucleus;GO:0045893//positive regulation of transcription, DNA-templated;GO:0001649//osteoblast differentiation;GO:0015031//protein transpor…	GO:0046872//metal ion binding;GO:0042802//identical protein binding;GO:0005201//extracellular matrix structural constituent;GO:0048407//platelet-derived growth factor binding	K06256//Epstein-Barr virus infection;MicroRNAs in cancer;Shigellosis;Hematopoietic cell lineage;Proteoglycans in cancer;ECM-receptor interaction;K06257//Cell adhesion molecules (CAMs);Malaria;ECM-receptor interaction;Proteoglycans in cancer;K04520//Serotonergic synapse;Alzheimer's disease;K05719//Arrhythmogenic right ventricular cardiomyopathy (ARVC);Proteoglycans in cancer;Shigellosis;Bacterial …
783060	38.9716259838022	-4.62809585110958	4.88873224082352e-13	1.29429342565311e-11	Down	LOC783060	-	-	-	-
530559	206.07712026879	1.44037985727197	5.38565759048578e-13	1.42403122760198e-11	Up	ANKRD24	GO:0005634//nucleus	-	-	-
788775	680.010730029519	1.66019445336703	5.43628446714214e-13	1.43558178706383e-11	Up	DLL1	GO:0031410//cytoplasmic vesicle;GO:0016021//integral component of membrane;GO:0005886//plasma membrane	GO:0072014//proximal tubule development;GO:0070986//left/right axis specification;GO:0032693//negative regulation of interleukin-10 production;GO:0001757//somite specification;GO:0045944//positive regulation of transcription from RNA polymerase II promoter;GO:0072070//loop of Henle development;GO:0007386//compartment pattern specification;GO:0001947//heart looping;GO:0097150//neuronal stem cell m…	GO:0005509//calcium ion binding;GO:0005112//Notch binding	K06816//Cell adhesion molecules (CAMs);K06051//Notch signaling pathway
516232	226.119519601408	1.25551707796573	5.50438856979186e-13	1.45171227624472e-11	Up	ZNF653	GO:0005634//nucleus	GO:0006355//regulation of transcription, DNA-templated	GO:0046872//metal ion binding;GO:0003677//DNA binding	K04961//Oxytocin signaling pathway;Circadian entrainment;Long-term depression;Calcium signaling pathway
100295930	640.195684565554	1.76949997035772	5.54855825024269e-13	1.461497311341e-11	Up	TRPM4	GO:0005654//nucleoplasm;GO:0005783//endoplasmic reticulum;GO:0005886//plasma membrane;GO:0005794//Golgi apparatus;GO:0016021//integral component of membrane	GO:0070588//calcium ion transmembrane transport;GO:0002407//dendritic cell chemotaxis;GO:0042310//vasoconstriction;GO:0008284//positive regulation of cell proliferation;GO:0042391//regulation of membrane potential;GO:0002724//regulation of T cell cytokine production;GO:0090263//positive regulation of canonical Wnt signaling pathway;GO:0016925//protein sumoylation;GO:0061337//cardiac conduction	GO:0005262//calcium channel activity;GO:0005227//calcium activated cation channel activity	K04979//Insulin secretion
107131170	478.172527924865	1.88635751663911	5.73965269792996e-13	1.50715742342711e-11	Up	ATG2A	-	-	-	-
526847	602.364221168394	1.7413954129469	5.74377351482596e-13	1.50715742342711e-11	Up	LOC526847	GO:0005794//Golgi apparatus;GO:0016021//integral component of membrane;GO:0005739//mitochondrion;GO:0030659//cytoplasmic vesicle membrane	GO:0018345//protein palmitoylation;GO:0007626//locomotory behavior;GO:1903146//regulation of mitochondrion degradation	GO:0008270//zinc ion binding;GO:0019706//protein-cysteine S-palmitoyltransferase activity	-
506991	1389.23568242935	-1.17662596683568	5.92789022591824e-13	1.55349792397099e-11	Down	TXNDC12//thioredoxin domain containing 12 (endoplasmic reticulum)	GO:0005788//endoplasmic reticulum lumen	GO:0055114//oxidation-reduction process;GO:1902236//negative regulation of endoplasmic reticulum stress-induced intrinsic apoptotic signaling pathway;GO:0045454//cell redox homeostasis	GO:0019153//protein-disulfide reductase (glutathione) activity;GO:0015037//peptide disulfide oxidoreductase activity;GO:0005515//protein binding	K05360//Glutathione metabolism
504514	479.62284309182	1.35745151250301	5.99317564897699e-13	1.56861889739111e-11	Up	ELF4//E74-like factor 4 (ets domain transcription factor)	GO:0016605//PML body	GO:0001866//NK T cell proliferation;GO:0045944//positive regulation of transcription from RNA polymerase II promoter;GO:0030154//cell differentiation;GO:0001787//natural killer cell proliferation	GO:0001077//RNA polymerase II core promoter proximal region sequence-specific DNA binding transcription factor activity involved in positive regulation of transcription;GO:0000978//RNA polymerase II core promoter proximal region sequence-specific DNA binding	-
100270792	791.630952412212	-2.36670652168391	6.14607736283876e-13	1.60660482467025e-11	Down	COX6B1//cytochrome c oxidase subunit VIb polypeptide 1 (ubiquitous)	GO:0045277//respiratory chain complex IV;GO:0005758//mitochondrial intermembrane space;GO:0005743//mitochondrial inner membrane	GO:0021762//substantia nigra development;GO:1902600//hydrogen ion transmembrane transport	GO:0004129//cytochrome-c oxidase activity	K02267//Oxidative phosphorylation;Parkinson's disease;Alzheimer's disease;Non-alcoholic fatty liver disease (NAFLD);Metabolic pathways;Cardiac muscle contraction;Huntington's disease
528654	1573.76965415635	-1.03477839442209	6.45002884046394e-13	1.68392987795799e-11	Down	VPS41//vacuolar protein sorting 41 homolog (S. cerevisiae)	GO:0005798//Golgi-associated vesicle;GO:0005829//cytosol;GO:0005769//early endosome;GO:0030123//AP-3 adaptor complex;GO:0031902//late endosome membrane;GO:0033263//CORVET complex;GO:0071439//clathrin complex;GO:0005765//lysosomal membrane;GO:0030136//clathrin-coated vesicle;GO:0030897//HOPS complex;GO:0015630//microtubule cytoskeleton	GO:0048193//Golgi vesicle transport;GO:0034058//endosomal vesicle fusion;GO:0042144//vacuole fusion, non-autophagic;GO:1902774//late endosome to lysosome transport;GO:0006914//autophagy;GO:0006623//protein targeting to vacuole;GO:0035542//regulation of SNARE complex assembly	GO:0051020//GTPase binding;GO:0008017//microtubule binding;GO:0042802//identical protein binding;GO:0008270//zinc ion binding	-
101903806	42.1926167095031	-4.70143156922873	6.52100465138815e-13	1.70031290260722e-11	Down	LOC101903806	-	-	-	-
510960	1119.99237780183	1.15206757686798	6.94372244110138e-13	1.80825376466818e-11	Up	LCAT//lecithin-cholesterol acyltransferase	GO:0034364//high-density lipoprotein particle;GO:0070062//extracellular vesicular exosome	GO:0008203//cholesterol metabolic process;GO:0034372//very-low-density lipoprotein particle remodeling;GO:0042158//lipoprotein biosynthetic process;GO:0043691//reverse cholesterol transport;GO:0090107//regulation of high-density lipoprotein particle assembly;GO:0034375//high-density lipoprotein particle remodeling;GO:0006656//phosphatidylcholine biosynthetic process;GO:0034435//cholesterol esteri…	GO:0034186//apolipoprotein A-I binding;GO:0004607//phosphatidylcholine-sterol O-acyltransferase activity	K00650//Glycerophospholipid metabolism
506895	542.245998815118	-1.2122873795805	7.12616021148116e-13	1.85342911563265e-11	Down	HAX1//HCLS1 associated protein X-1	GO:0005667//transcription factor complex;GO:0016529//sarcoplasmic reticulum;GO:0005758//mitochondrial intermembrane space;GO:0005741//mitochondrial outer membrane;GO:0030027//lamellipodium;GO:0031965//nuclear membrane;GO:0016023//cytoplasmic membrane-bounded vesicle;GO:0015629//actin cytoskeleton	GO:0030854//positive regulation of granulocyte differentiation;GO:0033138//positive regulation of peptidyl-serine phosphorylation;GO:0045944//positive regulation of transcription from RNA polymerase II promoter;GO:0071345//cellular response to cytokine stimulus;GO:0030833//regulation of actin filament polymerization;GO:0043066//negative regulation of apoptotic process;GO:2000251//positive regulat…	GO:0047485//protein N-terminus binding;GO:0019966//interleukin-1 binding	-
511099	1989.58370052893	1.18643780408851	7.14086372024232e-13	1.85492008974184e-11	Up	CDC42EP1//CDC42 effector protein (Rho GTPase binding) 1	GO:0005886//plasma membrane;GO:0015629//actin cytoskeleton;GO:0005925//focal adhesion;GO:0005794//Golgi apparatus	GO:0043547//positive regulation of GTPase activity;GO:0030838//positive regulation of actin filament polymerization;GO:0031274//positive regulation of pseudopodium assembly;GO:0007266//Rho protein signal transduction;GO:0008360//regulation of cell shape	GO:0005096//GTPase activator activity;GO:0017049//GTP-Rho binding	-
534491	262.040893879249	1.4718608608039	7.68390158149879e-13	1.99347594731055e-11	Up	GRAP//GRB2-related adaptor protein	GO:0005829//cytosol	GO:0007265//Ras protein signal transduction;GO:0007267//cell-cell signaling;GO:0009967//positive regulation of signal transduction	GO:0005070//SH3/SH2 adaptor activity	K04364//Glioma;Insulin signaling pathway;Natural killer cell mediated cytotoxicity;Proteoglycans in cancer;Acute myeloid leukemia;GnRH signaling pathway;Viral carcinogenesis;Osteoclast differentiation;Prolactin signaling pathway;MAPK signaling pathway;Dorso-ventral axis formation;Gap junction;B cell receptor signaling pathway;Focal adhesion;Estrogen signaling pathway;ErbB signaling pathway;PI3K-A…
617654	47.8173709804987	-6.34117924896433	7.8653266594465e-13	2.03798695911498e-11	Down	-	-	-	-	-
506325	4462.08363936994	-1.0518695041965	7.91116838410302e-13	2.04729948282976e-11	Down	ZMYND11//zinc finger%2C MYND-type containing 11	GO:0005654//nucleoplasm	GO:2001237//negative regulation of extrinsic apoptotic signaling pathway;GO:0046329//negative regulation of JNK cascade;GO:0034243//regulation of transcription elongation from RNA polymerase II promoter;GO:0000122//negative regulation of transcription from RNA polymerase II promoter;GO:0043124//negative regulation of I-kappaB kinase/NF-kappaB signaling	GO:0008270//zinc ion binding;GO:0003682//chromatin binding;GO:0003714//transcription corepressor activity;GO:0035064//methylated histone binding;GO:0000977//RNA polymerase II regulatory region sequence-specific DNA binding	-
788450	570.424948433468	1.25243001104856	8.08040353909089e-13	2.08848129972228e-11	Up	LPCAT1//lysophosphatidylcholine acyltransferase 1	GO:0005811//lipid particle;GO:0000139//Golgi membrane;GO:0016021//integral component of membrane;GO:0005789//endoplasmic reticulum membrane	GO:0043129//surfactant homeostasis;GO:0036151//phosphatidylcholine acyl-chain remodeling;GO:0060041//retina development in camera-type eye;GO:0045732//positive regulation of protein catabolic process;GO:2001246//negative regulation of phosphatidylcholine biosynthetic process	GO:0047191//1-alkylglycerophosphocholine O-acyltransferase activity;GO:0047192//1-alkylglycerophosphocholine O-acetyltransferase activity;GO:0047184//1-acylglycerophosphocholine O-acyltransferase activity;GO:0047159//1-alkenylglycerophosphocholine O-acyltransferase activity;GO:0005509//calcium ion binding	K13510//Ether lipid metabolism;Glycerophospholipid metabolism;Metabolic pathways
513785	927.308731849124	1.41394136298481	8.46174466786984e-13	2.1843132896073e-11	Up	GABBR1//gamma-aminobutyric acid (GABA) B receptor%2C 1	GO:0038039//G-protein coupled receptor heterodimeric complex;GO:0042734//presynaptic membrane;GO:0045121//membrane raft;GO:0030054//cell junction;GO:0005615//extracellular space;GO:0031966//mitochondrial membrane;GO:0005576//extracellular region;GO:0043197//dendritic spine;GO:0030425//dendrite;GO:0042612//MHC class I protein complex;GO:0005737//cytoplasm;GO:0043198//dendritic shaft;GO:0005789//en…	GO:0032811//negative regulation of epinephrine secretion;GO:0002474//antigen processing and presentation of peptide antigen via MHC class I;GO:0045471//response to ethanol;GO:0060124//positive regulation of growth hormone secretion;GO:0050911//detection of chemical stimulus involved in sensory perception of smell;GO:0007155//cell adhesion;GO:0006955//immune response;GO:0007194//negative regulatio…	GO:0008134//transcription factor binding;GO:0005515//protein binding;GO:0005102//receptor binding;GO:0042605//peptide antigen binding;GO:0004984//olfactory receptor activity;GO:0004965//G-protein coupled GABA receptor activity	K04615//Estrogen signaling pathway;Morphine addiction;GABAergic synapse;Neuroactive ligand-receptor interaction;cAMP signaling pathway
538474	1317.86656038723	1.08056873131365	8.5870730935204e-13	2.21390162537059e-11	Up	NFIB//nuclear factor I/B	GO:0005730//nucleolus;GO:0044300//cerebellar mossy fiber;GO:0005654//nucleoplasm	GO:0030902//hindbrain development;GO:0021960//anterior commissure morphogenesis;GO:2000795//negative regulation of epithelial cell proliferation involved in lung morphogenesis;GO:0010001//glial cell differentiation;GO:0007608//sensory perception of smell;GO:0002062//chondrocyte differentiation;GO:0071679//commissural neuron axon guidance;GO:0043392//negative regulation of DNA binding;GO:0021740//…	GO:0001077//RNA polymerase II core promoter proximal region sequence-specific DNA binding transcription factor activity involved in positive regulation of transcription;GO:0001106//RNA polymerase II transcription corepressor activity;GO:0000978//RNA polymerase II core promoter proximal region sequence-specific DNA binding	-
520167	13610.3447720229	1.44515645502855	8.62857835154133e-13	2.22183206195293e-11	Up	LAMB2//laminin%2C beta 2 (laminin S)	-	-	-	K06243//PI3K-Akt signaling pathway;ECM-receptor interaction;Amoebiasis;Small cell lung cancer;Pathways in cancer;Focal adhesion;Toxoplasmosis;K05719//Regulation of actin cytoskeleton;Hypertrophic cardiomyopathy (HCM);Pathogenic Escherichia coli infection;Leukocyte transendothelial migration;Leishmaniasis;Axon guidance;Shigellosis;Arrhythmogenic right ventricular cardiomyopathy (ARVC);Proteoglycan…
282019	181.988080083422	2.47731683979575	8.89197030136322e-13	2.28396608597873e-11	Up	PTGES//prostaglandin E synthase	GO:0005641//nuclear envelope lumen;GO:0016021//integral component of membrane;GO:0005737//cytoplasm	GO:0008285//negative regulation of cell proliferation;GO:0001516//prostaglandin biosynthetic process	GO:0043295//glutathione binding;GO:0050220//prostaglandin-E synthase activity	K15729//Metabolic pathways;Arachidonic acid metabolism
527410	460.782493314354	1.87386668765087	9.06861336597007e-13	2.32644812119309e-11	Up	PREX1	-	-	-	K12365//Chemokine signaling pathway
531850	394.790336572207	1.2481317667806	9.31185539261522e-13	2.38588889656883e-11	Up	TNFAIP8L1//tumor necrosis factor%2C alpha-induced protein 8-like 1	GO:0005737//cytoplasm	GO:0032007//negative regulation of TOR signaling	-	-
538493	2737.83399603256	1.4387332103407	9.38767695524481e-13	2.40233906440095e-11	Up	LOC538493	GO:0048471//perinuclear region of cytoplasm;GO:0005783//endoplasmic reticulum;GO:0005634//nucleus	GO:0030036//actin cytoskeleton organization;GO:0090140//regulation of mitochondrial fission;GO:0032535//regulation of cellular component size	GO:0003779//actin binding;GO:0017048//Rho GTPase binding	K01939//Alanine, aspartate and glutamate metabolism;Purine metabolism;Metabolic pathways;K05740//Shigellosis;Regulation of actin cytoskeleton;Focal adhesion
768083	934.736102950298	1.47404602590305	9.46041084068061e-13	2.41795939372995e-11	Up	USHBP1//Usher syndrome 1C binding protein 1	-	-	GO:0030165//PDZ domain binding	-
510412	1086.01330706288	-1.0417886706631	9.58681921296827e-13	2.44724272674747e-11	Down	GOLGA5//golgin A5	GO:0031985//Golgi cisterna;GO:0016021//integral component of membrane;GO:0005801//cis-Golgi network;GO:0000139//Golgi membrane	GO:0000301//retrograde transport, vesicle recycling within Golgi;GO:0007030//Golgi organization	GO:0017137//Rab GTPase binding;GO:0042803//protein homodimerization activity	-
522392	1145.06228106712	2.14417433901235	9.74849316806255e-13	2.48544504606695e-11	Up	MXRA8//matrix-remodelling associated 8	GO:0009986//cell surface;GO:0070062//extracellular vesicular exosome;GO:0016021//integral component of membrane	GO:0060857//establishment of glial blood-brain barrier	-	K02353//Pathways in cancer;Hippo signaling pathway;HTLV-I infection;Wnt signaling pathway;Melanogenesis;Basal cell carcinoma;Signaling pathways regulating pluripotency of stem cells;Notch signaling pathway
508271	293.731084553278	-1.12822641424708	1.02040452283682e-12	2.59838723136661e-11	Down	DSN1//DSN1%2C MIS12 kinetochore complex component	GO:0005634//nucleus;GO:0005737//cytoplasm;GO:0000444//MIS12/MIND type complex	GO:0051301//cell division;GO:0007059//chromosome segregation	-	-
107133288	44.164342603341	-6.28992520182358	1.08760648404909e-12	2.76610569135094e-11	Down	LOC107133288	-	-	-	-
515297	49.8675889361726	-6.33661112897162	1.09027709438085e-12	2.76949133667234e-11	Down	TEX11	GO:0000801//central element	GO:0000712//resolution of meiotic recombination intermediates;GO:0051026//chiasma assembly;GO:0007130//synaptonemal complex assembly;GO:0009566//fertilization;GO:0007060//male meiosis chromosome segregation;GO:0008584//male gonad development;GO:0043066//negative regulation of apoptotic process;GO:0006311//meiotic gene conversion	-	-
281555	157.867192792334	1.4575926181081	1.11180779504453e-12	2.82071776418844e-11	Up	TUBB2B//tubulin%2C beta 2B class IIb	GO:0005737//cytoplasm;GO:0005634//nucleus;GO:0070062//extracellular vesicular exosome;GO:0005874//microtubule	GO:0001764//neuron migration;GO:0051084//'de novo' posttranslational protein folding;GO:0007017//microtubule-based process;GO:0051258//protein polymerization	GO:0005525//GTP binding;GO:0005515//protein binding;GO:0005200//structural constituent of cytoskeleton;GO:0003924//GTPase activity	K07375//Phagosome;Gap junction;Pathogenic Escherichia coli infection
513844	1112.1167229281	2.84664300518442	1.13198843014495e-12	2.86839764339547e-11	Up	SPON2//spondin 2%2C extracellular matrix protein	GO:0005578//proteinaceous extracellular matrix;GO:0070062//extracellular vesicular exosome;GO:0005615//extracellular space	GO:0043152//induction of bacterial agglutination;GO:0045087//innate immune response;GO:0032755//positive regulation of interleukin-6 production;GO:0008228//opsonization;GO:0071222//cellular response to lipopolysaccharide;GO:0051607//defense response to virus;GO:0060907//positive regulation of macrophage cytokine production;GO:0032760//positive regulation of tumor necrosis factor production;GO:000…	GO:0001530//lipopolysaccharide binding;GO:0005102//receptor binding;GO:0003823//antigen binding;GO:0046872//metal ion binding	K03995//Systemic lupus erythematosus;Complement and coagulation cascades;Prion diseases
100847839	246.926300961292	-1.88037724715433	1.13771680390952e-12	2.8793843763081e-11	Down	LOC100847839	-	-	-	-
533171	1317.71021525845	1.33374794919259	1.15581100674811e-12	2.91803469921008e-11	Up	TRIP10//thyroid hormone receptor interactor 10	GO:0070062//extracellular vesicular exosome;GO:0005654//nucleoplasm	-	GO:0042802//identical protein binding	K07196//Insulin signaling pathway
541156	492.55981834097	1.81669818063799	1.15524235534922e-12	2.91803469921008e-11	Up	SCARA3	-	-	-	K10062//Phagosome
530442	98.7552614389257	2.30629244516934	1.1618755358095e-12	2.92976834804061e-11	Up	ZDHHC24//zinc finger%2C DHHC-type containing 24	GO:0016021//integral component of membrane;GO:0005794//Golgi apparatus;GO:0005783//endoplasmic reticulum	GO:0018230//peptidyl-L-cysteine S-palmitoylation;GO:0006612//protein targeting to membrane	GO:0008270//zinc ion binding;GO:0019706//protein-cysteine S-palmitoyltransferase activity	-
507290	3565.65725572301	-1.7910848876712	1.16948488218957e-12	2.94536405712957e-11	Down	DEGS1//delta(4)-desaturase%2C sphingolipid 1	GO:0005789//endoplasmic reticulum membrane;GO:0016021//integral component of membrane;GO:0005739//mitochondrion	GO:0046513//ceramide biosynthetic process;GO:0006633//fatty acid biosynthetic process;GO:0055114//oxidation-reduction process	GO:0042284//sphingolipid delta-4 desaturase activity	K04712//Sphingolipid metabolism;Metabolic pathways;Sphingolipid signaling pathway
784494	89.5033021963596	2.57799098445526	1.18028867251949e-12	2.96895728487657e-11	Up	SEMA5B	GO:0016020//membrane	-	-	K06841//Axon guidance;K06821//Axon guidance;K06793//Cell adhesion molecules (CAMs);K08114//Epithelial cell signaling in Helicobacter pylori infection
100337321	16.9007689487127	4.94322197352774	1.18618285496565e-12	2.98015831010021e-11	Up	IRX2	GO:0005634//nucleus	GO:0072086//specification of loop of Henle identity;GO:0072272//proximal/distal pattern formation involved in metanephric nephron development;GO:0006355//regulation of transcription, DNA-templated	GO:0043565//sequence-specific DNA binding	K19553//TGF-beta signaling pathway;K19383//TGF-beta signaling pathway
539960	117.50469710598	2.3220697633832	1.19239604130545e-12	2.99213263908649e-11	Up	STX11//syntaxin 11	GO:0005794//Golgi apparatus;GO:0031201//SNARE complex;GO:0008021//synaptic vesicle;GO:0016021//integral component of membrane;GO:0005886//plasma membrane	GO:0031629//synaptic vesicle fusion to presynaptic membrane;GO:0043312//neutrophil degranulation;GO:0043316//cytotoxic T cell degranulation;GO:0006886//intracellular protein transport;GO:0043320//natural killer cell degranulation;GO:0048278//vesicle docking	GO:0005484//SNAP receptor activity;GO:0000149//SNARE binding	K08487//SNARE interactions in vesicular transport
616813	1166.6114282378	-1.1965770015189	1.20516232376536e-12	3.02050198406017e-11	Down	EMC2//ER membrane protein complex subunit 2	GO:0072546//ER membrane protein complex;GO:0005730//nucleolus;GO:0005739//mitochondrion	-	GO:0005515//protein binding	-
506148	333.469066484382	1.80586068681626	1.2081377207751e-12	3.02429342039549e-11	Up	FAM109B//family with sequence similarity 109%2C member B	GO:0005802//trans-Golgi network;GO:0005769//early endosome;GO:0055037//recycling endosome;GO:0030136//clathrin-coated vesicle	GO:0042147//retrograde transport, endosome to Golgi;GO:0007032//endosome organization;GO:0001881//receptor recycling	GO:0042803//protein homodimerization activity	K12326//Ras signaling pathway;MAPK signaling pathway;K04349//Focal adhesion;MAPK signaling pathway;Ras signaling pathway;K01109//Phosphatidylinositol signaling system;Inositol phosphate metabolism;Metabolic pathways
519558	2646.54577235589	1.02063331527117	1.26577489354456e-12	3.1647433462903e-11	Up	MINK1//misshapen-like kinase 1	GO:0070062//extracellular vesicular exosome;GO:0005794//Golgi apparatus	GO:0046330//positive regulation of JNK cascade;GO:0001952//regulation of cell-matrix adhesion;GO:0007346//regulation of mitotic cell cycle;GO:0030334//regulation of cell migration;GO:0022407//regulation of cell-cell adhesion;GO:0046777//protein autophosphorylation;GO:0045060//negative thymic T cell selection;GO:0048812//neuron projection morphogenesis;GO:0032147//activation of protein kinase acti…	GO:0008349//MAP kinase kinase kinase kinase activity;GO:0005524//ATP binding	-
529621	1195.33076631958	1.2284844688275	1.31014939051602e-12	3.27173417242751e-11	Up	PRR12	-	-	-	-
783871	43.153693634512	-5.69653576171019	1.31965293200675e-12	3.29149139627304e-11	Down	PI3//peptidase inhibitor 3%2C skin-derived (SKALP)	GO:0005576//extracellular region	GO:0007620//copulation;GO:0010466//negative regulation of peptidase activity	GO:0030414//peptidase inhibitor activity	K04573//Amyotrophic lateral sclerosis (ALS)
101906632	118.934305753763	-2.30918866992581	1.32856450949319e-12	3.30972630876995e-11	Down	LOC101906632	-	-	-	-
617915	356.042083462531	1.74613447941264	1.34568590247384e-12	3.34834505480766e-11	Up	ANGPT4//angiopoietin 4	GO:0005615//extracellular space	GO:0007219//Notch signaling pathway;GO:0007171//activation of transmembrane receptor protein tyrosine kinase activity;GO:0043066//negative regulation of apoptotic process;GO:0071456//cellular response to hypoxia;GO:0050731//positive regulation of peptidyl-tyrosine phosphorylation;GO:0045766//positive regulation of angiogenesis;GO:0043536//positive regulation of blood vessel endothelial cell migra…	GO:0030971//receptor tyrosine kinase binding;GO:0030297//transmembrane receptor protein tyrosine kinase activator activity	K05467//Ras signaling pathway;PI3K-Akt signaling pathway;Rap1 signaling pathway;HIF-1 signaling pathway
786191	487.577219921567	2.66345472350696	1.38687752578531e-12	3.44669069719505e-11	Up	HIC1	-	-	-	-
507707	2221.63588236166	-1.09708807220577	1.39265529854431e-12	3.45689479087644e-11	Down	TOMM70A//translocase of outer mitochondrial membrane 70 homolog A (S. cerevisiae)	GO:0005742//mitochondrial outer membrane translocase complex;GO:0016021//integral component of membrane;GO:0070062//extracellular vesicular exosome	GO:0044267//cellular protein metabolic process;GO:0006626//protein targeting to mitochondrion;GO:0071806//protein transmembrane transport	GO:0005515//protein binding;GO:0008320//protein transmembrane transporter activity	-
522631	233.163131325468	2.79772881974192	1.4039973227904e-12	3.48086962150324e-11	Up	PIEZO2	-	-	-	-
514588	4378.517437114	1.77648491468204	1.41461929380073e-12	3.50300396861291e-11	Up	FBLN1//fibulin 1	GO:0071953//elastic fiber;GO:0005604//basement membrane;GO:0070062//extracellular vesicular exosome;GO:0005577//fibrinogen complex	GO:0030198//extracellular matrix organization;GO:2000647//negative regulation of stem cell proliferation;GO:0070373//negative regulation of ERK1 and ERK2 cascade;GO:0010628//positive regulation of gene expression;GO:2000146//negative regulation of cell motility;GO:0072378//blood coagulation, fibrin clot formation;GO:0010952//positive regulation of peptidase activity;GO:2001202//negative regulatio…	GO:0016504//peptidase activator activity;GO:0005509//calcium ion binding;GO:0005178//integrin binding;GO:0042802//identical protein binding;GO:0001968//fibronectin binding;GO:0008022//protein C-terminus binding;GO:0070051//fibrinogen binding;GO:0005201//extracellular matrix structural constituent	-
533356	358.797489986217	1.055470595108	1.43741388618162e-12	3.55519221585854e-11	Up	WDR18//WD repeat domain 18	GO:0005737//cytoplasm;GO:0005654//nucleoplasm	GO:0007275//multicellular organismal development	-	-
513580	41.7273551908754	-6.24898731067121	1.47294057583252e-12	3.63870875585292e-11	Down	LOC513580	-	-	-	K03249//RNA transport
505106	1688.67371018031	-1.71564417644608	1.48127161053361e-12	3.65492280322238e-11	Down	USP14//ubiquitin specific peptidase 14 (tRNA-guanine transglycosylase)	GO:0016023//cytoplasmic membrane-bounded vesicle;GO:0005886//plasma membrane;GO:0000502//proteasome complex;GO:0005634//nucleus;GO:0045202//synapse;GO:0070062//extracellular vesicular exosome;GO:0009986//cell surface	GO:0007268//synaptic transmission;GO:1903070//negative regulation of ER-associated ubiquitin-dependent protein catabolic process;GO:0016579//protein deubiquitination;GO:0010951//negative regulation of endopeptidase activity;GO:0050920//regulation of chemotaxis	GO:0004197//cysteine-type endopeptidase activity;GO:0004866//endopeptidase inhibitor activity;GO:0070628//proteasome binding;GO:0004843//ubiquitin-specific protease activity	-
786025	492.433087575562	1.49997142252184	1.54475253987421e-12	3.80701409618343e-11	Up	BAHCC1	GO:0005654//nucleoplasm;GO:0005677//chromatin silencing complex;GO:0000785//chromatin	GO:0006342//chromatin silencing;GO:0031507//heterochromatin assembly	GO:0003682//chromatin binding;GO:0000976//transcription regulatory region sequence-specific DNA binding	K00558//MicroRNAs in cancer;Metabolic pathways;Cysteine and methionine metabolism
505560	589.337330302718	1.60396778002855	1.59274160534624e-12	3.92060930639811e-11	Up	PYGB//phosphorylase%2C glycogen%3B brain	GO:0005737//cytoplasm;GO:0070062//extracellular vesicular exosome;GO:0016020//membrane	GO:0005980//glycogen catabolic process	GO:0008184//glycogen phosphorylase activity;GO:0030170//pyridoxal phosphate binding	K00688//Insulin resistance;Biosynthesis of secondary metabolites;Insulin signaling pathway;Metabolic pathways;Glucagon signaling pathway;Starch and sucrose metabolism
515425	311.975163492578	1.13649709633518	1.5950774426679e-12	3.92169040214555e-11	Up	CCDC61	-	-	-	-
522345	1698.52423323076	-1.19680481494499	1.61824504437255e-12	3.96921148072256e-11	Down	SLC30A9	GO:0005856//cytoskeleton;GO:0016021//integral component of membrane;GO:0005634//nucleus	GO:0098655//cation transmembrane transport;GO:0045944//positive regulation of transcription from RNA polymerase II promoter	GO:0016922//ligand-dependent nuclear receptor binding;GO:0030374//ligand-dependent nuclear receptor transcription coactivator activity;GO:0008324//cation transmembrane transporter activity;GO:0003682//chromatin binding	-
509935	231.726708580448	-1.21524188337773	1.62372006359993e-12	3.97792177192604e-11	Down	PCDH9	GO:0005886//plasma membrane;GO:0030426//growth cone;GO:0044291//cell-cell contact zone;GO:0016021//integral component of membrane	GO:0030900//forebrain development;GO:0007156//homophilic cell adhesion via plasma membrane adhesion molecules	GO:0005509//calcium ion binding	-
539210	54.5043496285668	-3.03896994492638	1.62818450170658e-12	3.98413857299255e-11	Down	PLAG1	GO:0005634//nucleus	GO:0010629//negative regulation of gene expression;GO:0060252//positive regulation of glial cell proliferation;GO:0022612//gland morphogenesis;GO:0035264//multicellular organism growth;GO:0060736//prostate gland growth;GO:0045944//positive regulation of transcription from RNA polymerase II promoter	GO:0000978//RNA polymerase II core promoter proximal region sequence-specific DNA binding;GO:0001077//RNA polymerase II core promoter proximal region sequence-specific DNA binding transcription factor activity involved in positive regulation of transcription;GO:0046872//metal ion binding	-
100847777	31.1040618247813	3.97167706903913	1.73976537262072e-12	4.24712262215805e-11	Up	LOC100847777	GO:0005654//nucleoplasm;GO:0005576//extracellular region	-	-	-
511515	302.096317575368	2.78643628180122	1.85434178909175e-12	4.52148881757667e-11	Up	AATK	-	-	-	-
281427	15378.5785447641	-2.16852846832549	1.87175134816853e-12	4.55856332462669e-11	Down	PRNP//prion protein	GO:0031225//anchored component of membrane;GO:0005886//plasma membrane;GO:0005783//endoplasmic reticulum;GO:0019898//extrinsic component of membrane;GO:0016021//integral component of membrane;GO:0045121//membrane raft;GO:0009986//cell surface;GO:0070062//extracellular vesicular exosome;GO:0005741//mitochondrial outer membrane;GO:0005794//Golgi apparatus;GO:0005739//mitochondrion	GO:0050860//negative regulation of T cell receptor signaling pathway;GO:0006878//cellular copper ion homeostasis;GO:0046686//response to cadmium ion;GO:0032689//negative regulation of interferon-gamma production;GO:0070885//negative regulation of calcineurin-NFAT signaling cascade;GO:0032880//regulation of protein localization;GO:0046007//negative regulation of activated T cell proliferation;GO:0…	GO:0042803//protein homodimerization activity;GO:0005507//copper ion binding;GO:0042802//identical protein binding;GO:0005524//ATP binding;GO:0004363//glutathione synthase activity;GO:0043295//glutathione binding;GO:0008017//microtubule binding;GO:0000287//magnesium ion binding	K05634//Prion diseases
767967	497.879642181609	-1.00112265011386	1.8814410960698e-12	4.57360701594999e-11	Down	ZNF585A	GO:0005622//intracellular	GO:0006355//regulation of transcription, DNA-templated	GO:0046872//metal ion binding;GO:0003676//nucleic acid binding;GO:0003700//sequence-specific DNA binding transcription factor activity	-
104972724	559.169842566967	-1.71242612571473	1.88776322248467e-12	4.58137090977882e-11	Down	LOC104972724	-	-	-	-
516886	65.2301157091217	2.03216218405059	1.91359553497693e-12	4.63861839117444e-11	Up	TRIM62//tripartite motif containing 62	GO:0005737//cytoplasm	GO:0016567//protein ubiquitination;GO:0032897//negative regulation of viral transcription;GO:0051092//positive regulation of NF-kappaB transcription factor activity;GO:0046596//regulation of viral entry into host cell;GO:1902186//regulation of viral release from host cell;GO:0010719//negative regulation of epithelial to mesenchymal transition;GO:0045087//innate immune response;GO:0043123//positiv…	GO:0008270//zinc ion binding;GO:0070740//tubulin-glutamic acid ligase activity;GO:0018169//ribosomal S6-glutamic acid ligase activity;GO:0070737//protein-glycine ligase activity, elongating;GO:0004842//ubiquitin-protein transferase activity;GO:0070736//protein-glycine ligase activity, initiating;GO:0070738//tubulin-glycine ligase activity;GO:0043773//coenzyme F420-0 gamma-glutamyl ligase activity…	-
508809	420.89140897552	-1.90648606183671	1.92318732707602e-12	4.65641034683266e-11	Down	DHFR//dihydrofolate reductase	-	GO:0009165//nucleotide biosynthetic process;GO:0006545//glycine biosynthetic process;GO:0006730//one-carbon metabolic process;GO:0055114//oxidation-reduction process;GO:0031427//response to methotrexate;GO:0046654//tetrahydrofolate biosynthetic process	GO:0003729//mRNA binding;GO:0004146//dihydrofolate reductase activity;GO:0050661//NADP binding;GO:0008144//drug binding	K00287//One carbon pool by folate;Folate biosynthesis;Metabolic pathways
282516	651.006633004373	-1.38393656321712	1.9335441749945e-12	4.67601086624109e-11	Down	RAP1GDS1//RAP1%2C GTP-GDP dissociation stimulator 1	GO:0005783//endoplasmic reticulum;GO:0005739//mitochondrion;GO:0005829//cytosol;GO:0070062//extracellular vesicular exosome	GO:0051561//positive regulation of mitochondrial calcium ion concentration;GO:0043547//positive regulation of GTPase activity;GO:0007264//small GTPase mediated signal transduction;GO:0032471//negative regulation of endoplasmic reticulum calcium ion concentration	GO:0005096//GTPase activator activity	K08332//Regulation of autophagy;K15043//Influenza A
781381	165.457920866381	-2.05995213080911	1.93718279592186e-12	4.6793374615977e-11	Down	LOC781381	-	-	-	-
530929	137.155414478695	-2.16708936857626	1.95352360296327e-12	4.71330309667112e-11	Down	LOC530929	-	GO:0055114//oxidation-reduction process	GO:0020037//heme binding;GO:0005506//iron ion binding;GO:0016712//oxidoreductase activity, acting on paired donors, with incorporation or reduction of molecular oxygen, reduced flavin or flavoprotein as one donor, and incorporation of one atom of oxygen	K07418//Inflammatory mediator regulation of TRP channels;Ovarian steroidogenesis;Linoleic acid metabolism;Metabolic pathways;Arachidonic acid metabolism;Serotonergic synapse
516026	328.173950664016	2.41863278147895	2.02990280371036e-12	4.88618163822108e-11	Up	GPRC5A//G protein-coupled receptor%2C class C%2C group 5%2C member A	GO:0043231//intracellular membrane-bounded organelle;GO:0005886//plasma membrane;GO:0016021//integral component of membrane;GO:0070062//extracellular vesicular exosome	GO:0007186//G-protein coupled receptor signaling pathway	GO:0004930//G-protein coupled receptor activity	-
506318	2874.880901503	-1.22122606257222	2.12041624131221e-12	5.09812170018751e-11	Down	-	-	-	-	-
534630	151.403241602487	1.46161014648072	2.17909663725154e-12	5.23312208692801e-11	Up	LOC534630//RNA binding motif protein%2C X-linked 2-like	-	-	GO:0000166//nucleotide binding;GO:0003676//nucleic acid binding	-
541277	751.059927662527	1.38808570537762	2.30061442139469e-12	5.51853879248004e-11	Up	TSC22D2//TSC22 domain family%2C member 2	-	GO:0006355//regulation of transcription, DNA-templated;GO:0006970//response to osmotic stress	GO:0003700//sequence-specific DNA binding transcription factor activity	K02514//Glycosaminoglycan biosynthesis - heparan sulfate / heparin
784473	43.7989707003614	-4.48566318685724	2.31115684693468e-12	5.53740325887236e-11	Down	LOC784473	-	-	-	-
282651	209.443422955027	2.4592664848295	2.34426307362409e-12	5.6102230987645e-11	Up	ADGRL3//latrophilin 3	GO:0030424//axon;GO:0005911//cell-cell junction;GO:0005887//integral component of plasma membrane	GO:0098609//cell-cell adhesion;GO:0001764//neuron migration;GO:0051965//positive regulation of synapse assembly;GO:0007186//G-protein coupled receptor signaling pathway;GO:0007166//cell surface receptor signaling pathway	GO:0004930//G-protein coupled receptor activity;GO:0030246//carbohydrate binding;GO:0005509//calcium ion binding	-
506002	332.331311443537	1.87737760715315	2.37726487425151e-12	5.68262494854318e-11	Up	UBTD1//ubiquitin domain containing 1	-	-	GO:0005515//protein binding	K02927//Ribosome
509995	2119.87576792483	-1.46500392848912	2.38304158956203e-12	5.68985576759516e-11	Down	LRPPRC	GO:0042645//mitochondrial nucleoid;GO:0048471//perinuclear region of cytoplasm;GO:0030529//ribonucleoprotein complex;GO:0016020//membrane;GO:0005874//microtubule;GO:0000794//condensed nuclear chromosome	GO:0000961//negative regulation of mitochondrial RNA catabolic process;GO:0070129//regulation of mitochondrial translation	GO:0003697//single-stranded DNA binding;GO:0044822//poly(A) RNA binding;GO:0048487//beta-tubulin binding;GO:0031625//ubiquitin protein ligase binding	-
281658	11039.4593421124	-2.84619267695426	2.49374523988293e-12	5.94730914937247e-11	Down	S100G//S100 calcium binding protein G	GO:0016323//basolateral plasma membrane;GO:0016324//apical plasma membrane	-	GO:0005499//vitamin D binding;GO:0005509//calcium ion binding	K14734//Mineral absorption
519522	138.917264970066	-1.44234741179831	2.5307136828567e-12	6.02852152309078e-11	Down	CEP57L1//centrosomal protein 57kDa-like 1	GO:0005813//centrosome	GO:0034453//microtubule anchoring;GO:0000070//mitotic sister chromatid segregation	GO:0008017//microtubule binding;GO:0043015//gamma-tubulin binding;GO:0042802//identical protein binding	-
516070	25.2343403683491	3.17728104025357	2.54578940750695e-12	6.05745541760888e-11	Up	DLGAP3//discs%2C large (Drosophila) homolog-associated protein 3	GO:0045202//synapse	GO:0023052//signaling	GO:0001540//beta-amyloid binding	K15008//Glutamatergic synapse
534510	806.378305079798	1.21473088925191	2.64435333671172e-12	6.28474643025152e-11	Up	TRIM3//tripartite motif containing 3	GO:0005737//cytoplasm	GO:0016567//protein ubiquitination	GO:0008270//zinc ion binding;GO:0061630//ubiquitin protein ligase activity	-
101902207	80.936317449263	1.86009713357559	2.71356420354036e-12	6.44183318445511e-11	Up	LOC101902207	-	-	-	-
282021	1361.80201939128	2.43167426364436	2.76411672534539e-12	6.55431668921636e-11	Up	PTGIS//prostaglandin I2 (prostacyclin) synthase	GO:0005615//extracellular space;GO:0005634//nucleus;GO:0005901//caveola;GO:0005789//endoplasmic reticulum membrane;GO:0016021//integral component of membrane	GO:0045766//positive regulation of angiogenesis;GO:0045019//negative regulation of nitric oxide biosynthetic process;GO:0032088//negative regulation of NF-kappaB transcription factor activity;GO:0035360//positive regulation of peroxisome proliferator activated receptor signaling pathway;GO:0050728//negative regulation of inflammatory response;GO:0001516//prostaglandin biosynthetic process;GO:0055…	GO:0005506//iron ion binding;GO:0008116//prostaglandin-I synthase activity;GO:0020037//heme binding;GO:0016705//oxidoreductase activity, acting on paired donors, with incorporation or reduction of molecular oxygen;GO:0004497//monooxygenase activity	K01831//Arachidonic acid metabolism;Metabolic pathways
781100	36.236107113053	-3.89957941054225	2.82478623572991e-12	6.69050458146476e-11	Down	LOC781100	-	-	-	-
787192	42.1281223301981	2.44540817608268	2.84648832532615e-12	6.73419211702161e-11	Up	LOC787192	-	-	-	-
507525	93.6405834696959	-6.47410565033905	2.86964930959052e-12	6.78122728850321e-11	Down	VTN//vitronectin	GO:0072562//blood microparticle;GO:0070062//extracellular vesicular exosome;GO:0005578//proteinaceous extracellular matrix	GO:0010951//negative regulation of endopeptidase activity;GO:0010811//positive regulation of cell-substrate adhesion;GO:0032092//positive regulation of protein binding;GO:0050731//positive regulation of peptidyl-tyrosine phosphorylation;GO:0014911//positive regulation of smooth muscle cell migration;GO:0061302//smooth muscle cell-matrix adhesion;GO:0030198//extracellular matrix organization;GO:00…	GO:0030247//polysaccharide binding;GO:0050840//extracellular matrix binding;GO:0005044//scavenger receptor activity;GO:0005178//integrin binding	K06251//Focal adhesion;PI3K-Akt signaling pathway;ECM-receptor interaction;Proteoglycans in cancer;K05719//Leukocyte transendothelial migration;Axon guidance;Leishmaniasis;Hypertrophic cardiomyopathy (HCM);Pathogenic Escherichia coli infection;Regulation of actin cytoskeleton;Bacterial invasion of epithelial cells;Dilated cardiomyopathy;Proteoglycans in cancer;Arrhythmogenic right ventricular car…
521656	72.6392547588594	-4.00678846522989	2.88483052349157e-12	6.80155538588772e-11	Down	LOC521656//cytochrome P450%2C family 2%2C subfamily J	GO:0043231//intracellular membrane-bounded organelle;GO:0005737//cytoplasm	GO:0055114//oxidation-reduction process;GO:0019369//arachidonic acid metabolic process;GO:0006805//xenobiotic metabolic process;GO:0042738//exogenous drug catabolic process	GO:0019825//oxygen binding;GO:0020037//heme binding;GO:0016712//oxidoreductase activity, acting on paired donors, with incorporation or reduction of molecular oxygen, reduced flavin or flavoprotein as one donor, and incorporation of one atom of oxygen;GO:0005506//iron ion binding;GO:0008392//arachidonic acid epoxygenase activity;GO:0008395//steroid hydroxylase activity	K07418//Ovarian steroidogenesis;Inflammatory mediator regulation of TRP channels;Arachidonic acid metabolism;Metabolic pathways;Linoleic acid metabolism;Serotonergic synapse
514220	1276.35015551428	1.1012398768376	2.97986974116866e-12	7.01762717974309e-11	Up	TMEM184B//transmembrane protein 184B	GO:0016021//integral component of membrane	-	-	K14360//Bile secretion
509889	3199.90129614497	2.33519002739293	2.99884832876242e-12	7.05428747369972e-11	Up	FOSL2//FOS-like antigen 2	GO:0005654//nucleoplasm	GO:0045944//positive regulation of transcription from RNA polymerase II promoter;GO:0003334//keratinocyte development;GO:0048146//positive regulation of fibroblast proliferation	GO:0000982//RNA polymerase II core promoter proximal region sequence-specific DNA binding transcription factor activity;GO:0003682//chromatin binding;GO:0000978//RNA polymerase II core promoter proximal region sequence-specific DNA binding	K09030//Osteoclast differentiation
505884	8193.76008773686	1.76112661679852	3.05331972719323e-12	7.17069544754948e-11	Up	KLF6//Kruppel-like factor 6	GO:0005634//nucleus;GO:0005737//cytoplasm	GO:0070301//cellular response to hydrogen peroxide;GO:0042060//wound healing;GO:0045944//positive regulation of transcription from RNA polymerase II promoter;GO:1901653//cellular response to peptide;GO:0071409//cellular response to cycloheximide;GO:0019221//cytokine-mediated signaling pathway	GO:0003690//double-stranded DNA binding;GO:0046872//metal ion binding;GO:0003700//sequence-specific DNA binding transcription factor activity	-
101902107	24.4049126575439	3.1866019221816	3.10027858676879e-12	7.25984828296922e-11	Up	LOC101902107	-	-	-	-
107131318	347.213211621899	-1.78198096393754	3.10776564579428e-12	7.26914821924075e-11	Down	CC2D2B	-	-	-	-
519777	150.805488879715	1.63111699991297	3.14535917783898e-12	7.34876742600865e-11	Up	KMT5C	GO:0005721//pericentric heterochromatin;GO:0005720//nuclear heterochromatin;GO:0000780//condensed nuclear chromosome, centromeric region;GO:0005654//nucleoplasm	GO:0034773//histone H4-K20 trimethylation	GO:0042799//histone methyltransferase activity (H4-K20 specific)	K11429//Lysine degradation
613582	318.75794285157	1.75690174816366	3.16617313707813e-12	7.38904762475898e-11	Up	CDR2L//cerebellar degeneration-related protein 2-like	-	-	-	-
101906546	72.4062032079848	2.47910826202499	3.17384705146978e-12	7.39860602967763e-11	Up	LOC101906546	-	-	-	-
537784	195.823224283758	-1.8360943972877	3.23927504268186e-12	7.54262275422667e-11	Down	PKP2//plakophilin 2	GO:0005886//plasma membrane;GO:0005654//nucleoplasm;GO:0005882//intermediate filament;GO:0030057//desmosome;GO:0005912//adherens junction	GO:0048496//maintenance of organ identity;GO:0002159//desmosome assembly;GO:0055010//ventricular cardiac muscle tissue morphogenesis;GO:0086019//cell-cell signaling involved in cardiac conduction;GO:0086091//regulation of heart rate by cardiac conduction;GO:0090002//establishment of protein localization to plasma membrane;GO:0045110//intermediate filament bundle assembly;GO:0086073//bundle of His…	GO:0032947//protein complex scaffold;GO:0019215//intermediate filament binding;GO:0005080//protein kinase C binding;GO:0045294//alpha-catenin binding	K12642//Arrhythmogenic right ventricular cardiomyopathy (ARVC)
533798	218.793933474963	-3.74839549816346	3.27105580148941e-12	7.60805633379039e-11	Down	ACSM3	GO:0005759//mitochondrial matrix	GO:0006633//fatty acid biosynthetic process	GO:0015645//fatty acid ligase activity	K01896//Butanoate metabolism;Metabolic pathways
515469	689.969065517883	1.30255814175588	3.29997474422591e-12	7.66669413329877e-11	Up	FRMD8//FERM domain containing 8	GO:0005856//cytoskeleton	-	-	K17705//Rap1 signaling pathway
281918	554.478345483941	1.13978373669212	3.41734889072855e-12	7.92158329748813e-11	Up	MRVI1//murine retrovirus integration site 1 homolog	GO:0016021//integral component of membrane;GO:0016529//sarcoplasmic reticulum;GO:0048471//perinuclear region of cytoplasm	GO:0019934//cGMP-mediated signaling;GO:0060087//relaxation of vascular smooth muscle	-	K12337//Vascular smooth muscle contraction;cGMP-PKG signaling pathway
533042	266.493947835481	-1.45819622920101	3.45825469604447e-12	8.00742803472694e-11	Down	METAP1D//methionyl aminopeptidase type 1D (mitochondrial)	GO:0005739//mitochondrion	GO:0018206//peptidyl-methionine modification;GO:0031365//N-terminal protein amino acid modification;GO:0006508//proteolysis	GO:0008235//metalloexopeptidase activity;GO:0046872//metal ion binding;GO:0004177//aminopeptidase activity	-
532863	83.3146717436703	2.09811828155819	3.47810762470665e-12	8.04438829486123e-11	Up	PI15//peptidase inhibitor 15	GO:0070062//extracellular vesicular exosome	GO:0010466//negative regulation of peptidase activity	GO:0030414//peptidase inhibitor activity	-
515744	240.918021911876	-1.09013660906647	3.59303497771046e-12	8.30091443956639e-11	Down	FASTKD1//FAST kinase domains 1	GO:0005739//mitochondrion	GO:0006468//protein phosphorylation	GO:0004672//protein kinase activity;GO:0044822//poly(A) RNA binding	-
614392	1421.53947038047	-1.13439526028016	3.73930611613204e-12	8.62920006286408e-11	Down	ATP11B	GO:0005794//Golgi apparatus;GO:0005769//early endosome;GO:0005637//nuclear inner membrane;GO:0055038//recycling endosome membrane;GO:0016021//integral component of membrane;GO:0005783//endoplasmic reticulum;GO:0005886//plasma membrane;GO:0055037//recycling endosome	GO:0034220//ion transmembrane transport;GO:0008152//metabolic process;GO:0045332//phospholipid translocation;GO:0015917//aminophospholipid transport	GO:0005515//protein binding;GO:0005524//ATP binding;GO:0015075//ion transmembrane transporter activity;GO:0000287//magnesium ion binding;GO:0004012//phospholipid-translocating ATPase activity	-
782170	385.596335999127	1.98077693366038	3.74682487559591e-12	8.63691170041212e-11	Up	TWIST1//twist family bHLH transcription factor 1	GO:0005634//nucleus	GO:0042733//embryonic digit morphogenesis;GO:0043066//negative regulation of apoptotic process;GO:0071639//positive regulation of monocyte chemotactic protein-1 production;GO:0032000//positive regulation of fatty acid beta-oxidation;GO:0001843//neural tube closure;GO:2000780//negative regulation of double-strand break repair;GO:0035359//negative regulation of peroxisome proliferator activated rec…	GO:0043425//bHLH transcription factor binding;GO:0042803//protein homodimerization activity;GO:0046982//protein heterodimerization activity;GO:0019904//protein domain specific binding;GO:0000981//sequence-specific DNA binding RNA polymerase II transcription factor activity;GO:0070888//E-box binding	K09069//Proteoglycans in cancer
515148	51.0237599550505	2.15750209005705	3.89662818302861e-12	8.97222504905151e-11	Up	GPR173//G protein-coupled receptor 173	GO:0016021//integral component of membrane;GO:0005886//plasma membrane	GO:0007186//G-protein coupled receptor signaling pathway;GO:2001223//negative regulation of neuron migration;GO:0097211//cellular response to gonadotropin-releasing hormone	GO:0004968//gonadotropin-releasing hormone receptor activity	-
783681	3607.53406773965	1.09147293225284	3.94112567259613e-12	9.06458904697109e-11	Up	JAG1//jagged 1	GO:0005886//plasma membrane;GO:0045177//apical part of cell;GO:0016021//integral component of membrane	GO:0072070//loop of Henle development;GO:0001974//blood vessel remodeling;GO:0045669//positive regulation of osteoblast differentiation;GO:0002011//morphogenesis of an epithelial sheet;GO:0045599//negative regulation of fat cell differentiation;GO:0042491//auditory receptor cell differentiation;GO:0061314//Notch signaling involved in heart development;GO:0003184//pulmonary valve morphogenesis;GO:…	GO:0005509//calcium ion binding;GO:0005112//Notch binding	K06052//Notch signaling pathway
[truncated: 3,307 more rows]
