# Supplementary material for: RNA-Seq Analysis Identifies Differentially Expressed Genes in Subcutaneous Adipose Tissue in Qaidaford Cattle, Cattle-Yak, and Angus Cattle
Source: Animals (Basel). 2019 Dec 3;9(12):1077. doi: 10.3390/ani9121077 (PMC6941056; doi:10.3390/ani9121077)
Supplement: Supplementary file 1 [file animals-09-01077-s001.zip › Supplementary Files20191121/Supplementary excel 2. FB-vs-AB. DESeq. difffilter.xls]

GeneID	baseMean	log2Fold	pvalue	qvalue	Diff	Description	Cellular_Component	Biological_Process	Molecular_Function	Pathway
519739	2526.06466840888	-5.78835892109038	1.1651823647147e-104	2.36089250738492e-100	Down	GPAT3//1-acylglycerol-3-phosphate O-acyltransferase 9	GO:0016021//integral component of membrane;GO:0005789//endoplasmic reticulum membrane	GO:0032006//regulation of TOR signaling;GO:0016024//CDP-diacylglycerol biosynthetic process;GO:0044281//small molecule metabolic process;GO:0006654//phosphatidic acid biosynthetic process;GO:0019432//triglyceride biosynthetic process	GO:0003841//1-acylglycerol-3-phosphate O-acyltransferase activity;GO:0004366//glycerol-3-phosphate O-acyltransferase activity	K13506//Biosynthesis of secondary metabolites;Metabolic pathways;Glycerolipid metabolism;Glycerophospholipid metabolism
101902490	777.047904259118	4.23530710706409	1.84548352863203e-99	1.86965936285711e-95	Up	LOC101902490	GO:0022625//cytosolic large ribosomal subunit;GO:0005615//extracellular space	GO:0019731//antibacterial humoral response;GO:0006614//SRP-dependent cotranslational protein targeting to membrane;GO:0006415//translational termination;GO:0050830//defense response to Gram-positive bacterium;GO:0000184//nuclear-transcribed mRNA catabolic process, nonsense-mediated decay;GO:0006413//translational initiation;GO:0019083//viral transcription;GO:0002227//innate immune response in muc…	GO:0003723//RNA binding;GO:0003735//structural constituent of ribosome	K02924//Ribosome
540002	1638.63850028617	2.60219330239613	3.15210901981079e-78	2.12893443198021e-74	Up	CHPF//chondroitin polymerizing factor	-	-	-	K00747//Glycosaminoglycan biosynthesis - chondroitin sulfate / dermatan sulfate;Metabolic pathways
527935	736.866274763911	3.12662509483585	3.84379899738689e-71	1.94707638212633e-67	Up	GLIS2//GLIS family zinc finger 2	GO:0016607//nuclear speck	GO:0045944//positive regulation of transcription from RNA polymerase II promoter;GO:0045879//negative regulation of smoothened signaling pathway;GO:0000122//negative regulation of transcription from RNA polymerase II promoter;GO:0043433//negative regulation of sequence-specific DNA binding transcription factor activity	GO:0044212//transcription regulatory region DNA binding;GO:0001077//RNA polymerase II core promoter proximal region sequence-specific DNA binding transcription factor activity involved in positive regulation of transcription;GO:0046872//metal ion binding	-
786073	179.651137458605	6.34373099146346	2.64294178327506e-65	1.07102572825439e-61	Up	LOC786073	GO:0016021//integral component of membrane	GO:0009607//response to biotic stimulus	-	-
538292	1932.37807893145	2.21848957356856	8.33731923406165e-64	2.81551270534262e-60	Up	TRIO//trio Rho guanine nucleotide exchange factor	-	GO:0043547//positive regulation of GTPase activity;GO:0006468//protein phosphorylation;GO:0035023//regulation of Rho protein signal transduction	GO:0005089//Rho guanyl-nucleotide exchange factor activity;GO:0004674//protein serine/threonine kinase activity;GO:0005524//ATP binding	-
101902937	399.81543450594	4.81673209241939	2.02850976570775e-56	5.87166641039578e-53	Up	LOC101902937	GO:0045277//respiratory chain complex IV;GO:0016021//integral component of membrane;GO:0005743//mitochondrial inner membrane	GO:1902600//hydrogen ion transmembrane transport	GO:0004129//cytochrome-c oxidase activity	K02272//Oxidative phosphorylation;Alzheimer's disease;Parkinson's disease;Non-alcoholic fatty liver disease (NAFLD);Metabolic pathways;Cardiac muscle contraction;Huntington's disease
107133352	2457.29056166421	-3.69886813370459	8.43078341887706e-45	2.13530667041609e-41	Down	LOC107133352	-	-	-	-
286805	494.394293162756	2.59871980518928	1.29440165373755e-40	2.91412958978113e-37	Up	ADAMTS5//ADAM metallopeptidase with thrombospondin type 1 motif%2C 5	GO:0005578//proteinaceous extracellular matrix;GO:0005788//endoplasmic reticulum lumen	GO:0043687//post-translational protein modification;GO:0036066//protein O-linked fucosylation;GO:0042742//defense response to bacterium;GO:0022617//extracellular matrix disassembly;GO:0006508//proteolysis	GO:0005178//integrin binding;GO:0008270//zinc ion binding;GO:0004222//metalloendopeptidase activity	-
509732	161.000470334151	3.47936635962911	1.28878284722981e-36	2.61133180505704e-33	Up	PDPN//podoplanin	GO:0009897//external side of plasma membrane;GO:0016021//integral component of membrane;GO:0030027//lamellipodium;GO:0030175//filopodium;GO:0001726//ruffle	GO:2000045//regulation of G1/S transition of mitotic cell cycle;GO:0008283//cell proliferation;GO:0006693//prostaglandin metabolic process;GO:0051272//positive regulation of cellular component movement;GO:0007165//signal transduction;GO:0048870//cell motility;GO:0048286//lung alveolus development;GO:0016337//single organismal cell-cell adhesion;GO:0001946//lymphangiogenesis;GO:0000902//cell morph…	-	-
101906366	789.010896653723	-6.47168613739043	2.30962501113101e-36	4.25432927050331e-33	Down	LOC101906366	-	-	-	-
509843	2650.83257703956	1.79348053076624	1.47628401476778e-34	2.49270555893539e-31	Up	HDAC7//histone deacetylase 7	GO:0005737//cytoplasm;GO:0000118//histone deacetylase complex	GO:0070932//histone H3 deacetylation;GO:0045668//negative regulation of osteoblast differentiation;GO:0001570//vasculogenesis;GO:0032703//negative regulation of interleukin-2 production;GO:0000122//negative regulation of transcription from RNA polymerase II promoter;GO:0090050//positive regulation of cell migration involved in sprouting angiogenesis;GO:0007043//cell-cell junction assembly;GO:1901…	GO:0033613//activating transcription factor binding;GO:0003682//chromatin binding;GO:0071889//14-3-3 protein binding;GO:0003714//transcription corepressor activity;GO:0070491//repressing transcription factor binding;GO:0046872//metal ion binding;GO:0005080//protein kinase C binding;GO:0032041//NAD-dependent histone deacetylase activity (H3-K14 specific)	K11408//Viral carcinogenesis;Alcoholism
616506	584.098069478905	2.21075797508932	1.99011537358289e-34	3.10182443842588e-31	Up	CBX1//chromobox homolog 1	GO:0000784//nuclear chromosome, telomeric region;GO:0005721//pericentric heterochromatin;GO:0005819//spindle;GO:0005654//nucleoplasm;GO:0005720//nuclear heterochromatin;GO:0010369//chromocenter;GO:0001940//male pronucleus;GO:0001939//female pronucleus	GO:0045892//negative regulation of transcription, DNA-templated	GO:0003682//chromatin binding;GO:1990226//histone methyltransferase binding;GO:0042803//protein homodimerization activity	-
783577	286.507258694625	-7.59173760092883	3.59722568835479e-33	5.20621334981748e-30	Down	-	-	-	-	-
407104	591.523408167799	3.67691068239187	2.00358642887852e-32	2.7064445481291e-29	Up	PLXNA4//plexin A4	GO:0016021//integral component of membrane	GO:0021612//facial nerve structural organization;GO:0021960//anterior commissure morphogenesis;GO:0021637//trigeminal nerve structural organization;GO:0021644//vagus nerve morphogenesis;GO:0021784//postganglionic parasympathetic nervous system development;GO:0048485//sympathetic nervous system development;GO:1902287//semaphorin-plexin signaling pathway involved in axon guidance;GO:0048841//regula…	GO:0017154//semaphorin receptor activity	K06820//Axon guidance;K06756//Cell adhesion molecules (CAMs)
531178	327.202441208134	2.20149170081063	3.83479927439206e-32	4.85629393110825e-29	Up	CADM3//cell adhesion molecule 3	GO:0005887//integral component of plasma membrane;GO:0005913//cell-cell adherens junction	GO:0008104//protein localization;GO:0007157//heterophilic cell-cell adhesion via plasma membrane cell adhesion molecules;GO:0008037//cell recognition;GO:0034329//cell junction assembly;GO:0034332//adherens junction organization;GO:0007156//homophilic cell adhesion via plasma membrane adhesion molecules	GO:0004872//receptor activity;GO:0042803//protein homodimerization activity;GO:0050839//cell adhesion molecule binding;GO:0005102//receptor binding	K06592//Cell adhesion molecules (CAMs);Adherens junction;K06780//Cell adhesion molecules (CAMs);K06781//Cell adhesion molecules (CAMs);K06081//Herpes simplex infection;Adherens junction;Cell adhesion molecules (CAMs)
540026	1270.85814180756	1.92824746042764	2.58073888096807e-31	3.07593712977501e-28	Up	ARHGEF17//Rho guanine nucleotide exchange factor (GEF) 17	-	-	-	-
101907446	311.689086250223	-7.34739106114363	8.84517845772476e-31	9.95672255057884e-28	Down	LOC101907446	-	-	-	-
512953	753.067264243347	-3.92353060909875	1.15608795921458e-30	1.23287653840031e-27	Down	LOC512953	-	-	-	-
100498851	130.110287915365	9.25214072840373	9.74186395142162e-30	9.86948236918525e-27	Up	microRNA mir-2904-1	-	-	-	-
786096	2338.60602200221	2.38491476333246	1.09381612194693e-29	1.05537629823279e-26	Up	PALM	GO:0016323//basolateral plasma membrane;GO:0005887//integral component of plasma membrane;GO:0097481//neuronal postsynaptic density;GO:0030424//axon;GO:0005737//cytoplasm;GO:0005654//nucleoplasm;GO:0043197//dendritic spine;GO:0031527//filopodium membrane;GO:0016023//cytoplasmic membrane-bounded vesicle;GO:0016327//apicolateral plasma membrane;GO:0032591//dendritic spine membrane	GO:0060074//synapse maturation;GO:0006928//cellular component movement;GO:0060160//negative regulation of dopamine receptor signaling pathway;GO:0051491//positive regulation of filopodium assembly;GO:0008360//regulation of cell shape;GO:0071257//cellular response to electrical stimulus;GO:0007194//negative regulation of adenylate cyclase activity;GO:0007010//cytoskeleton organization;GO:0060999//…	GO:0031750//D3 dopamine receptor binding	-
522392	2319.7723094246	3.38878471305837	1.57393074950035e-29	1.44959022028982e-26	Up	MXRA8//matrix-remodelling associated 8	GO:0009986//cell surface;GO:0070062//extracellular vesicular exosome;GO:0016021//integral component of membrane	GO:0060857//establishment of glial blood-brain barrier	-	K02353//Pathways in cancer;Hippo signaling pathway;HTLV-I infection;Wnt signaling pathway;Melanogenesis;Basal cell carcinoma;Signaling pathways regulating pluripotency of stem cells;Notch signaling pathway
618214	572.768237585382	1.96041988322528	2.39086507895933e-29	2.10624818390756e-26	Up	HOXB3//homeobox B3	GO:0005634//nucleus	GO:0051216//cartilage development;GO:0050767//regulation of neurogenesis;GO:0000122//negative regulation of transcription from RNA polymerase II promoter;GO:0048704//embryonic skeletal system morphogenesis;GO:0021546//rhombomere development;GO:0060216//definitive hemopoiesis;GO:0021615//glossopharyngeal nerve morphogenesis;GO:0001525//angiogenesis;GO:0002244//hematopoietic progenitor cell differe…	GO:0000979//RNA polymerase II core promoter sequence-specific DNA binding;GO:0003700//sequence-specific DNA binding transcription factor activity	-
512905	349.951777417963	-2.48115656130427	3.50766728176052e-29	2.96134810262632e-26	Down	APOL3//apolipoprotein L%2C 3	GO:0005576//extracellular region	GO:0042157//lipoprotein metabolic process;GO:0006869//lipid transport	GO:0008289//lipid binding	-
530828	868.079785903175	2.90765730953482	3.80614873052877e-29	3.02269151394579e-26	Up	SSC5D	-	-	-	K13912//Salivary secretion
784251	307.695127371372	-8.32463459148584	3.87868815332103e-29	3.02269151394579e-26	Down	LOC784251	-	-	-	-
282702	206.60523710622	5.36017860218612	5.18642933730845e-29	3.89212708268681e-26	Up	CHRNA3//cholinergic receptor%2C nicotinic%2C alpha 3 (neuronal)	GO:0043025//neuronal cell body;GO:0014069//postsynaptic density;GO:0045211//postsynaptic membrane;GO:0030425//dendrite;GO:0005892//acetylcholine-gated channel complex;GO:0030054//cell junction	GO:0042493//response to drug;GO:0010035//response to inorganic substance;GO:0007626//locomotory behavior;GO:0007171//activation of transmembrane receptor protein tyrosine kinase activity;GO:0014056//regulation of acetylcholine secretion, neurotransmission;GO:0060079//regulation of excitatory postsynaptic membrane potential;GO:0006940//regulation of smooth muscle contraction;GO:0048814//regulation…	GO:0008144//drug binding;GO:0015464//acetylcholine receptor activity;GO:0046982//protein heterodimerization activity;GO:0004889//acetylcholine-activated cation-selective channel activity;GO:0042166//acetylcholine binding	K04805//Cholinergic synapse;Neuroactive ligand-receptor interaction
533865	922.821519036224	1.57459313332787	9.01777110628985e-29	6.52564564841589e-26	Up	MED25//mediator complex subunit 25	GO:0044798//nuclear transcription factor complex;GO:0016592//mediator complex	GO:2001178//positive regulation of mediator complex assembly;GO:0071158//positive regulation of cell cycle arrest;GO:0035563//positive regulation of chromatin binding;GO:0048147//negative regulation of fibroblast proliferation;GO:0045944//positive regulation of transcription from RNA polymerase II promoter;GO:0000122//negative regulation of transcription from RNA polymerase II promoter	GO:0001104//RNA polymerase II transcription cofactor activity;GO:0046965//retinoid X receptor binding	-
533508	444.299874289597	-1.85080744500581	1.1931250871376e-28	8.33624155709724e-26	Down	ODF2L//outer dense fiber of sperm tails 2-like	GO:0005813//centrosome	-	-	-
506831	452.627493224002	1.28076293800887	2.99215535180891e-28	2.02090172461174e-25	Up	LOC506831	-	-	-	K10380//Proteoglycans in cancer
513597	2402.7223036311	1.99400855770754	3.31443315789714e-28	2.12640512951571e-25	Up	MYOF//myoferlin	GO:0005901//caveola;GO:0070062//extracellular vesicular exosome;GO:0031410//cytoplasmic vesicle;GO:0016021//integral component of membrane;GO:0043231//intracellular membrane-bounded organelle	GO:0030947//regulation of vascular endothelial growth factor receptor signaling pathway;GO:0034605//cellular response to heat;GO:0001778//plasma membrane repair	-	-
532944	778.734221394135	2.87791041334781	3.35825506586234e-28	2.12640512951571e-25	Up	LHFP//lipoma HMGIC fusion partner	GO:0016021//integral component of membrane	-	GO:0003677//DNA binding	-
788745	151.960324445642	-5.73605093819685	3.49951409055039e-28	2.14870165159794e-25	Down	LOC788745	-	-	-	-
532056	269.918265167305	2.58004653428609	2.05373832796242e-27	1.22390723532866e-24	Up	PHF19//PHD finger protein 19	-	GO:0048863//stem cell differentiation;GO:0000122//negative regulation of transcription from RNA polymerase II promoter;GO:0019827//stem cell maintenance	GO:0008270//zinc ion binding	-
100847795	247.248171309923	-5.1415814541138	2.73867553437178e-27	1.58545839078403e-24	Down	HOXC10	GO:0019907//cyclin-dependent protein kinase activating kinase holoenzyme complex;GO:0005654//nucleoplasm	GO:0021520//spinal cord motor neuron cell fate specification;GO:0050905//neuromuscular process;GO:0009952//anterior/posterior pattern specification;GO:0030326//embryonic limb morphogenesis;GO:0001501//skeletal system development;GO:0009954//proximal/distal pattern formation;GO:0006355//regulation of transcription, DNA-templated	GO:0043565//sequence-specific DNA binding	-
508124	833.130115139864	2.23832983009323	7.20387864941321e-27	4.05458303317807e-24	Up	HOMER3	GO:0045178//basal part of cell;GO:0005886//plasma membrane;GO:0005829//cytosol;GO:0097481//neuronal postsynaptic density	GO:2001256//regulation of store-operated calcium entry;GO:0007216//G-protein coupled glutamate receptor signaling pathway	GO:0008022//protein C-terminus binding;GO:0035256//G-protein coupled glutamate receptor binding;GO:0019904//protein domain specific binding	K15010//FoxO signaling pathway;Glutamatergic synapse
508794	792.25362470945	2.49724624550508	1.28251821883053e-26	7.02334706755247e-24	Up	DNM1//dynamin 1	GO:0005874//microtubule;GO:0043209//myelin sheath;GO:0070062//extracellular vesicular exosome;GO:0005886//plasma membrane;GO:0042584//chromaffin granule membrane;GO:0030117//membrane coat;GO:0001917//photoreceptor inner segment	GO:0007032//endosome organization;GO:1901998//toxin transport;GO:0007605//sensory perception of sound;GO:0051932//synaptic transmission, GABAergic;GO:0045920//negative regulation of exocytosis;GO:0007411//axon guidance;GO:0051262//protein tetramerization;GO:0048013//ephrin receptor signaling pathway;GO:0072583//clathrin-mediated endocytosis;GO:0008152//metabolic process;GO:0008344//adult locomoto…	GO:0042802//identical protein binding;GO:0019901//protein kinase binding;GO:0005525//GTP binding;GO:0046983//protein dimerization activity;GO:0008022//protein C-terminus binding;GO:0003924//GTPase activity;GO:0044822//poly(A) RNA binding	K01528//Endocytosis;Phospholipase D signaling pathway;Endocrine and other factor-regulated calcium reabsorption;Synaptic vesicle cycle;Bacterial invasion of epithelial cells
613519	167.138257055797	-4.01543956873439	2.967769955743e-26	1.58244618008591e-23	Down	LOC613519	-	-	-	-
282874	339.204403036398	2.19056833263841	3.13001666095961e-26	1.58550993960909e-23	Up	EVC//Ellis van Creveld syndrome	GO:0036064//ciliary basal body	GO:0045880//positive regulation of smoothened signaling pathway;GO:0003416//endochondral bone growth	-	-
507119	2163.6946105131	2.40973694792174	3.11667386960466e-26	1.58550993960909e-23	Up	PFKP//phosphofructokinase%2C platelet	GO:0016020//membrane;GO:0070062//extracellular vesicular exosome;GO:0005634//nucleus;GO:0005829//cytosol	GO:0061621//canonical glycolysis;GO:0006002//fructose 6-phosphate metabolic process	GO:0003872//6-phosphofructokinase activity;GO:0046872//metal ion binding;GO:0005524//ATP binding;GO:0032403//protein complex binding	K00850//Central carbon metabolism in cancer;Metabolic pathways;Fructose and mannose metabolism;Pentose phosphate pathway;RNA degradation;AMPK signaling pathway;Glycolysis / Gluconeogenesis;Galactose metabolism;Biosynthesis of antibiotics;Biosynthesis of amino acids;Microbial metabolism in diverse environments;Biosynthesis of secondary metabolites;Carbon metabolism;Methane metabolism
540873	585.646810961216	2.46822640039078	5.11471211640982e-26	2.52766577811453e-23	Up	DAPK1//death-associated protein kinase 1	-	-	-	K08803//Bladder cancer;Pathways in cancer
616777	58.308121249408	5.29503699553579	5.47869641829626e-26	2.6430796863695e-23	Up	FAM180A	-	-	-	-
782444	1376.37655008438	2.07655451493302	6.40292404257513e-26	3.01711737094552e-23	Up	TRIM8//tripartite motif containing 8	GO:0016605//PML body;GO:0005829//cytosol	GO:0019827//stem cell maintenance;GO:1900182//positive regulation of protein localization to nucleus;GO:0043123//positive regulation of I-kappaB kinase/NF-kappaB signaling;GO:0045087//innate immune response;GO:1902187//negative regulation of viral release from host cell;GO:0051092//positive regulation of NF-kappaB transcription factor activity;GO:0032897//negative regulation of viral transcriptio…	GO:0042803//protein homodimerization activity;GO:0008270//zinc ion binding	-
100298265	672.204191431624	3.98373316551782	7.18085735466996e-26	3.30678481182552e-23	Up	CPAMD8	-	-	-	K03910//Complement and coagulation cascades
101904796	555.008981960103	-1.75727750694328	1.281966000544e-25	5.77226557844947e-23	Down	-	-	-	-	-
282143	72.7260833936146	3.77216786039296	2.22704193495521e-25	9.80963558392661e-23	Up	APLN//apelin	GO:0005615//extracellular space	GO:0007165//signal transduction	GO:0031704//apelin receptor binding;GO:0005179//hormone activity	-
507389	246.323318576765	2.82646558974424	2.68201838389387e-25	1.15125842187982e-22	Up	GPM6A//glycoprotein M6A	GO:0070062//extracellular vesicular exosome;GO:0030175//filopodium;GO:0044295//axonal growth cone;GO:0016021//integral component of membrane;GO:0043025//neuronal cell body;GO:0043197//dendritic spine;GO:0005886//plasma membrane	GO:0003407//neural retina development;GO:0051491//positive regulation of filopodium assembly;GO:0070588//calcium ion transmembrane transport;GO:0007416//synapse assembly;GO:0048863//stem cell differentiation;GO:0048812//neuron projection morphogenesis;GO:0001764//neuron migration	GO:0005262//calcium channel activity;GO:0005515//protein binding	-
525770	255.335570408249	2.20090350239747	2.7272926784242e-25	1.15125842187982e-22	Up	CBX7//chromobox homolog 7	GO:0005654//nucleoplasm;GO:0000792//heterochromatin;GO:0000790//nuclear chromatin;GO:0005737//cytoplasm;GO:0035102//PRC1 complex	GO:0042493//response to drug;GO:0048733//sebaceous gland development;GO:0000122//negative regulation of transcription from RNA polymerase II promoter;GO:0016568//chromatin modification	GO:0003727//single-stranded RNA binding;GO:0003682//chromatin binding;GO:0035064//methylated histone binding	-
281063	230.741230212109	2.08778295004291	3.85652257981305e-25	1.59471143902392e-22	Up	CDH3//cadherin 3%2C type 1%2C P-cadherin (placental)	-	-	-	K06796//Cell adhesion molecules (CAMs)
515125	365.224492159949	2.28102825113265	1.01929853570643e-24	4.13060538609672e-22	Up	SMAD3//SMAD family member 3	GO:0005637//nuclear inner membrane;GO:0005886//plasma membrane;GO:0005654//nucleoplasm;GO:0043235//receptor complex;GO:0005829//cytosol;GO:0071144//SMAD2-SMAD3 protein complex;GO:0000790//nuclear chromatin	GO:0061045//negative regulation of wound healing;GO:0030512//negative regulation of transforming growth factor beta receptor signaling pathway;GO:0051098//regulation of binding;GO:0060039//pericardium development;GO:0045668//negative regulation of osteoblast differentiation;GO:0048589//developmental growth;GO:0033689//negative regulation of osteoblast proliferation;GO:0001657//ureteric bud develo…	GO:0043130//ubiquitin binding;GO:0042803//protein homodimerization activity;GO:0019902//phosphatase binding;GO:0070410//co-SMAD binding;GO:0035326//enhancer binding;GO:0001102//RNA polymerase II activating transcription factor binding;GO:0005160//transforming growth factor beta receptor binding;GO:0031625//ubiquitin protein ligase binding;GO:0031490//chromatin DNA binding;GO:0043425//bHLH transcr…	K04500//Cell cycle;Signaling pathways regulating pluripotency of stem cells;Endocytosis;TGF-beta signaling pathway;Adherens junction;Chagas disease (American trypanosomiasis);Pancreatic cancer;FoxO signaling pathway;Inflammatory bowel disease (IBD);HTLV-I infection;Hippo signaling pathway;Colorectal cancer;Pathways in cancer
493989	365.591455858779	2.05417960039554	1.20488065411739e-24	4.78691996347579e-22	Up	XYLT2//xylosyltransferase II	GO:0005789//endoplasmic reticulum membrane;GO:0016021//integral component of membrane;GO:0000139//Golgi membrane	GO:0030210//heparin biosynthetic process;GO:0015012//heparan sulfate proteoglycan biosynthetic process;GO:0030206//chondroitin sulfate biosynthetic process	GO:0030158//protein xylosyltransferase activity;GO:0008375//acetylglucosaminyltransferase activity	K00771//Metabolic pathways;Glycosaminoglycan biosynthesis - chondroitin sulfate / dermatan sulfate;Glycosaminoglycan biosynthesis - heparan sulfate / heparin
509011	839.973472336297	1.64732199192618	2.01285474245895e-24	7.84316592148141e-22	Up	MKL1	GO:0005737//cytoplasm;GO:0005654//nucleoplasm	GO:0051145//smooth muscle cell differentiation;GO:0010735//positive regulation of transcription via serum response element binding;GO:2001234//negative regulation of apoptotic signaling pathway;GO:0043154//negative regulation of cysteine-type endopeptidase activity involved in apoptotic process	GO:0043522//leucine zipper domain binding;GO:0003785//actin monomer binding;GO:0001105//RNA polymerase II transcription coactivator activity;GO:0000976//transcription regulatory region sequence-specific DNA binding;GO:0003700//sequence-specific DNA binding transcription factor activity	-
614643	138.362842161023	-4.71851797029114	3.57801982744607e-24	1.36788373101344e-21	Down	LOC614643	-	-	-	-
539734	499.855088931433	2.12695173609162	5.94459313554986e-24	2.23054344652799e-21	Up	SGSM2	-	-	-	-
537480	3127.77162893314	1.79881457450537	9.38722561548475e-24	3.45825391674458e-21	Up	PTPRS	GO:0070062//extracellular vesicular exosome	GO:0021766//hippocampus development;GO:0090557//establishment of endothelial intestinal barrier;GO:0021510//spinal cord development;GO:0021549//cerebellum development;GO:0022038//corpus callosum development;GO:0021987//cerebral cortex development;GO:0035335//peptidyl-tyrosine dephosphorylation	GO:0004725//protein tyrosine phosphatase activity	K16360//Cell adhesion molecules (CAMs)
526616	2931.55125820199	2.4282981077116	9.9680331901229e-24	3.60664800889768e-21	Up	TNRC18	GO:0005654//nucleoplasm;GO:0031965//nuclear membrane;GO:0005739//mitochondrion;GO:0005677//chromatin silencing complex;GO:0000785//chromatin	GO:0031507//heterochromatin assembly;GO:0006342//chromatin silencing	GO:0000976//transcription regulatory region sequence-specific DNA binding;GO:0003682//chromatin binding	-
506127	2419.29741569619	1.67407392637021	1.86331330702435e-23	6.62358846086446e-21	Up	SKI	GO:0016605//PML body;GO:0005813//centrosome;GO:0005667//transcription factor complex;GO:0005737//cytoplasm;GO:0017053//transcriptional repressor complex	GO:0060395//SMAD protein signal transduction;GO:0048147//negative regulation of fibroblast proliferation;GO:0048741//skeletal muscle fiber development;GO:0022011//myelination in peripheral nervous system;GO:0001843//neural tube closure;GO:0060349//bone morphogenesis;GO:0030514//negative regulation of BMP signaling pathway;GO:0060021//palate development;GO:0043585//nose morphogenesis;GO:0000122//n…	GO:0031625//ubiquitin protein ligase binding;GO:0046332//SMAD binding;GO:0008270//zinc ion binding;GO:0003682//chromatin binding;GO:0019904//protein domain specific binding;GO:0003714//transcription corepressor activity;GO:0046811//histone deacetylase inhibitor activity;GO:0070491//repressing transcription factor binding;GO:0019901//protein kinase binding	K18499//Signaling pathways regulating pluripotency of stem cells
512019	3849.47075021774	2.0433973906756	2.56416118249897e-23	8.95776446203349e-21	Up	ANGPTL2//angiopoietin-like 2	GO:0070062//extracellular vesicular exosome	-	-	K06477//Epstein-Barr virus infection;Cell adhesion molecules (CAMs);K05465//PI3K-Akt signaling pathway;Rheumatoid arthritis;Rap1 signaling pathway;HIF-1 signaling pathway;Ras signaling pathway;K05466//Ras signaling pathway;PI3K-Akt signaling pathway;HIF-1 signaling pathway;Rap1 signaling pathway
517311	352.731973455976	1.74400149478938	2.77638938514858e-23	9.53477995286112e-21	Up	IQSEC2	GO:0005802//trans-Golgi network	GO:0032012//regulation of ARF protein signal transduction;GO:0043547//positive regulation of GTPase activity;GO:0030036//actin cytoskeleton organization;GO:0016192//vesicle-mediated transport	GO:0005086//ARF guanyl-nucleotide exchange factor activity	K12495//Endocytosis
504986	3447.23217404069	1.98472760413805	3.1971789247645e-23	1.07968732289297e-20	Up	PKD1	GO:0005634//nucleus;GO:0031512//motile primary cilium;GO:0016021//integral component of membrane;GO:0005737//cytoplasm;GO:0070062//extracellular vesicular exosome;GO:0016323//basolateral plasma membrane;GO:0009986//cell surface;GO:0002133//polycystin complex	GO:0070588//calcium ion transmembrane transport;GO:0021510//spinal cord development;GO:0072218//metanephric ascending thin limb development;GO:0072205//metanephric collecting duct development;GO:0016337//single organismal cell-cell adhesion;GO:0034405//response to fluid shear stress;GO:0048565//digestive tract development;GO:0030010//establishment of cell polarity;GO:0042994//cytoplasmic sequeste…	GO:0044325//ion channel binding;GO:0019901//protein kinase binding;GO:0005262//calcium channel activity;GO:0019904//protein domain specific binding	-
101903193	124.580692742816	-5.74537629935244	7.5481049357349e-23	2.50720823291575e-20	Down	LOC101903193	-	-	-	-
530005	205.213635668263	3.12606276710035	8.48652789757391e-23	2.77345206872004e-20	Up	WNT5A//wingless-type MMTV integration site family%2C member 5A	GO:0005622//intracellular;GO:0005578//proteinaceous extracellular matrix;GO:0009986//cell surface;GO:0005615//extracellular space	GO:0045165//cell fate commitment;GO:0002053//positive regulation of mesenchymal cell proliferation;GO:0033138//positive regulation of peptidyl-serine phosphorylation;GO:0010976//positive regulation of neuron projection development;GO:0030825//positive regulation of cGMP metabolic process;GO:0060067//cervix development;GO:0071560//cellular response to transforming growth factor beta stimulus;GO:00…	GO:0005115//receptor tyrosine kinase-like orphan receptor binding;GO:0044212//transcription regulatory region DNA binding;GO:0003700//sequence-specific DNA binding transcription factor activity;GO:0019904//protein domain specific binding;GO:0005125//cytokine activity;GO:0005110//frizzled-2 binding	K00444//Wnt signaling pathway;Melanogenesis;Hippo signaling pathway;Pathways in cancer;HTLV-I infection;Proteoglycans in cancer;Basal cell carcinoma;Signaling pathways regulating pluripotency of stem cells;Hedgehog signaling pathway
787986	405.354109251531	2.06398399212026	9.77772766060444e-23	3.14470345808202e-20	Up	NLGN2//neuroligin 2	GO:0060077//inhibitory synapse;GO:0060076//excitatory synapse;GO:0043198//dendritic shaft;GO:0045211//postsynaptic membrane;GO:0005737//cytoplasm;GO:0030054//cell junction;GO:0097470//ribbon synapse;GO:0042734//presynaptic membrane;GO:0009986//cell surface;GO:0005615//extracellular space;GO:0005887//integral component of plasma membrane	GO:0007158//neuron cell-cell adhesion;GO:0097104//postsynaptic membrane assembly;GO:0035641//locomotory exploration behavior;GO:0008284//positive regulation of cell proliferation;GO:2000463//positive regulation of excitatory postsynaptic membrane potential;GO:0072553//terminal button organization;GO:0097119//postsynaptic density protein 95 clustering;GO:0051968//positive regulation of synaptic tr…	GO:0004872//receptor activity;GO:0042043//neurexin family protein binding;GO:0004104//cholinesterase activity;GO:0050839//cell adhesion molecule binding	K07377//Cell adhesion molecules (CAMs);K07378//Cell adhesion molecules (CAMs)
537598	727.692760057298	2.02009959678457	1.46710302022193e-22	4.64475646808385e-20	Up	MAPK8IP3//mitogen-activated protein kinase 8 interacting protein 3	GO:0000139//Golgi membrane;GO:0030673//axolemma;GO:0030425//dendrite;GO:0005790//smooth endoplasmic reticulum	GO:0048286//lung alveolus development;GO:0060425//lung morphogenesis;GO:0010468//regulation of gene expression;GO:0016192//vesicle-mediated transport;GO:0007411//axon guidance;GO:0007257//activation of JUN kinase activity;GO:0030900//forebrain development;GO:0007585//respiratory gaseous exchange;GO:0001701//in utero embryonic development;GO:0008104//protein localization;GO:0009791//post-embryonic…	GO:0031435//mitogen-activated protein kinase kinase kinase binding;GO:0030159//receptor signaling complex scaffold activity;GO:0016301//kinase activity;GO:0031434//mitogen-activated protein kinase kinase binding;GO:0005078//MAP-kinase scaffold activity;GO:0008432//JUN kinase binding;GO:0019894//kinesin binding	K04436//MAPK signaling pathway
504217	1124.54540306739	1.42342618361102	1.55232466594317e-22	4.83895421251392e-20	Up	TNRC6C	-	GO:0060213//positive regulation of nuclear-transcribed mRNA poly(A) tail shortening;GO:0060964//regulation of gene silencing by miRNA;GO:0035162//embryonic hemopoiesis;GO:0001706//endoderm formation	GO:0003676//nucleic acid binding;GO:0000166//nucleotide binding	-
541164	390.057707464648	3.81025494079489	1.75342110164272e-22	5.38300278204314e-20	Up	TMEM47//transmembrane protein 47	GO:0005886//plasma membrane;GO:0005911//cell-cell junction;GO:0016021//integral component of membrane	GO:0098609//cell-cell adhesion	-	K10136//p53 signaling pathway
781004	156.881856070213	-5.68079972441345	1.8666441146034e-22	5.64506612687972e-20	Down	LOC781004	GO:0005576//extracellular region	GO:0006957//complement activation, alternative pathway	-	K04004//Complement and coagulation cascades;Staphylococcus aureus infection
107131417	408.070960578447	-2.96241626161996	2.1099265085939e-22	6.28126848057649e-20	Down	LOC107131417	-	-	-	-
784171	358.836284567575	-1.78138796796524	2.13901650952412e-22	6.28126848057649e-20	Down	DNAJC28	-	-	-	-
615757	926.642462195176	-4.29234355777745	2.52215513573785e-22	7.30055819433149e-20	Down	COX8B//cytochrome c oxidase subunit VIII-H (heart/muscle)	GO:0016021//integral component of membrane;GO:0005751//mitochondrial respiratory chain complex IV	GO:0006123//mitochondrial electron transport, cytochrome c to oxygen;GO:1902600//hydrogen ion transmembrane transport	GO:0004129//cytochrome-c oxidase activity	K02273//Alzheimer's disease;Parkinson's disease;Metabolic pathways;Non-alcoholic fatty liver disease (NAFLD);Cardiac muscle contraction;Huntington's disease;Oxidative phosphorylation
100301323	244.715816848989	2.64458399605256	3.48953613997625e-22	9.95844806594348e-20	Up	LRP3	GO:0005905//coated pit;GO:0016021//integral component of membrane	GO:0006897//endocytosis	-	K08670//MicroRNAs in cancer;K05719//Small cell lung cancer;Pathways in cancer;Phagosome;Focal adhesion;Cell adhesion molecules (CAMs);PI3K-Akt signaling pathway;Pertussis;Rap1 signaling pathway;Platelet activation;Toxoplasmosis;ECM-receptor interaction;Leukocyte transendothelial migration;Leishmaniasis;Axon guidance;Regulation of actin cytoskeleton;Hypertrophic cardiomyopathy (HCM);Pathogenic Esc…
282654	19008.0078377424	2.82446174407512	3.62734008563267e-22	1.02079395576513e-19	Up	TNXB//tenascin XB	GO:0005615//extracellular space;GO:0070062//extracellular vesicular exosome;GO:0005583//fibrillar collagen trimer;GO:0005622//intracellular	GO:0048251//elastic fiber assembly;GO:0030199//collagen fibril organization;GO:0016337//single organismal cell-cell adhesion;GO:0030036//actin cytoskeleton organization;GO:0043506//regulation of JUN kinase activity;GO:0032963//collagen metabolic process;GO:0043206//extracellular fibril organization;GO:0006631//fatty acid metabolic process;GO:0006641//triglyceride metabolic process;GO:0007160//cel…	GO:0005178//integrin binding;GO:0008201//heparin binding;GO:0005518//collagen binding	K06589//Focal adhesion;Dilated cardiomyopathy;Arrhythmogenic right ventricular cardiomyopathy (ARVC);ECM-receptor interaction;PI3K-Akt signaling pathway;Hypertrophic cardiomyopathy (HCM);Regulation of actin cytoskeleton;K06550//Axon guidance;Cell adhesion molecules (CAMs);K06252//ECM-receptor interaction;PI3K-Akt signaling pathway;Focal adhesion;MicroRNAs in cancer;K05719//ECM-receptor interactio…
101906394	191.471652485357	-2.87064543320319	4.38362506671048e-22	1.21672617947517e-19	Down	LOC101906394	-	-	-	-
784494	128.832116082937	3.23717435306679	5.00809200894982e-22	1.37126973358569e-19	Up	SEMA5B	GO:0016020//membrane	-	-	K06841//Axon guidance;K06821//Axon guidance;K06793//Cell adhesion molecules (CAMs);K08114//Epithelial cell signaling in Helicobacter pylori infection
534787	4577.58467417934	2.20004593717871	8.09489886703498e-22	2.18691787791817e-19	Up	ITIH5//inter-alpha-trypsin inhibitor heavy chain family%2C member 5	GO:0005576//extracellular region	GO:0030212//hyaluronan metabolic process;GO:0010951//negative regulation of endopeptidase activity	GO:0004867//serine-type endopeptidase inhibitor activity	-
781256	57.4493792666023	4.26988934620248	8.85615330329816e-22	2.36109708199247e-19	Up	LOC781256	-	-	-	-
506708	136.303011693821	2.90117540536068	1.05924758277079e-21	2.78733435351972e-19	Up	RADIL//Ras association and DIL domains	GO:0005874//microtubule	GO:0007165//signal transduction;GO:0034446//substrate adhesion-dependent cell spreading	-	K05702//Rap1 signaling pathway;cAMP signaling pathway;Adherens junction;Ras signaling pathway;Tight junction;Leukocyte transendothelial migration
614312	300.126503513941	1.5329876435015	1.23673729543711e-21	3.21266295899318e-19	Up	DVL2//dishevelled segment polarity protein 2	GO:0045177//apical part of cell;GO:0030136//clathrin-coated vesicle;GO:0005886//plasma membrane;GO:0005829//cytosol;GO:0005634//nucleus	GO:0022007//convergent extension involved in neural plate elongation;GO:0090263//positive regulation of canonical Wnt signaling pathway;GO:0006366//transcription from RNA polymerase II promoter;GO:0090179//planar cell polarity pathway involved in neural tube closure;GO:0044340//canonical Wnt signaling pathway involved in regulation of cell proliferation;GO:0007379//segment specification;GO:009010…	GO:0005109//frizzled binding;GO:0043621//protein self-association;GO:0042802//identical protein binding;GO:0019904//protein domain specific binding	K02353//Signaling pathways regulating pluripotency of stem cells;Basal cell carcinoma;Notch signaling pathway;HTLV-I infection;Pathways in cancer;Hippo signaling pathway;Melanogenesis;Wnt signaling pathway
504411	1701.21050833448	1.67353510280848	1.35199031636053e-21	3.46759845444266e-19	Up	LZTS2//leucine zipper%2C putative tumor suppressor 2	GO:0005813//centrosome;GO:0030496//midbody;GO:0005737//cytoplasm;GO:0005874//microtubule	GO:0001822//kidney development;GO:0051013//microtubule severing;GO:1900181//negative regulation of protein localization to nucleus;GO:0000910//cytokinesis;GO:0008285//negative regulation of cell proliferation;GO:0090090//negative regulation of canonical Wnt signaling pathway;GO:0051255//spindle midzone assembly;GO:0051168//nuclear export;GO:0007067//mitotic nuclear division	-	-
513132	703.278491936106	-1.55263711976337	1.46186798983266e-21	3.70254615124866e-19	Down	CTAGE5//CTAGE family%2C member 5	GO:0070971//endoplasmic reticulum exit site	GO:0070328//triglyceride homeostasis;GO:0042632//cholesterol homeostasis	-	-
100139799	653.244519593179	2.50800994222295	1.86001163526726e-21	4.65278466096113e-19	Up	GPSM1	GO:0005829//cytosol;GO:0005789//endoplasmic reticulum membrane;GO:0005794//Golgi apparatus;GO:0000139//Golgi membrane;GO:0005886//plasma membrane;GO:0005783//endoplasmic reticulum;GO:0005654//nucleoplasm	GO:0007399//nervous system development;GO:0050790//regulation of catalytic activity;GO:0008277//regulation of G-protein coupled receptor protein signaling pathway;GO:0030154//cell differentiation	GO:0001965//G-protein alpha-subunit binding;GO:0005092//GDP-dissociation inhibitor activity	K15839//Cocaine addiction
101904449	38.912284697414	4.47536507011305	2.0942464041133e-21	5.17483178538337e-19	Up	LOC101904449	GO:0005743//mitochondrial inner membrane;GO:0005762//mitochondrial large ribosomal subunit	GO:0006412//translation	GO:0003735//structural constituent of ribosome	K02913//Ribosome
614926	144.22540501958	-6.07374295926888	2.58954681503985e-21	6.2463568531354e-19	Down	LOC614926	-	-	-	-
785664	174.113882176706	3.3105504908183	2.57036222574837e-21	6.2463568531354e-19	Up	STON2//stonin 2	-	-	-	K11826//Huntington's disease;Synaptic vesicle cycle;Endocytosis;Endocrine and other factor-regulated calcium reabsorption
538466	4309.95391143662	-6.53675954238553	3.09152684344065e-21	7.36947257668171e-19	Down	TECTB//tectorin beta	GO:0005576//extracellular region	-	-	-
525303	742.847596793171	-3.14391043835759	4.16202654819043e-21	9.80592813016679e-19	Down	GGH//gamma-glutamyl hydrolase (conjugase%2C folylpolygammaglutamyl hydrolase)	GO:0070062//extracellular vesicular exosome;GO:0005615//extracellular space;GO:0042470//melanosome;GO:0005634//nucleus;GO:0005764//lysosome	GO:0006508//proteolysis;GO:0006541//glutamine metabolic process;GO:0046900//tetrahydrofolylpolyglutamate metabolic process	GO:0034722//gamma-glutamyl-peptidase activity	K01307//Folate biosynthesis
104973519	81.4463240437235	2.42993590299851	4.55774314629414e-21	1.06148266241623e-18	Up	LOC104973519	-	-	-	-
517545	234.179740887368	2.69893685155736	5.83522156513707e-21	1.34355976537281e-18	Up	RGS6	GO:0005737//cytoplasm;GO:0005834//heterotrimeric G-protein complex	GO:0035556//intracellular signal transduction;GO:0007186//G-protein coupled receptor signaling pathway;GO:0043547//positive regulation of GTPase activity	GO:0004871//signal transducer activity;GO:0005096//GTPase activator activity	-
787995	837.761703163051	3.61530403830518	9.91368812926129e-21	2.25697920084373e-18	Up	VASN//vasorin	GO:0005886//plasma membrane;GO:0005765//lysosomal membrane;GO:0005615//extracellular space;GO:0070062//extracellular vesicular exosome;GO:0009986//cell surface;GO:0005739//mitochondrion	GO:0071461//cellular response to redox state;GO:0071456//cellular response to hypoxia;GO:0010719//negative regulation of epithelial to mesenchymal transition;GO:0030512//negative regulation of transforming growth factor beta receptor signaling pathway	GO:0050431//transforming growth factor beta binding	K16359//Cell adhesion molecules (CAMs);Axon guidance;K16351//Cell adhesion molecules (CAMs);Axon guidance;K07522//Axon guidance;Cell adhesion molecules (CAMs);K07523//Cell adhesion molecules (CAMs);Axon guidance;K05695//Cell adhesion molecules (CAMs);Adherens junction;Insulin resistance;Insulin signaling pathway;K16360//Cell adhesion molecules (CAMs)
527550	994.765575400878	1.91295405961756	1.11344333729227e-20	2.506732100024e-18	Up	BCAR1//breast cancer anti-estrogen resistance 1	-	-	-	K05726//Rap1 signaling pathway;Chemokine signaling pathway;Regulation of actin cytoskeleton;Focal adhesion;Bacterial invasion of epithelial cells;Leukocyte transendothelial migration
514643	916.259317781303	1.30340910715098	1.55134958364709e-20	3.45422475427004e-18	Up	SSH3//slingshot protein phosphatase 3	GO:0005737//cytoplasm	GO:0035335//peptidyl-tyrosine dephosphorylation;GO:0050770//regulation of axonogenesis;GO:0008064//regulation of actin polymerization or depolymerization;GO:0010591//regulation of lamellipodium assembly	GO:0003779//actin binding;GO:0003677//DNA binding;GO:0004725//protein tyrosine phosphatase activity;GO:0008138//protein tyrosine/serine/threonine phosphatase activity	K05766//Regulation of actin cytoskeleton
782177	119.349883067885	-2.89302882621923	1.57610005702894e-20	3.47118906038264e-18	Down	LOC782177	-	-	-	-
537387	1237.38661194722	2.43452222469043	1.73824228552401e-20	3.78712528917071e-18	Up	COL5A1	-	-	-	K04520//Alzheimer's disease;Serotonergic synapse;K06257//ECM-receptor interaction;Proteoglycans in cancer;Cell adhesion molecules (CAMs);Malaria;K06256//Shigellosis;Proteoglycans in cancer;ECM-receptor interaction;Hematopoietic cell lineage;Epstein-Barr virus infection;MicroRNAs in cancer;K06493//Regulation of actin cytoskeleton;Osteoclast differentiation;PI3K-Akt signaling pathway;Hypertrophic c…
538604	3418.85936671016	2.64172132011368	2.89496680402883e-20	6.24019333864171e-18	Up	ABI3BP	GO:0005615//extracellular space;GO:0005614//interstitial matrix	GO:0030198//extracellular matrix organization;GO:0010811//positive regulation of cell-substrate adhesion	GO:0008201//heparin binding;GO:0005518//collagen binding	K06550//Cell adhesion molecules (CAMs);Axon guidance;K06756//Cell adhesion molecules (CAMs);K08114//Epithelial cell signaling in Helicobacter pylori infection;K06757//Cell adhesion molecules (CAMs);K06759//Cell adhesion molecules (CAMs)
535675	197.776617117081	3.02659004672596	2.94119710295954e-20	6.27310902107012e-18	Up	PTPRU//protein tyrosine phosphatase%2C receptor type%2C U	GO:0005911//cell-cell junction;GO:0005887//integral component of plasma membrane	GO:0031100//organ regeneration;GO:0035335//peptidyl-tyrosine dephosphorylation;GO:0051384//response to glucocorticoid;GO:0007185//transmembrane receptor protein tyrosine phosphatase signaling pathway;GO:0030336//negative regulation of cell migration;GO:0008285//negative regulation of cell proliferation;GO:0034109//homotypic cell-cell adhesion;GO:0030154//cell differentiation;GO:0060070//canonical…	GO:0008013//beta-catenin binding;GO:0005001//transmembrane receptor protein tyrosine phosphatase activity	-
530616	613.06655800816	1.52587674523447	4.17885463281053e-20	8.81999505937571e-18	Up	TCF3//transcription factor 3	GO:0000788//nuclear nucleosome;GO:0090575//RNA polymerase II transcription factor complex;GO:0005737//cytoplasm;GO:0005654//nucleoplasm	GO:0033152//immunoglobulin V(D)J recombination;GO:0000122//negative regulation of transcription from RNA polymerase II promoter;GO:0001779//natural killer cell differentiation;GO:0045787//positive regulation of cell cycle;GO:0033077//T cell differentiation in thymus;GO:0030890//positive regulation of B cell proliferation;GO:0042493//response to drug;GO:0045666//positive regulation of neuron diffe…	GO:0000978//RNA polymerase II core promoter proximal region sequence-specific DNA binding;GO:0003682//chromatin binding;GO:0003713//transcription coactivator activity;GO:0046982//protein heterodimerization activity;GO:0070888//E-box binding;GO:0031435//mitogen-activated protein kinase kinase kinase binding;GO:0042803//protein homodimerization activity;GO:0001078//RNA polymerase II core promoter p…	K09063//Signaling pathways regulating pluripotency of stem cells;HTLV-I infection;Transcriptional misregulation in cancer
532690	1125.72940650824	2.26336284019891	4.88741162809e-20	1.02091478771505e-17	Up	OSBPL5	GO:0005789//endoplasmic reticulum membrane;GO:0016021//integral component of membrane;GO:0005829//cytosol	GO:0008203//cholesterol metabolic process;GO:0015914//phospholipid transport;GO:0006893//Golgi to plasma membrane transport;GO:0030301//cholesterol transport	GO:0008142//oxysterol binding;GO:0005548//phospholipid transporter activity;GO:0015485//cholesterol binding;GO:0070273//phosphatidylinositol-4-phosphate binding;GO:0001786//phosphatidylserine binding	-
535603	280.374802338545	2.1276638282169	6.11103371931503e-20	1.26348740021185e-17	Up	ADCY3//adenylate cyclase 3	GO:0005929//cilium;GO:0005886//plasma membrane;GO:0005737//cytoplasm	GO:0007608//sensory perception of smell;GO:0007193//adenylate cyclase-inhibiting G-protein coupled receptor signaling pathway;GO:0019933//cAMP-mediated signaling;GO:0006171//cAMP biosynthetic process;GO:0007189//adenylate cyclase-activating G-protein coupled receptor signaling pathway	GO:0000166//nucleotide binding;GO:0004016//adenylate cyclase activity	K08043//Retrograde endocannabinoid signaling;Pathways in cancer;HTLV-I infection;cAMP signaling pathway;Vibrio cholerae infection;Chemokine signaling pathway;Platelet activation;Inflammatory mediator regulation of TRP channels;Circadian entrainment;Purine metabolism;Vasopressin-regulated water reabsorption;Regulation of lipolysis in adipocytes;Phospholipase D signaling pathway;Rap1 signaling path…
618680	168.882061678797	1.7683187895675	7.17847824895764e-20	1.46919521495333e-17	Up	ZNF579	GO:0005634//nucleus	GO:0006355//regulation of transcription, DNA-templated	GO:0003677//DNA binding;GO:0046872//metal ion binding;GO:0044822//poly(A) RNA binding	-
785134	171.558883788329	-6.02504314457582	7.87498484261692e-20	1.59562942881104e-17	Down	COX7ALP1//cytochrome c oxidase subunit VIIa pseudogene	-	-	-	-
515494	2884.06158833858	1.40646821503774	1.51623931388968e-19	3.04178623544878e-17	Up	LRP10//low density lipoprotein receptor-related protein 10	GO:0016020//membrane	-	-	K06464//Legionellosis;Amoebiasis;Staphylococcus aureus infection;Rheumatoid arthritis;Phagosome;HTLV-I infection;Pertussis;Rap1 signaling pathway;Tuberculosis;Cell adhesion molecules (CAMs);Malaria;Natural killer cell mediated cytotoxicity;Leishmaniasis;Hippo signaling pathway;Leukocyte transendothelial migration;Viral myocarditis;Regulation of actin cytoskeleton;K06256//MicroRNAs in cancer;Epste…
781691	122.444395023866	-7.09296715259739	1.70755212942469e-19	3.3920020829807e-17	Down	LOC781691	-	-	-	-
527701	1725.6802506716	3.54949846509068	2.2913131690273e-19	4.50743567289622e-17	Up	AHNAK2	-	-	-	-
533859	589.913862671255	1.6072603583088	2.35900230121087e-19	4.58912413451157e-17	Up	PITPNM1	GO:0005737//cytoplasm	GO:0006810//transport	GO:0046872//metal ion binding	K00469//Inositol phosphate metabolism;Ascorbate and aldarate metabolism
540297	60.1970492785746	5.11953096052137	2.37813658140221e-19	4.58912413451157e-17	Up	KLK13	GO:0030141//secretory granule;GO:0005615//extracellular space;GO:0070062//extracellular vesicular exosome	GO:0016485//protein processing	GO:0004252//serine-type endopeptidase activity	-
506029	456.618132008791	-1.81780221931691	2.91823068735281e-19	5.57822548935309e-17	Down	STRADB//STE20-related kinase adaptor beta	GO:0005737//cytoplasm;GO:0005634//nucleus	GO:0000902//cell morphogenesis;GO:0032147//activation of protein kinase activity;GO:2001240//negative regulation of extrinsic apoptotic signaling pathway in absence of ligand;GO:0006611//protein export from nucleus;GO:0007254//JNK cascade	GO:0005524//ATP binding;GO:0004672//protein kinase activity	K17532//AMPK signaling pathway
511112	174.950952375834	2.89738822913304	5.24298133137596e-19	9.92834464825605e-17	Up	CCL21//chemokine (C-C motif) ligand 21	GO:0005615//extracellular space;GO:0005622//intracellular	GO:0033630//positive regulation of cell adhesion mediated by integrin;GO:2000406//positive regulation of T cell migration;GO:0071347//cellular response to interleukin-1;GO:0007186//G-protein coupled receptor signaling pathway;GO:0030838//positive regulation of actin filament polymerization;GO:2000529//positive regulation of myeloid dendritic cell chemotaxis;GO:0051897//positive regulation of prot…	GO:0008009//chemokine activity;GO:0048020//CCR chemokine receptor binding	K16062//Chemokine signaling pathway;Cytokine-cytokine receptor interaction;NF-kappa B signaling pathway
100848504	118.596057671567	-7.03379483493017	5.53971248797381e-19	1.02977664615895e-16	Down	LOC100848504	-	-	-	-
508809	419.555089885254	-1.73538362516579	5.51456394719948e-19	1.02977664615895e-16	Down	DHFR//dihydrofolate reductase	-	GO:0009165//nucleotide biosynthetic process;GO:0006545//glycine biosynthetic process;GO:0006730//one-carbon metabolic process;GO:0055114//oxidation-reduction process;GO:0031427//response to methotrexate;GO:0046654//tetrahydrofolate biosynthetic process	GO:0003729//mRNA binding;GO:0004146//dihydrofolate reductase activity;GO:0050661//NADP binding;GO:0008144//drug binding	K00287//One carbon pool by folate;Folate biosynthesis;Metabolic pathways
539638	60.3313146932997	3.93070044819849	5.70419334890236e-19	1.04844735743475e-16	Up	FAM124A	-	-	-	-
781576	484.365717603696	-3.25618206415862	5.74364113489572e-19	1.04844735743475e-16	Down	-	-	-	-	-
337927	1619.17876956979	-1.1687403562417	7.21790064481243e-19	1.30579556129634e-16	Down	MTCH2//mitochondrial carrier 2	GO:0016021//integral component of membrane;GO:0005634//nucleus;GO:0070062//extracellular vesicular exosome;GO:0005741//mitochondrial outer membrane;GO:0005743//mitochondrial inner membrane	GO:0070585//protein localization to mitochondrion;GO:0097284//hepatocyte apoptotic process;GO:1902108//regulation of mitochondrial membrane permeability involved in apoptotic process	-	-
504285	330.629087903644	1.57492273444696	7.44010008373163e-19	1.33408237076611e-16	Up	SPPL2B	GO:0010008//endosome membrane;GO:0071458//integral component of cytoplasmic side of endoplasmic reticulum membrane;GO:0005765//lysosomal membrane;GO:0005886//plasma membrane;GO:0071556//integral component of lumenal side of endoplasmic reticulum membrane;GO:0030660//Golgi-associated vesicle membrane	GO:0050776//regulation of immune response;GO:0006509//membrane protein ectodomain proteolysis;GO:0031293//membrane protein intracellular domain proteolysis	GO:0042500//aspartic endopeptidase activity, intramembrane cleaving;GO:0042803//protein homodimerization activity	-
616779	103.327729804141	2.80842482013928	9.21370056082198e-19	1.63761404178399e-16	Up	RABIF//RAB interacting factor	GO:0005622//intracellular	GO:0061025//membrane fusion;GO:0007264//small GTPase mediated signal transduction;GO:0043547//positive regulation of GTPase activity;GO:0015031//protein transport	GO:0008270//zinc ion binding;GO:0005085//guanyl-nucleotide exchange factor activity;GO:0005515//protein binding	-
767860	216.404508411713	1.6045980940822	1.12097528052669e-18	1.97506096817667e-16	Up	LRRN2//leucine rich repeat neuronal 2	GO:0045211//postsynaptic membrane;GO:0016021//integral component of membrane;GO:0030054//cell junction;GO:0060076//excitatory synapse	GO:0002091//negative regulation of receptor internalization;GO:0007155//cell adhesion;GO:0051965//positive regulation of synapse assembly;GO:0060291//long-term synaptic potentiation;GO:0007165//signal transduction	GO:0042043//neurexin family protein binding;GO:0004872//receptor activity	-
101902366	65.722768549295	3.12221891249567	1.16277504312128e-18	2.03104723480374e-16	Up	LOC101902366	-	-	-	-
101906916	223.84306943189	-2.97449326452015	1.2597445034041e-18	2.181619070767e-16	Down	LOC101906916	-	-	-	-
101906266	108.730938702343	-6.94429871374537	1.30997938812009e-18	2.24939003068553e-16	Down	LOC101906266	GO:0005634//nucleus	GO:0006357//regulation of transcription from RNA polymerase II promoter	GO:0000981//sequence-specific DNA binding RNA polymerase II transcription factor activity	K12458//Neurotrophin signaling pathway
282886	445.904828108859	2.8084373202765	2.08278029755054e-18	3.54632725957724e-16	Up	MMP16//matrix metallopeptidase 16 (membrane-inserted)	GO:0005578//proteinaceous extracellular matrix;GO:0009986//cell surface;GO:0005887//integral component of plasma membrane;GO:0005796//Golgi lumen	GO:0043085//positive regulation of catalytic activity;GO:0035988//chondrocyte proliferation;GO:0030574//collagen catabolic process;GO:0001958//endochondral ossification;GO:0048701//embryonic cranial skeleton morphogenesis;GO:0022617//extracellular matrix disassembly;GO:0097094//craniofacial suture morphogenesis;GO:0006508//proteolysis	GO:0005509//calcium ion binding;GO:0004222//metalloendopeptidase activity;GO:0008270//zinc ion binding;GO:0008047//enzyme activator activity	K07996//MicroRNAs in cancer
616740	2135.67410781201	1.47945102537091	2.50085264927508e-18	4.22268969830098e-16	Up	ZMIZ1	GO:0005654//nucleoplasm;GO:0016607//nuclear speck;GO:0005737//cytoplasm	GO:0001701//in utero embryonic development;GO:0007569//cell aging;GO:0007296//vitellogenesis;GO:0003007//heart morphogenesis;GO:0048146//positive regulation of fibroblast proliferation;GO:0048589//developmental growth;GO:0001570//vasculogenesis;GO:0045944//positive regulation of transcription from RNA polymerase II promoter;GO:0048844//artery morphogenesis	GO:0008270//zinc ion binding	K06756//Cell adhesion molecules (CAMs);K06550//Axon guidance;Cell adhesion molecules (CAMs);K05695//Adherens junction;Cell adhesion molecules (CAMs);Insulin resistance;Insulin signaling pathway;K04706//Ubiquitin mediated proteolysis;Jak-STAT signaling pathway;Hepatitis C;K06491//Cell adhesion molecules (CAMs);Prion diseases
614282	79.0751904250688	3.24275162623252	3.24643891430907e-18	5.43630952741574e-16	Up	ARL10//ADP-ribosylation factor-like 10	GO:0005622//intracellular	GO:0007264//small GTPase mediated signal transduction	GO:0005525//GTP binding	-
615883	2224.20958214191	3.24148027606631	4.19393806220212e-18	6.96537483740486e-16	Up	SLIT3//slit homolog 3 (Drosophila)	-	-	-	K06850//Axon guidance;K06753//Axon guidance
493710	839.702415344611	3.95611939138455	4.91606129172007e-18	8.09831169860423e-16	Up	TNFAIP6//tumor necrosis factor%2C alpha-induced protein 6	-	GO:0007155//cell adhesion;GO:0050728//negative regulation of inflammatory response	GO:0005540//hyaluronic acid binding	-
510748	579.628696096551	1.73403933828937	5.44394755300411e-18	8.89558591282011e-16	Up	PLEKHA4//pleckstrin homology domain containing%2C family A (phosphoinositide binding specific) member 4	-	-	-	-
518356	1906.26182724022	1.97223968745556	5.76189442162485e-18	9.33980038167702e-16	Up	SH3PXD2B	GO:0002102//podosome;GO:0005737//cytoplasm	GO:0060612//adipose tissue development;GO:0045600//positive regulation of fat cell differentiation;GO:0071800//podosome assembly;GO:0006801//superoxide metabolic process;GO:0007507//heart development;GO:0022617//extracellular matrix disassembly;GO:0060348//bone development;GO:0001654//eye development;GO:0072657//protein localization to membrane	GO:0042169//SH2 domain binding;GO:0010314//phosphatidylinositol-5-phosphate binding;GO:0080025//phosphatidylinositol-3,5-bisphosphate binding;GO:0032266//phosphatidylinositol-3-phosphate binding;GO:0070273//phosphatidylinositol-4-phosphate binding	K08011//Phagosome;Leishmaniasis;Leukocyte transendothelial migration;Fc gamma R-mediated phagocytosis;Chemokine signaling pathway;Osteoclast differentiation
107132701	155.365644295749	-3.18423359536153	6.70422655190089e-18	1.07810347932235e-15	Down	LOC107132701	-	-	-	-
516199	1595.49173027463	1.0804948466833	7.04964764877149e-18	1.11438618118601e-15	Up	CTDSP1//CTD (carboxy-terminal domain%2C RNA polymerase II%2C polypeptide A) small phosphatase 1	GO:0070062//extracellular vesicular exosome;GO:0005634//nucleus	GO:0001933//negative regulation of protein phosphorylation;GO:0006357//regulation of transcription from RNA polymerase II promoter;GO:0006470//protein dephosphorylation;GO:2000134//negative regulation of G1/S transition of mitotic cell cycle;GO:0045665//negative regulation of neuron differentiation	GO:0046872//metal ion binding;GO:0008420//CTD phosphatase activity;GO:0005515//protein binding	-
527829	272.443346450672	2.33341263017848	7.09484835519669e-18	1.11438618118601e-15	Up	MAP1S//microtubule-associated protein 1S	GO:0048471//perinuclear region of cytoplasm;GO:0005819//spindle;GO:0030425//dendrite;GO:0043025//neuronal cell body;GO:0005730//nucleolus;GO:0005874//microtubule;GO:0030054//cell junction;GO:0005829//cytosol;GO:0045202//synapse	GO:0007420//brain development;GO:0010848//regulation of chromatin disassembly;GO:0006915//apoptotic process;GO:0048812//neuron projection morphogenesis;GO:0001578//microtubule bundle formation	GO:0042802//identical protein binding;GO:0051015//actin filament binding;GO:0003677//DNA binding;GO:0008017//microtubule binding;GO:0048487//beta-tubulin binding	-
615203	332.691271439897	4.17718891361748	7.01776374209032e-18	1.11438618118601e-15	Up	LRRC55	-	-	-	K06753//Axon guidance;K06754//Axon guidance;K06838//Axon guidance
616379	2310.58531453371	1.0287486559869	7.62068322947569e-18	1.18777141227413e-15	Up	SEPN1//selenoprotein N%2C 1	-	GO:0043403//skeletal muscle tissue regeneration;GO:0033555//multicellular organismal response to stress;GO:0014816//skeletal muscle satellite cell differentiation;GO:0003016//respiratory system process;GO:0048286//lung alveolus development;GO:0048741//skeletal muscle fiber development;GO:0071313//cellular response to caffeine;GO:0014858//positive regulation of skeletal muscle cell proliferation;G…	GO:0005509//calcium ion binding	-
528108	723.488348967672	2.46512232848054	7.98427780176511e-18	1.23494226579668e-15	Up	SCARF2	GO:0005925//focal adhesion;GO:0016021//integral component of membrane	GO:0006898//receptor-mediated endocytosis;GO:0007157//heterophilic cell-cell adhesion via plasma membrane cell adhesion molecules	GO:0005044//scavenger receptor activity;GO:0005515//protein binding	K02258//Metabolic pathways;Oxidative phosphorylation
506349	122.501531322641	1.7531159364138	8.20389179278514e-18	1.25929739019252e-15	Up	INPP5E//inositol polyphosphate-5-phosphatase%2C 72 kDa	GO:0005930//axoneme;GO:0000139//Golgi membrane	GO:0046856//phosphatidylinositol dephosphorylation;GO:0046855//inositol phosphate dephosphorylation	GO:0004439//phosphatidylinositol-4,5-bisphosphate 5-phosphatase activity	K01099//Metabolic pathways;Inositol phosphate metabolism;Phosphatidylinositol signaling system
281154	34515.4899221005	3.08511931360394	1.02787487471045e-17	1.56592486551753e-15	Up	FBN1//fibrillin 1	GO:0070062//extracellular vesicular exosome;GO:0005615//extracellular space;GO:0005604//basement membrane;GO:0001527//microfibril	GO:0090287//regulation of cellular response to growth factor stimulus;GO:0048048//embryonic eye morphogenesis;GO:0048050//post-embryonic eye morphogenesis;GO:0007507//heart development;GO:0043010//camera-type eye development;GO:0001501//skeletal system development	GO:0005201//extracellular matrix structural constituent;GO:0005178//integrin binding;GO:0005509//calcium ion binding	K06493//MicroRNAs in cancer;Dilated cardiomyopathy;Thyroid hormone signaling pathway;Platelet activation;Hematopoietic cell lineage;Proteoglycans in cancer;Arrhythmogenic right ventricular cardiomyopathy (ARVC);ECM-receptor interaction;Focal adhesion;Phagosome;Hypertrophic cardiomyopathy (HCM);PI3K-Akt signaling pathway;Rap1 signaling pathway;Osteoclast differentiation;Regulation of actin cytoske…
539580	397.38324176044	2.14435392263617	1.16998609073909e-17	1.7691237440713e-15	Up	TUSC1	-	-	-	-
767586	3440.6741815498	2.43178351902613	1.195339704374e-17	1.79407208074267e-15	Up	KANK2//KN motif and ankyrin repeat domains 2	GO:0005739//mitochondrion	GO:0033147//negative regulation of intracellular estrogen receptor signaling pathway;GO:0006915//apoptotic process;GO:0043069//negative regulation of programmed cell death;GO:0070563//negative regulation of vitamin D receptor signaling pathway;GO:0008285//negative regulation of cell proliferation;GO:0000122//negative regulation of transcription from RNA polymerase II promoter;GO:2000134//negative…	-	-
616514	140.056205540584	2.09784376866503	1.35432387605539e-17	2.01774341004663e-15	Up	ANKRD13B//ankyrin repeat domain 13B	GO:0005769//early endosome;GO:0005770//late endosome;GO:0005886//plasma membrane	-	-	K00910//Morphine addiction;Chemokine signaling pathway;Endocytosis;Phototransduction - fly;Glutamatergic synapse;Olfactory transduction
101904794	94.4933033126075	-3.30518480129955	1.4526773500351e-17	2.14847799024899e-15	Down	LOC101904794	-	-	-	-
508656	1970.38299478477	3.05089750736538	1.50690625297103e-17	2.2125314853405e-15	Up	CD276	GO:0009897//external side of plasma membrane;GO:0016021//integral component of membrane;GO:0070062//extracellular vesicular exosome	GO:0045078//positive regulation of interferon-gamma biosynthetic process;GO:0042102//positive regulation of T cell proliferation;GO:0050776//regulation of immune response;GO:1900042//positive regulation of interleukin-2 secretion;GO:0030501//positive regulation of bone mineralization;GO:0045669//positive regulation of osteoblast differentiation;GO:0050728//negative regulation of inflammatory resp…	GO:0005102//receptor binding	K06746//Cell adhesion molecules (CAMs)
788085	174.096879563715	3.53102179323675	1.72732635892604e-17	2.51791990536398e-15	Up	TMEM158//transmembrane protein 158	GO:0016021//integral component of membrane	-	GO:0004872//receptor activity;GO:0005515//protein binding;GO:0042277//peptide binding	K06736//Cell adhesion molecules (CAMs);Arrhythmogenic right ventricular cardiomyopathy (ARVC);K06796//Cell adhesion molecules (CAMs);K06257//ECM-receptor interaction;Proteoglycans in cancer;Malaria;Cell adhesion molecules (CAMs);K16338//Cell adhesion molecules (CAMs);ECM-receptor interaction;Proteoglycans in cancer
516070	35.9590433668881	3.78384776123519	1.84004933332916e-17	2.66307711370825e-15	Up	DLGAP3//discs%2C large (Drosophila) homolog-associated protein 3	GO:0045202//synapse	GO:0023052//signaling	GO:0001540//beta-amyloid binding	K15008//Glutamatergic synapse
534257	671.641901222311	2.09937586498722	1.91360010006125e-17	2.74988405868377e-15	Up	CYBRD1//cytochrome b reductase 1	GO:0031526//brush border membrane;GO:0016021//integral component of membrane;GO:0070062//extracellular vesicular exosome	GO:0010039//response to iron ion;GO:0055114//oxidation-reduction process	GO:0000293//ferric-chelate reductase activity	K08370//Mineral absorption
101905039	570.582690544678	1.07735492984658	1.96899946767562e-17	2.80956811366503e-15	Up	TSHZ1	-	-	-	K09236//Hippo signaling pathway - fly
506995	1381.3824076951	2.59521812797845	2.05685769597386e-17	2.91440913537219e-15	Up	ITGB4//integrin%2C beta 4	-	-	-	K16338//Cell adhesion molecules (CAMs);Proteoglycans in cancer;ECM-receptor interaction;K06257//Cell adhesion molecules (CAMs);Malaria;Proteoglycans in cancer;ECM-receptor interaction;K06525//Focal adhesion;Dilated cardiomyopathy;Arrhythmogenic right ventricular cardiomyopathy (ARVC);ECM-receptor interaction;Hypertrophic cardiomyopathy (HCM);PI3K-Akt signaling pathway;Regulation of actin cytoskel…
104974946	344.521169459953	2.33600522034084	2.26283195862866e-17	3.15038746962554e-15	Up	ZNF865	GO:0005634//nucleus	GO:0006357//regulation of transcription from RNA polymerase II promoter	GO:0046872//metal ion binding;GO:0003712//transcription cofactor activity;GO:0003677//DNA binding	-
509745	317.750695217164	1.99582101921053	2.26274098247482e-17	3.15038746962554e-15	Up	DPM3//dolichyl-phosphate mannosyltransferase polypeptide 3	GO:0030176//integral component of endoplasmic reticulum membrane;GO:0033185//dolichol-phosphate-mannose synthase complex	GO:0006506//GPI anchor biosynthetic process;GO:0031647//regulation of protein stability;GO:0035269//protein O-linked mannosylation	GO:0004582//dolichyl-phosphate beta-D-mannosyltransferase activity	K09659//N-Glycan biosynthesis;Metabolic pathways
516664	181.709288014863	2.33889298377173	2.44660024762977e-17	3.3723138923452e-15	Up	RSG1	GO:0005654//nucleoplasm	GO:0007264//small GTPase mediated signal transduction	GO:0005525//GTP binding	K05103//PI3K-Akt signaling pathway;Rap1 signaling pathway;Ras signaling pathway;Axon guidance;K05462//PI3K-Akt signaling pathway;Rap1 signaling pathway;Ras signaling pathway;Axon guidance
506802	1925.83543457122	-2.06099822281188	3.06726426802327e-17	4.1992505809924e-15	Down	PLA2G16//phospholipase A2%2C group XVI	-	-	-	K16817//alpha-Linolenic acid metabolism;Metabolic pathways;Glycerophospholipid metabolism;Biosynthesis of secondary metabolites;Arachidonic acid metabolism;Linoleic acid metabolism;Regulation of lipolysis in adipocytes;Ras signaling pathway;Ether lipid metabolism
616218	807.927899273978	1.32260078724029	3.17356369335582e-17	4.31562064126011e-15	Up	GALNT2//UDP-N-acetyl-alpha-D-galactosamine:polypeptide N-acetylgalactosaminyltransferase 2 (GalNAc-T2)	GO:0030173//integral component of Golgi membrane;GO:0070062//extracellular vesicular exosome;GO:0032580//Golgi cisterna membrane;GO:0048471//perinuclear region of cytoplasm	GO:0018242//protein O-linked glycosylation via serine;GO:0016266//O-glycan processing;GO:0055114//oxidation-reduction process;GO:0000271//polysaccharide biosynthetic process;GO:0018243//protein O-linked glycosylation via threonine;GO:0002378//immunoglobulin biosynthetic process;GO:0043687//post-translational protein modification	GO:0030246//carbohydrate binding;GO:0016616//oxidoreductase activity, acting on the CH-OH group of donors, NAD or NADP as acceptor;GO:0004653//polypeptide N-acetylgalactosaminyltransferase activity;GO:0030145//manganese ion binding;GO:0016628//oxidoreductase activity, acting on the CH-CH group of donors, NAD or NADP as acceptor;GO:0005515//protein binding;GO:0051287//NAD binding	K00710//Mucin type O-Glycan biosynthesis;Metabolic pathways
506148	440.801739677176	2.37146655339487	3.28765071853397e-17	4.44095859059569e-15	Up	FAM109B//family with sequence similarity 109%2C member B	GO:0005802//trans-Golgi network;GO:0005769//early endosome;GO:0055037//recycling endosome;GO:0030136//clathrin-coated vesicle	GO:0042147//retrograde transport, endosome to Golgi;GO:0007032//endosome organization;GO:0001881//receptor recycling	GO:0042803//protein homodimerization activity	K12326//Ras signaling pathway;MAPK signaling pathway;K04349//Focal adhesion;MAPK signaling pathway;Ras signaling pathway;K01109//Phosphatidylinositol signaling system;Inositol phosphate metabolism;Metabolic pathways
616295	70.7543265054197	-4.04399145378711	4.21067846304495e-17	5.65011702107395e-15	Down	LOC616295	-	-	-	-
512319	1164.20097678633	1.31758217773014	4.42366739244128e-17	5.89686504642403e-15	Up	JADE2	GO:0005654//nucleoplasm	GO:0060395//SMAD protein signal transduction	GO:0008270//zinc ion binding	-
510090	368.574207000393	1.16405420097181	4.69972106168126e-17	6.22390510795985e-15	Up	UNK//unkempt family zinc finger	GO:0005844//polysome	GO:0001764//neuron migration;GO:0048667//cell morphogenesis involved in neuron differentiation;GO:2000766//negative regulation of cytoplasmic translation	GO:0008270//zinc ion binding	-
782170	649.836371868721	2.9258490237248	5.03144941040493e-17	6.61994986711849e-15	Up	TWIST1//twist family bHLH transcription factor 1	GO:0005634//nucleus	GO:0042733//embryonic digit morphogenesis;GO:0043066//negative regulation of apoptotic process;GO:0071639//positive regulation of monocyte chemotactic protein-1 production;GO:0032000//positive regulation of fatty acid beta-oxidation;GO:0001843//neural tube closure;GO:2000780//negative regulation of double-strand break repair;GO:0035359//negative regulation of peroxisome proliferator activated rec…	GO:0043425//bHLH transcription factor binding;GO:0042803//protein homodimerization activity;GO:0046982//protein heterodimerization activity;GO:0019904//protein domain specific binding;GO:0000981//sequence-specific DNA binding RNA polymerase II transcription factor activity;GO:0070888//E-box binding	K09069//Proteoglycans in cancer
282019	235.766793409353	2.96191566319248	5.59743769119902e-17	7.31711499994029e-15	Up	PTGES//prostaglandin E synthase	GO:0005641//nuclear envelope lumen;GO:0016021//integral component of membrane;GO:0005737//cytoplasm	GO:0008285//negative regulation of cell proliferation;GO:0001516//prostaglandin biosynthetic process	GO:0043295//glutathione binding;GO:0050220//prostaglandin-E synthase activity	K15729//Metabolic pathways;Arachidonic acid metabolism
513730	4494.42720819217	1.27010141952062	5.76671501721026e-17	7.49007562043041e-15	Up	NOTCH2	-	-	-	K02599//Notch signaling pathway;Dorso-ventral axis formation;Thyroid hormone signaling pathway;MicroRNAs in cancer
526138	699.863057829434	-2.10918963979179	6.08642176285329e-17	7.85497310566455e-15	Down	MTERF3//mitochondrial transcription termination factor 3	GO:0005739//mitochondrion	GO:0045892//negative regulation of transcription, DNA-templated	GO:0044212//transcription regulatory region DNA binding;GO:0003690//double-stranded DNA binding	-
404144	5425.74119355965	2.0232076943187	6.51570712959621e-17	8.35577581391636e-15	Up	LMNA//lamin A/C	GO:0016607//nuclear speck;GO:0005829//cytosol;GO:0005638//lamin filament;GO:0031965//nuclear membrane;GO:0048471//perinuclear region of cytoplasm;GO:0016363//nuclear matrix	GO:2001237//negative regulation of extrinsic apoptotic signaling pathway;GO:0044267//cellular protein metabolic process;GO:0007077//mitotic nuclear envelope disassembly;GO:0007084//mitotic nuclear envelope reassembly;GO:0000090//mitotic anaphase;GO:0006921//cellular component disassembly involved in execution phase of apoptosis;GO:0030334//regulation of cell migration;GO:0090343//positive regulat…	GO:0005515//protein binding;GO:0005198//structural molecule activity	K12641//Hypertrophic cardiomyopathy (HCM);Arrhythmogenic right ventricular cardiomyopathy (ARVC);Dilated cardiomyopathy
282872	9342.69547309919	2.4100726932511	6.99112772016242e-17	8.90907106075037e-15	Up	MMP2//matrix metallopeptidase 2 (gelatinase A%2C 72kDa gelatinase%2C 72kDa type IV collagenase)	GO:0030017//sarcomere;GO:0005578//proteinaceous extracellular matrix;GO:0005886//plasma membrane;GO:0005739//mitochondrion;GO:0005581//collagen trimer;GO:0005615//extracellular space;GO:0005634//nucleus	GO:0045089//positive regulation of innate immune response;GO:0022617//extracellular matrix disassembly;GO:0007411//axon guidance;GO:0035987//endodermal cell differentiation;GO:0007566//embryo implantation;GO:0001955//blood vessel maturation;GO:0071230//cellular response to amino acid stimulus;GO:0030574//collagen catabolic process;GO:0001957//intramembranous ossification;GO:0001525//angiogenesis;…	GO:0004252//serine-type endopeptidase activity;GO:0005515//protein binding;GO:0004222//metalloendopeptidase activity;GO:0008270//zinc ion binding	K01398//Leukocyte transendothelial migration;Pathways in cancer;GnRH signaling pathway;Bladder cancer;Proteoglycans in cancer;Estrogen signaling pathway;K06493//Phagosome;Focal adhesion;Hypertrophic cardiomyopathy (HCM);PI3K-Akt signaling pathway;Rap1 signaling pathway;Regulation of actin cytoskeleton;Osteoclast differentiation;MicroRNAs in cancer;Dilated cardiomyopathy;Thyroid hormone signaling …
538509	1113.23184443302	-1.39258208118688	7.86243500194544e-17	9.95679112558866e-15	Down	FAM188A//family with sequence similarity 188%2C member A	GO:0005654//nucleoplasm;GO:0031965//nuclear membrane	GO:0006915//apoptotic process	GO:0005515//protein binding	K00868//Metabolic pathways;Vitamin B6 metabolism
100847180	465.934238623335	-1.35844004808669	8.28424532221641e-17	1.04257999204192e-14	Down	LOC100847180	-	-	-	-
534497	2376.01626502863	1.46370748033842	9.18967536651601e-17	1.14939013750832e-14	Up	PMP22//peripheral myelin protein 22	GO:0005778//peroxisomal membrane;GO:0005739//mitochondrion;GO:0016021//integral component of membrane;GO:0043234//protein complex;GO:0005923//tight junction;GO:0043218//compact myelin;GO:0005886//plasma membrane	GO:0008219//cell death;GO:0032060//bleb assembly;GO:0007050//cell cycle arrest;GO:0032288//myelin assembly;GO:0010977//negative regulation of neuron projection development;GO:0008285//negative regulation of cell proliferation;GO:0007422//peripheral nervous system development	GO:0005515//protein binding	-
506908	389.661636999347	2.14382619731717	1.06372035953142e-16	1.3222761917071e-14	Up	CLIP2//CAP-GLY domain containing linker protein 2	GO:0035371//microtubule plus-end;GO:0005881//cytoplasmic microtubule	-	GO:0051010//microtubule plus-end binding	-
532863	104.265625467465	2.54520590868404	1.07662122618165e-16	1.33015239542028e-14	Up	PI15//peptidase inhibitor 15	GO:0070062//extracellular vesicular exosome	GO:0010466//negative regulation of peptidase activity	GO:0030414//peptidase inhibitor activity	-
100297073	35.3827370510755	3.55711153384182	1.42255293892393e-16	1.74689500899859e-14	Up	BEAN1	-	-	-	-
507407	74.2414608762536	2.96825934864043	1.53079416374525e-16	1.86849104492809e-14	Up	MSC//musculin	GO:0005634//nucleus	GO:0014707//branchiomeric skeletal muscle development;GO:0060021//palate development;GO:0060539//diaphragm development;GO:0000122//negative regulation of transcription from RNA polymerase II promoter	GO:0046983//protein dimerization activity;GO:0000980//RNA polymerase II distal enhancer sequence-specific DNA binding;GO:0003714//transcription corepressor activity;GO:0001206//RNA polymerase II distal enhancer sequence-specific DNA binding transcription factor activity involved in negative regulation of transcription	-
539842	194.207840779558	3.17947813171395	1.94525760659744e-16	2.36016824101062e-14	Up	C1QTNF2	GO:0005581//collagen trimer;GO:0005615//extracellular space	GO:0046321//positive regulation of fatty acid oxidation;GO:0000187//activation of MAPK activity;GO:0070208//protein heterotrimerization;GO:0045725//positive regulation of glycogen biosynthetic process;GO:0046326//positive regulation of glucose import;GO:0051260//protein homooligomerization	GO:0042802//identical protein binding;GO:0005102//receptor binding	K07296//Type II diabetes mellitus;Non-alcoholic fatty liver disease (NAFLD);PPAR signaling pathway;AMPK signaling pathway;Adipocytokine signaling pathway
616031	246.617792544942	-1.78152315142348	2.04556170044290e-16	2.46709352228416e-14	Down	GK5//glycerol kinase 5 (putative)	-	-	-	-
100125390	1084.24925079083	1.24959579749732	2.26732622304377e-16	2.71837656398301e-14	Up	B4GALT2//UDP-Gal:betaGlcNAc beta 1%2C4- galactosyltransferase%2C polypeptide 2	-	GO:0005975//carbohydrate metabolic process	GO:0016757//transferase activity, transferring glycosyl groups	K07967//Metabolic pathways;Galactose metabolism;Glycosaminoglycan biosynthesis - keratan sulfate;Glycosphingolipid biosynthesis - lacto and neolacto series;Various types of N-glycan biosynthesis;N-Glycan biosynthesis;Other types of O-glycan biosynthesis
540386	1709.08144955282	2.58082152491519	2.44399954581807e-16	2.9129599292568e-14	Up	DDAH2//dimethylarginine dimethylaminohydrolase 2	GO:0070062//extracellular vesicular exosome;GO:0005739//mitochondrion;GO:0005813//centrosome	GO:0043066//negative regulation of apoptotic process;GO:0045429//positive regulation of nitric oxide biosynthetic process;GO:0006527//arginine catabolic process;GO:0007263//nitric oxide mediated signal transduction;GO:0000052//citrulline metabolic process	GO:0016597//amino acid binding;GO:0016403//dimethylargininase activity;GO:0005515//protein binding	-
613595	657.882855374823	-3.59975925318724	2.58484598820436e-16	3.06281575514601e-14	Down	LOC613595//lactate dehydrogenase B pseudogene	-	-	-	-
515593	1886.34034769559	3.40301913049768	2.61413456254505e-16	3.07951130850511e-14	Up	MAP1A	GO:0005829//cytosol;GO:0097481//neuronal postsynaptic density;GO:0005874//microtubule;GO:0001750//photoreceptor outer segment	GO:0007605//sensory perception of sound;GO:0000226//microtubule cytoskeleton organization;GO:0002230//positive regulation of defense response to virus by host;GO:0045494//photoreceptor cell maintenance	GO:0008017//microtubule binding	-
280741	356.208339270885	-2.46776578812669	2.86542542858719e-16	3.33673850770309e-14	Down	CA4//carbonic anhydrase IV	GO:0030667//secretory granule membrane;GO:0005791//rough endoplasmic reticulum;GO:0031362//anchored component of external side of plasma membrane;GO:0030658//transport vesicle membrane;GO:0070062//extracellular vesicular exosome;GO:0048471//perinuclear region of cytoplasm;GO:0031526//brush border membrane;GO:0005793//endoplasmic reticulum-Golgi intermediate compartment;GO:0016324//apical plasma m…	GO:0015701//bicarbonate transport;GO:0008152//metabolic process	GO:0004089//carbonate dehydratase activity;GO:0008270//zinc ion binding	K18246//Proximal tubule bicarbonate reclamation;Nitrogen metabolism
287327	1028.47851750626	-2.33193162069882	2.85324386354835e-16	3.33673850770309e-14	Down	NDUFS3//NADH dehydrogenase (ubiquinone) Fe-S protein 3%2C 30kDa (NADH-coenzyme Q reductase)	GO:0043209//myelin sheath;GO:0005747//mitochondrial respiratory chain complex I;GO:0005634//nucleus	GO:0030308//negative regulation of cell growth;GO:0021762//substantia nigra development;GO:0055114//oxidation-reduction process;GO:0072593//reactive oxygen species metabolic process;GO:2001243//negative regulation of intrinsic apoptotic signaling pathway	GO:0008137//NADH dehydrogenase (ubiquinone) activity	K03936//Huntington's disease;Alzheimer's disease;Parkinson's disease;Metabolic pathways;Non-alcoholic fatty liver disease (NAFLD);Oxidative phosphorylation
513844	1712.27026548496	3.56349227586819	2.92554599625063e-16	3.38728074148744e-14	Up	SPON2//spondin 2%2C extracellular matrix protein	GO:0005578//proteinaceous extracellular matrix;GO:0070062//extracellular vesicular exosome;GO:0005615//extracellular space	GO:0043152//induction of bacterial agglutination;GO:0045087//innate immune response;GO:0032755//positive regulation of interleukin-6 production;GO:0008228//opsonization;GO:0071222//cellular response to lipopolysaccharide;GO:0051607//defense response to virus;GO:0060907//positive regulation of macrophage cytokine production;GO:0032760//positive regulation of tumor necrosis factor production;GO:000…	GO:0001530//lipopolysaccharide binding;GO:0005102//receptor binding;GO:0003823//antigen binding;GO:0046872//metal ion binding	K03995//Systemic lupus erythematosus;Complement and coagulation cascades;Prion diseases
512754	1007.76915444209	-2.11085482743841	3.09993807386148e-16	3.56880370753303e-14	Down	RPA3//replication protein A3%2C 14kDa	GO:0005662//DNA replication factor A complex	GO:0007346//regulation of mitotic cell cycle;GO:0006289//nucleotide-excision repair;GO:0042127//regulation of cell proliferation;GO:0006284//base-excision repair;GO:0006298//mismatch repair;GO:0006260//DNA replication;GO:0000724//double-strand break repair via homologous recombination	GO:0003697//single-stranded DNA binding;GO:0003684//damaged DNA binding	K10740//Fanconi anemia pathway;DNA replication;Nucleotide excision repair;Mismatch repair;Homologous recombination
539992	2155.71054654546	-1.91377118690852	3.38028627553251e-16	3.86956839066891e-14	Down	LYPLA1//lysophospholipase I	GO:0070062//extracellular vesicular exosome;GO:0005739//mitochondrion;GO:0005829//cytosol	GO:0002084//protein depalmitoylation;GO:0046209//nitric oxide metabolic process;GO:0050999//regulation of nitric-oxide synthase activity;GO:0006631//fatty acid metabolic process;GO:0042997//negative regulation of Golgi to plasma membrane protein transport	GO:0004622//lysophospholipase activity;GO:0005515//protein binding;GO:0008474//palmitoyl-(protein) hydrolase activity	K06128//Choline metabolism in cancer;Glycerophospholipid metabolism
523627	3890.42938235037	2.30167296402853	3.41176006460458e-16	3.88365631623697e-14	Up	ADAM33	-	GO:0006508//proteolysis	GO:0008270//zinc ion binding;GO:0004222//metalloendopeptidase activity	-
532772	2337.6900122301	2.2265864847273	3.45961628809816e-16	3.91613101840474e-14	Up	LTBP3//latent transforming growth factor beta binding protein 3	GO:0031012//extracellular matrix;GO:0070062//extracellular vesicular exosome	GO:0036363//transforming growth factor beta activation;GO:0030198//extracellular matrix organization;GO:2000741//positive regulation of mesenchymal stem cell differentiation;GO:1902462//positive regulation of mesenchymal stem cell proliferation	GO:0005509//calcium ion binding;GO:0050431//transforming growth factor beta binding	-
535479	847.308666791509	1.28290553319309	5.06788161799365e-16	5.70474540798818e-14	Up	PCIF1//PDX1 C-terminal inhibiting factor 1	GO:0045171//intercellular bridge;GO:0015630//microtubule cytoskeleton;GO:0005654//nucleoplasm	GO:0010923//negative regulation of phosphatase activity	-	-
100139180	91.842123356888	4.21384310921462	5.4864046537376e-16	6.14174204939399e-14	Up	MATN4//matrilin 4	GO:0070062//extracellular vesicular exosome;GO:0031012//extracellular matrix	GO:0032091//negative regulation of protein binding;GO:0010466//negative regulation of peptidase activity;GO:0048678//response to axon injury;GO:0045071//negative regulation of viral genome replication	GO:0030414//peptidase inhibitor activity;GO:0019899//enzyme binding;GO:0005509//calcium ion binding	-
509942	162.897465065216	2.59812588113526	5.56224949692113e-16	6.19243402783604e-14	Up	CHRD	-	-	-	K04657//TGF-beta signaling pathway
783294	66.6150447543132	-5.93365108340695	5.63203043646284e-16	6.23585796194591e-14	Down	LOC783294	-	-	-	-
100294792	143.103181567708	2.06991816162047	5.82841128899115e-16	6.4182211705184e-14	Up	-	-	-	-	-
281661	1339.21074206771	1.44015305880313	5.98828388010259e-16	6.55862745830479e-14	Up	CAPN1//calpain 1%2C (mu/I) large subunit	GO:0005886//plasma membrane;GO:0005925//focal adhesion;GO:0070062//extracellular vesicular exosome;GO:0005764//lysosome;GO:0005739//mitochondrion;GO:0005829//cytosol	GO:0006508//proteolysis;GO:0032801//receptor catabolic process;GO:0060056//mammary gland involution	GO:0004198//calcium-dependent cysteine-type endopeptidase activity;GO:0005509//calcium ion binding	K01367//Alzheimer's disease;Apoptosis;Protein processing in endoplasmic reticulum
281915	4633.77975019197	2.05663355199538	6.11917178894088e-16	6.6659493971785e-14	Up	MMP14//matrix metallopeptidase 14 (membrane-inserted)	GO:0005925//focal adhesion;GO:0005886//plasma membrane;GO:0016021//integral component of membrane;GO:0042470//melanosome;GO:0031012//extracellular matrix;GO:0044354//macropinosome	GO:0030307//positive regulation of cell growth;GO:0030335//positive regulation of cell migration;GO:0035988//chondrocyte proliferation;GO:0030574//collagen catabolic process;GO:0031638//zymogen activation;GO:0001958//endochondral ossification;GO:0030324//lung development;GO:0048701//embryonic cranial skeleton morphogenesis;GO:0035987//endodermal cell differentiation;GO:0097094//craniofacial sutur…	GO:0004222//metalloendopeptidase activity;GO:0008270//zinc ion binding;GO:0005509//calcium ion binding	K07763//GnRH signaling pathway;TNF signaling pathway
507619	87.7747439879476	3.70152671469641	6.20637540465576e-16	6.72479029139759e-14	Up	ZNF580	GO:0005634//nucleus	GO:0070301//cellular response to hydrogen peroxide;GO:0010595//positive regulation of endothelial cell migration;GO:0002690//positive regulation of leukocyte chemotaxis;GO:0032757//positive regulation of interleukin-8 production;GO:0001938//positive regulation of endothelial cell proliferation;GO:0010628//positive regulation of gene expression;GO:0006357//regulation of transcription from RNA poly…	GO:0000981//sequence-specific DNA binding RNA polymerase II transcription factor activity;GO:0000977//RNA polymerase II regulatory region sequence-specific DNA binding;GO:0046872//metal ion binding;GO:0005515//protein binding	-
517909	1218.39540563189	-4.32756436513221	6.45445401802873e-16	6.95639081453713e-14	Down	SGK2//serum/glucocorticoid regulated kinase 2	GO:0005622//intracellular	GO:0010765//positive regulation of sodium ion transport;GO:0006883//cellular sodium ion homeostasis;GO:0042127//regulation of cell proliferation;GO:0042981//regulation of apoptotic process;GO:0001558//regulation of cell growth;GO:0035556//intracellular signal transduction;GO:0018105//peptidyl-serine phosphorylation;GO:0032411//positive regulation of transporter activity	GO:0004674//protein serine/threonine kinase activity;GO:0017081//chloride channel regulator activity;GO:0017080//sodium channel regulator activity;GO:0015459//potassium channel regulator activity;GO:0005524//ATP binding;GO:0005246//calcium channel regulator activity	K13303//PI3K-Akt signaling pathway;FoxO signaling pathway
513086	248.54039743877	1.99415296979701	7.90033220366125e-16	8.42508058476759e-14	Up	CCDC102A//coiled-coil domain containing 102A	GO:0016459//myosin complex	GO:0008152//metabolic process	GO:0003774//motor activity	-
281231	429.109293542875	1.89640304391808	8.8814020427088e-16	9.42172608321287e-14	Up	HRH1//histamine receptor H1	GO:0005654//nucleoplasm;GO:0005887//integral component of plasma membrane;GO:0005737//cytoplasm	GO:0045907//positive regulation of vasoconstriction;GO:0010579//positive regulation of adenylate cyclase activity involved in G-protein coupled receptor signaling pathway;GO:0007606//sensory perception of chemical stimulus;GO:0008542//visual learning;GO:0048167//regulation of synaptic plasticity;GO:0006954//inflammatory response;GO:0007200//phospholipase C-activating G-protein coupled receptor si…	GO:0051381//histamine binding;GO:0004969//histamine receptor activity	K04149//Calcium signaling pathway;Inflammatory mediator regulation of TRP channels;Neuroactive ligand-receptor interaction
281117	1382.24255523986	-7.28239423676645	9.56591523323542e-16	1.00950299195738e-13	Down	DLK1//delta-like 1 homolog (Drosophila)	GO:0009897//external side of plasma membrane	GO:0010468//regulation of gene expression;GO:0048706//embryonic skeletal system development;GO:0009791//post-embryonic development;GO:0045746//negative regulation of Notch signaling pathway	GO:0005509//calcium ion binding	K06816//Cell adhesion molecules (CAMs);K06051//Notch signaling pathway
508412	479.875711358693	-2.36480872899662	9.6617946995173e-16	1.01433826011202e-13	Down	MCTS1//malignant T cell amplified sequence 1	GO:0022627//cytosolic small ribosomal subunit;GO:0005886//plasma membrane	GO:0006355//regulation of transcription, DNA-templated;GO:0007049//cell cycle;GO:0006974//cellular response to DNA damage stimulus;GO:0001731//formation of translation preinitiation complex;GO:0032790//ribosome disassembly;GO:0040008//regulation of growth;GO:0002192//IRES-dependent translational initiation;GO:0008284//positive regulation of cell proliferation	GO:0003743//translation initiation factor activity	-
529296	277.554920831539	1.74431327419567	9.89391562013784e-16	1.03335318708883e-13	Up	FCHSD1//FCH and double SH3 domains 1	-	-	-	K07526//Axon guidance
101902907	222.660951461054	3.8951414347907	1.00635374563641e-15	1.04567895354282e-13	Up	-	-	-	-	-
781865	707.114938473109	1.51568967819587	1.04135362752753e-15	1.07652587760014e-13	Up	LLGL1//lethal giant larvae homolog 1 (Drosophila)	GO:0031901//early endosome membrane;GO:0032588//trans-Golgi network membrane;GO:0005886//plasma membrane;GO:0030424//axon;GO:0000137//Golgi cis cisterna;GO:0030864//cortical actin cytoskeleton	GO:0043547//positive regulation of GTPase activity;GO:0007409//axonogenesis;GO:0006893//Golgi to plasma membrane transport;GO:0008593//regulation of Notch signaling pathway;GO:0006461//protein complex assembly;GO:0030866//cortical actin cytoskeleton organization;GO:0017157//regulation of exocytosis;GO:0050708//regulation of protein secretion;GO:0051294//establishment of spindle orientation;GO:003…	GO:0019901//protein kinase binding;GO:0005096//GTPase activator activity;GO:0019905//syntaxin binding;GO:0017137//Rab GTPase binding	K06094//Hippo signaling pathway;Hippo signaling pathway - fly;Tight junction
100336900	106.518739534462	1.98412960854971	1.11807096297496e-15	1.14415928544437e-13	Up	MAN1B1	-	-	-	K01230//Metabolic pathways;Protein processing in endoplasmic reticulum;Various types of N-glycan biosynthesis;N-Glycan biosynthesis
522105	622.993241017564	1.80085950774908	1.11780207327251e-15	1.14415928544437e-13	Up	AHDC1//AT hook%2C DNA binding motif%2C containing 1	-	-	GO:0003677//DNA binding	K02350//Fanconi anemia pathway;Metabolic pathways
519899	265.341125160536	2.02431619583965	1.24404657094301e-15	1.26667696585163e-13	Up	HDAC11//histone deacetylase 11	GO:0005886//plasma membrane;GO:0000118//histone deacetylase complex;GO:0070062//extracellular vesicular exosome	GO:0016575//histone deacetylation	GO:0004407//histone deacetylase activity	K11418//Viral carcinogenesis;Alcoholism
101907974	215.941361675807	1.83690581283468	1.26911322823049e-15	1.27974635239339e-13	Up	LOC101907974	-	-	-	-
516598	4256.21769154184	2.42523363002065	1.26951444492681e-15	1.27974635239339e-13	Up	AXL	GO:0005622//intracellular;GO:0016021//integral component of membrane;GO:0044228//host cell surface;GO:0009986//cell surface;GO:0070062//extracellular vesicular exosome;GO:0005615//extracellular space	GO:0030168//platelet activation;GO:0046718//viral entry into host cell;GO:0060068//vagina development;GO:0048549//positive regulation of pinocytosis;GO:0007167//enzyme linked receptor protein signaling pathway;GO:0048469//cell maturation;GO:0021885//forebrain cell migration;GO:0001974//blood vessel remodeling;GO:0034101//erythrocyte homeostasis;GO:0034446//substrate adhesion-dependent cell spread…	GO:0046982//protein heterodimerization activity;GO:0005524//ATP binding;GO:0004713//protein tyrosine kinase activity;GO:0001786//phosphatidylserine binding	-
528597	103.470650059613	2.72358999141944	1.29128540364922e-15	1.29524875488814e-13	Up	ABTB2	-	-	GO:0046982//protein heterodimerization activity	-
506705	1249.72711299441	-1.23716418304907	1.41070173257062e-15	1.40806101011557e-13	Down	PRR13//proline rich 13	-	-	-	-
504571	140.936634759659	1.87828254547497	1.42627680512109e-15	1.41662846202762e-13	Up	ZNF575//zinc finger protein 575	GO:0005634//nucleus	GO:0006355//regulation of transcription, DNA-templated	GO:0046872//metal ion binding;GO:0003677//DNA binding	-
532551	323.045451565452	1.42444866683014	1.45645912672119e-15	1.43954999149389e-13	Up	GLB1L//galactosidase%2C beta 1-like	-	GO:0005975//carbohydrate metabolic process	GO:0004565//beta-galactosidase activity	K12309//Glycosphingolipid biosynthesis - ganglio series;Lysosome;Glycosaminoglycan degradation;Other glycan degradation;Sphingolipid metabolism;Metabolic pathways;Galactose metabolism
100848191	17584.9264205511	2.52469953753412	1.52012975474854e-15	1.49518781993762e-13	Up	LTBP4	-	-	-	-
100140016	346.535979595786	2.29821998135229	1.5566278848626e-15	1.52369054121188e-13	Up	ARHGAP6//Rho GTPase activating protein 6	-	-	-	K18439//Endocytosis
513824	696.610821054963	-1.44418177684035	1.58150860461717e-15	1.54060227628621e-13	Down	TMEM128//transmembrane protein 128	GO:0016021//integral component of membrane	-	-	-
613845	1346.90716313607	2.01432978862404	1.59168203925683e-15	1.54309385069004e-13	Up	IRF2BPL	GO:0005654//nucleoplasm;GO:0005615//extracellular space	GO:0000122//negative regulation of transcription from RNA polymerase II promoter;GO:0046543//development of secondary female sexual characteristics;GO:0045944//positive regulation of transcription from RNA polymerase II promoter	GO:0046872//metal ion binding	-
614084	357.434612755458	2.25430833351983	1.64634757503376e-15	1.58849021739686e-13	Up	PAPLN	GO:0005604//basement membrane	GO:0010951//negative regulation of endopeptidase activity	GO:0004222//metalloendopeptidase activity;GO:0008270//zinc ion binding;GO:0004867//serine-type endopeptidase inhibitor activity	-
504797	408.673582755711	1.9269530921087	1.70691190017847e-15	1.63912080196285e-13	Up	TRERF1	GO:0005737//cytoplasm;GO:0005654//nucleoplasm	-	GO:0003677//DNA binding;GO:0046872//metal ion binding	K04650//Transcriptional misregulation in cancer;Thyroid hormone signaling pathway;K05628//Hippo signaling pathway - fly;K11829//Huntington's disease
100297709	1124.41582000248	-4.8630890039377	1.89767508546684e-15	1.81371191423251e-13	Down	PNPLA3	GO:0016020//membrane	GO:0019432//triglyceride biosynthetic process;GO:0036153//triglyceride acyl-chain remodeling	GO:0051265//diolein transacylation activity;GO:0051264//mono-olein transacylation activity;GO:0004806//triglyceride lipase activity;GO:0004623//phospholipase A2 activity	K13534//Metabolic pathways;Glycerolipid metabolism
508233	1588.14515375115	1.32078069474704	1.97567384282789e-15	1.87939452598022e-13	Up	RELA//v-rel avian reticuloendotheliosis viral oncogene homolog A	GO:0005667//transcription factor complex;GO:0005829//cytosol;GO:0033256//I-kappaB/NF-kappaB complex;GO:0005654//nucleoplasm;GO:0071159//NF-kappaB complex	GO:0032495//response to muramyl dipeptide;GO:0045084//positive regulation of interleukin-12 biosynthetic process;GO:0071222//cellular response to lipopolysaccharide;GO:0008284//positive regulation of cell proliferation;GO:0071316//cellular response to nicotine;GO:0071347//cellular response to interleukin-1;GO:0070301//cellular response to hydrogen peroxide;GO:0071375//cellular response to peptide…	GO:0051059//NF-kappaB binding;GO:0071532//ankyrin repeat binding;GO:0001077//RNA polymerase II core promoter proximal region sequence-specific DNA binding transcription factor activity involved in positive regulation of transcription;GO:0031490//chromatin DNA binding;GO:0031625//ubiquitin protein ligase binding;GO:0042803//protein homodimerization activity;GO:0042301//phosphate ion binding;GO:004…	K04735//TNF signaling pathway;Measles;Hepatitis C;Pertussis;Small cell lung cancer;HTLV-I infection;Prostate cancer;Pathways in cancer;Salmonella infection;Chemokine signaling pathway;cAMP signaling pathway;HIF-1 signaling pathway;RIG-I-like receptor signaling pathway;Legionellosis;Inflammatory bowel disease (IBD);Herpes simplex infection;Hepatitis B;Ras signaling pathway;Chronic myeloid leukemia…
529049	5244.96546958793	2.47500745174801	2.26100602145109e-15	2.14077121526364e-13	Up	MRC2//mannose receptor%2C C type 2	-	-	-	K06560//Phagosome;Tuberculosis
781667	872.159222643213	2.13728871667677	2.34175586428358e-15	2.20691429405181e-13	Up	KIRREL	GO:0045121//membrane raft;GO:0048471//perinuclear region of cytoplasm;GO:0031253//cell projection membrane;GO:0016021//integral component of membrane;GO:0005911//cell-cell junction;GO:0043198//dendritic shaft;GO:0070062//extracellular vesicular exosome	GO:0016337//single organismal cell-cell adhesion;GO:0030838//positive regulation of actin filament polymerization;GO:0001933//negative regulation of protein phosphorylation;GO:0007588//excretion	GO:0017022//myosin binding	K16680//Hippo signaling pathway - fly
100298623	212.159629079357	4.16037965745761	2.47785740304582e-15	2.3243679028016e-13	Up	ZNF469	-	-	-	K10055//Transcriptional misregulation in cancer;Acute myeloid leukemia;Pathways in cancer
508175	3252.65398850167	1.13702437323233	2.51015285775253e-15	2.34381185270884e-13	Up	PLXNB2//plexin B2	GO:0005887//integral component of plasma membrane;GO:0070062//extracellular vesicular exosome;GO:0009986//cell surface	GO:0001932//regulation of protein phosphorylation;GO:0007420//brain development;GO:0007405//neuroblast proliferation;GO:2001222//regulation of neuron migration;GO:0001843//neural tube closure;GO:0008360//regulation of cell shape;GO:0043087//regulation of GTPase activity;GO:0071526//semaphorin-plexin signaling pathway;GO:0050772//positive regulation of axonogenesis	GO:0017154//semaphorin receptor activity	K06821//Axon guidance
535113	1945.52503281367	1.4267738844584	3.01437139793318e-15	2.80170611306982e-13	Up	SNRNP70//small nuclear ribonucleoprotein 70kDa (U1)	GO:0016607//nuclear speck;GO:0071011//precatalytic spliceosome;GO:0000243//commitment complex;GO:0071004//U2-type prespliceosome;GO:0019013//viral nucleocapsid;GO:0005685//U1 snRNP	GO:0048026//positive regulation of mRNA splicing, via spliceosome	GO:0000166//nucleotide binding;GO:0030619//U1 snRNA binding;GO:0005515//protein binding;GO:0003729//mRNA binding	K11093//Spliceosome
505106	1616.8862728284	-1.86095249155214	3.22134347011056e-15	2.98040462974338e-13	Down	USP14//ubiquitin specific peptidase 14 (tRNA-guanine transglycosylase)	GO:0016023//cytoplasmic membrane-bounded vesicle;GO:0005886//plasma membrane;GO:0000502//proteasome complex;GO:0005634//nucleus;GO:0045202//synapse;GO:0070062//extracellular vesicular exosome;GO:0009986//cell surface	GO:0007268//synaptic transmission;GO:1903070//negative regulation of ER-associated ubiquitin-dependent protein catabolic process;GO:0016579//protein deubiquitination;GO:0010951//negative regulation of endopeptidase activity;GO:0050920//regulation of chemotaxis	GO:0004197//cysteine-type endopeptidase activity;GO:0004866//endopeptidase inhibitor activity;GO:0070628//proteasome binding;GO:0004843//ubiquitin-specific protease activity	-
282308	709.767049465491	1.90972639837818	3.83818516579009e-15	3.53496853769267e-13	Up	PIK3R2//phosphoinositide-3-kinase%2C regulatory subunit 2 (beta)	GO:0005829//cytosol;GO:0005634//nucleus;GO:0005942//phosphatidylinositol 3-kinase complex;GO:0005925//focal adhesion	GO:0014065//phosphatidylinositol 3-kinase signaling;GO:0036092//phosphatidylinositol-3-phosphate biosynthetic process;GO:0001678//cellular glucose homeostasis;GO:0045785//positive regulation of cell adhesion;GO:0050852//T cell receptor signaling pathway;GO:0008286//insulin receptor signaling pathway;GO:0030833//regulation of actin filament polymerization;GO:0043551//regulation of phosphatidylinos…	GO:0046982//protein heterodimerization activity;GO:0046935//1-phosphatidylinositol-3-kinase regulator activity;GO:0036312//phosphatidylinositol 3-kinase regulatory subunit binding;GO:0019903//protein phosphatase binding;GO:0008134//transcription factor binding;GO:0030971//receptor tyrosine kinase binding;GO:0016303//1-phosphatidylinositol-3-kinase activity	K02649//Measles;Pathways in cancer;FoxO signaling pathway;HTLV-I infection;cAMP signaling pathway;AMPK signaling pathway;Inflammatory mediator regulation of TRP channels;Jak-STAT signaling pathway;Choline metabolism in cancer;Endometrial cancer;Regulation of actin cytoskeleton;Renal cell carcinoma;Leukocyte transendothelial migration;Hepatitis B;Aldosterone-regulated sodium reabsorption;Chronic m…
788760	1915.46531791839	1.65205057865153	3.98414241460247e-15	3.65279156582241e-13	Up	EHBP1L1//EH domain binding protein 1-like 1	GO:0016020//membrane	-	-	-
614946	1413.86794367469	1.92453211597628	4.05364360920504e-15	3.69977147791498e-13	Up	SLC39A13//solute carrier family 39 (zinc transporter)%2C member 13	GO:0005789//endoplasmic reticulum membrane;GO:0030173//integral component of Golgi membrane;GO:0048471//perinuclear region of cytoplasm	GO:0061448//connective tissue development;GO:0006882//cellular zinc ion homeostasis;GO:0071577//zinc ion transmembrane transport	GO:0042803//protein homodimerization activity;GO:0005385//zinc ion transmembrane transporter activity	-
282028	617.12246623481	2.16738244715563	4.16608434012202e-15	3.78534533181849e-13	Up	RAB34//RAB34%2C member RAS oncogene family	GO:0005769//early endosome;GO:0001726//ruffle;GO:0005794//Golgi apparatus	GO:0006886//intracellular protein transport;GO:0006897//endocytosis;GO:0008152//metabolic process;GO:0032482//Rab protein signal transduction	GO:0003924//GTPase activity;GO:0005525//GTP binding	-
493998	264.586585988544	4.14408111785556	4.43982563238813e-15	4.0160601322968e-13	Up	CRABP2//cellular retinoic acid binding protein 2	GO:0005654//nucleoplasm;GO:0005783//endoplasmic reticulum;GO:0070062//extracellular vesicular exosome	GO:0042573//retinoic acid metabolic process;GO:0035115//embryonic forelimb morphogenesis;GO:0048385//regulation of retinoic acid receptor signaling pathway;GO:0006810//transport;GO:0048672//positive regulation of collateral sprouting	GO:0016918//retinal binding;GO:0001972//retinoic acid binding;GO:0019841//retinol binding;GO:0005215//transporter activity	-
514028	608.328123396057	1.50923168988855	5.15088922844362e-15	4.6385474465211e-13	Up	DSE//dermatan sulfate epimerase	GO:0005794//Golgi apparatus;GO:0005783//endoplasmic reticulum	GO:0030208//dermatan sulfate biosynthetic process	GO:0047757//chondroitin-glucuronate 5-epimerase activity	K01794//Glycosaminoglycan biosynthesis - chondroitin sulfate / dermatan sulfate;Metabolic pathways
338035	621.950766870508	-2.58350831781846	5.23398998916591e-15	4.69252677701237e-13	Down	P2RX5//purinergic receptor P2X%2C ligand-gated ion channel%2C 5	GO:0005639//integral component of nuclear inner membrane;GO:0005887//integral component of plasma membrane	GO:0035590//purinergic nucleotide receptor signaling pathway;GO:0098655//cation transmembrane transport;GO:0033198//response to ATP	GO:0004931//extracellular ATP-gated cation channel activity;GO:0001614//purinergic nucleotide receptor activity;GO:0005524//ATP binding	K05219//Calcium signaling pathway;Neuroactive ligand-receptor interaction
505510	590.620377022513	-1.25208946657628	5.62969292134616e-15	5.02505894151171e-13	Down	RABL3//RAB%2C member of RAS oncogene family-like 3	GO:0005622//intracellular	GO:0007264//small GTPase mediated signal transduction	GO:0005525//GTP binding	-
353105	1641.85425088384	1.48158905419749	6.16381716949044e-15	5.47768699509716e-13	Up	STAT6//signal transducer and activator of transcription 6%2C interleukin-4 induced	GO:0005654//nucleoplasm;GO:0000790//nuclear chromatin;GO:0005737//cytoplasm	GO:0033598//mammary gland epithelial cell proliferation;GO:0002296//T-helper 1 cell lineage commitment;GO:0002829//negative regulation of type 2 immune response;GO:0048295//positive regulation of isotype switching to IgE isotypes;GO:0035771//interleukin-4-mediated signaling pathway;GO:0000122//negative regulation of transcription from RNA polymerase II promoter;GO:0042127//regulation of cell prol…	GO:0000979//RNA polymerase II core promoter sequence-specific DNA binding;GO:0019903//protein phosphatase binding;GO:0004871//signal transducer activity;GO:0042802//identical protein binding;GO:0003700//sequence-specific DNA binding transcription factor activity	K11225//Inflammatory bowel disease (IBD);Hepatitis B;Jak-STAT signaling pathway
532684	1767.64302391071	2.47639397250515	6.66077356779188e-15	5.89347572186023e-13	Up	LOXL2//lysyl oxidase-like 2	GO:0005694//chromosome;GO:0005615//extracellular space;GO:0005604//basement membrane;GO:0016020//membrane;GO:0005654//nucleoplasm	GO:0002040//sprouting angiogenesis;GO:0016570//histone modification;GO:0043542//endothelial cell migration;GO:0018277//protein deamination;GO:0001935//endothelial cell proliferation;GO:0046688//response to copper ion;GO:0045892//negative regulation of transcription, DNA-templated;GO:0032332//positive regulation of chondrocyte differentiation;GO:0001837//epithelial to mesenchymal transition;GO:000…	GO:0003682//chromatin binding;GO:0005044//scavenger receptor activity;GO:0003714//transcription corepressor activity;GO:0070492//oligosaccharide binding;GO:0035064//methylated histone binding;GO:0005507//copper ion binding;GO:0004720//protein-lysine 6-oxidase activity	-
513600	646.098356518444	-1.10091172866556	8.22461875939917e-15	7.21416559753013e-13	Down	RAD17//RAD17 homolog (S. pombe)	GO:0005654//nucleoplasm;GO:0000781//chromosome, telomeric region;GO:0031389//Rad17 RFC-like complex	GO:0007093//mitotic cell cycle checkpoint;GO:0042325//regulation of phosphorylation;GO:0008156//negative regulation of DNA replication;GO:0000077//DNA damage checkpoint;GO:0006281//DNA repair	GO:0003689//DNA clamp loader activity;GO:0005524//ATP binding	K06662//Meiosis - yeast;Cell cycle - yeast
509931	536.525423384066	1.34273660186105	9.97301098311124e-15	8.67266731930472e-13	Up	FAM117A//family with sequence similarity 117%2C member A	-	-	-	-
104971902	638.669179612811	-2.79719344608824	1.05592139619808e-14	9.12024889339211e-13	Down	LOC104971902	-	-	-	-
537455	453.558375103024	2.58015885915378	1.05777242619048e-14	9.12024889339211e-13	Up	NTN4//netrin 4	GO:0005576//extracellular region	GO:0016322//neuron remodeling;GO:0060668//regulation of branching involved in salivary gland morphogenesis by extracellular matrix-epithelial cell signaling	GO:0043237//laminin-1 binding	K06845//Axon guidance
537312	189.990589707957	-2.35971142575157	1.07090571041647e-14	9.19436080697399e-13	Down	RAPGEF4//Rap guanine nucleotide exchange factor (GEF) 4	GO:0005829//cytosol;GO:0005886//plasma membrane	GO:0043547//positive regulation of GTPase activity;GO:0017156//calcium ion-dependent exocytosis;GO:0019933//cAMP-mediated signaling;GO:0050796//regulation of insulin secretion;GO:0007186//G-protein coupled receptor signaling pathway;GO:0007264//small GTPase mediated signal transduction;GO:0006112//energy reserve metabolic process;GO:0017157//regulation of exocytosis;GO:0044281//small molecule met…	GO:0005088//Ras guanyl-nucleotide exchange factor activity;GO:0017016//Ras GTPase binding;GO:0030552//cAMP binding	K04351//Adrenergic signaling in cardiomyocytes;Leukocyte transendothelial migration;Insulin secretion;cAMP signaling pathway;Rap1 signaling pathway;Phospholipase D signaling pathway
614335	635.764116745475	2.30773336248318	1.07670136693904e-14	9.20511523076743e-13	Up	RAB3IL1//RAB3A interacting protein (rabin3)-like 1	-	GO:0015031//protein transport;GO:0043547//positive regulation of GTPase activity	GO:0017112//Rab guanyl-nucleotide exchange factor activity	-
523720	149.054510359872	3.24660470076404	1.21850210561579e-14	1.03736511193223e-12	Up	NTNG2//netrin G2	GO:0030424//axon;GO:0046658//anchored component of plasma membrane	GO:0007409//axonogenesis	GO:0005515//protein binding	K16351//Axon guidance;Cell adhesion molecules (CAMs);K16359//Axon guidance;Cell adhesion molecules (CAMs)
511854	8995.75373361789	2.60105267209307	1.23314470927399e-14	1.04543841419705e-12	Up	FBLN2	GO:0031012//extracellular matrix;GO:0070062//extracellular vesicular exosome	GO:0010811//positive regulation of cell-substrate adhesion	GO:0005509//calcium ion binding;GO:0050840//extracellular matrix binding	-
783686	63.6579309964968	-6.89558161739908	1.35588844061867e-14	1.14470881599231e-12	Down	LOC783686	-	-	-	-
280867	1213.68415393193	-3.66871425342585	1.46242215170932e-14	1.22952687294333e-12	Down	PRG4//proteoglycan 4	-	-	-	K06588//Arrhythmogenic right ventricular cardiomyopathy (ARVC);Proteoglycans in cancer;ECM-receptor interaction;Dilated cardiomyopathy;PI3K-Akt signaling pathway;Hypertrophic cardiomyopathy (HCM);Regulation of actin cytoskeleton;Focal adhesion;Phagosome;K06591//Hypertrophic cardiomyopathy (HCM);PI3K-Akt signaling pathway;Cell adhesion molecules (CAMs);Regulation of actin cytoskeleton;Focal adhesi…
512977	777.073320216105	-1.13186788783268	1.5234223434656e-14	1.27551998030165e-12	Down	RBBP8//retinoblastoma binding protein 8	GO:0005654//nucleoplasm;GO:0017053//transcriptional repressor complex;GO:0005730//nucleolus	GO:0000082//G1/S transition of mitotic cell cycle;GO:0000122//negative regulation of transcription from RNA polymerase II promoter;GO:0006289//nucleotide-excision repair;GO:0090305//nucleic acid phosphodiester bond hydrolysis;GO:0001835//blastocyst hatching;GO:0000724//double-strand break repair via homologous recombination;GO:0051301//cell division;GO:0007067//mitotic nuclear division;GO:0051321…	GO:0003684//damaged DNA binding;GO:0001106//RNA polymerase II transcription corepressor activity;GO:0001103//RNA polymerase II repressing transcription factor binding;GO:0000014//single-stranded DNA endodeoxyribonuclease activity	-
101903592	898.91620091285	-2.63984391658662	1.57407501902797e-14	1.31250650352036e-12	Down	IQCA1L	-	-	-	K00665//AMPK signaling pathway;Fatty acid metabolism;Fatty acid biosynthesis;Insulin signaling pathway;Metabolic pathways
282662	1994.06219394372	3.02866828251164	1.69740824169775e-14	1.40954449972458e-12	Up	VCAN//versican	GO:0016020//membrane;GO:0005578//proteinaceous extracellular matrix;GO:0043231//intracellular membrane-bounded organelle;GO:0005615//extracellular space	GO:0001501//skeletal system development;GO:0008347//glial cell migration;GO:0007155//cell adhesion;GO:0007507//heart development;GO:0007417//central nervous system development;GO:0001649//osteoblast differentiation	GO:0019903//protein phosphatase binding;GO:0005509//calcium ion binding;GO:0005540//hyaluronic acid binding;GO:0030246//carbohydrate binding	K06793//Cell adhesion molecules (CAMs);K05695//Cell adhesion molecules (CAMs);Adherens junction;Insulin resistance;Insulin signaling pathway;K06495//Cell adhesion molecules (CAMs);K06256//Proteoglycans in cancer;ECM-receptor interaction;Hematopoietic cell lineage;Shigellosis;MicroRNAs in cancer;Epstein-Barr virus infection
100137840	212.395833330705	1.71713636744791	1.75346187337211e-14	1.45014875421493e-12	Up	DLG4//discs%2C large homolog 4 (Drosophila)	GO:0045211//postsynaptic membrane;GO:0044224//juxtaparanode region of axon;GO:0044300//cerebellar mossy fiber;GO:0060076//excitatory synapse;GO:0005829//cytosol;GO:0044306//neuron projection terminus;GO:0000137//Golgi cis cisterna;GO:0030864//cortical actin cytoskeleton;GO:0016323//basolateral plasma membrane;GO:0008021//synaptic vesicle;GO:0008076//voltage-gated potassium channel complex;GO:0031…	GO:0007173//epidermal growth factor receptor signaling pathway;GO:0007265//Ras protein signal transduction;GO:0006893//Golgi to plasma membrane transport;GO:0007411//axon guidance;GO:0038095//Fc-epsilon receptor signaling pathway;GO:0035641//locomotory exploration behavior;GO:2000463//positive regulation of excitatory postsynaptic membrane potential;GO:0045197//establishment or maintenance of epi…	GO:0004385//guanylate kinase activity;GO:0035255//ionotropic glutamate receptor binding;GO:0031812//P2Y1 nucleotide receptor binding;GO:0019903//protein phosphatase binding;GO:0031748//D1 dopamine receptor binding;GO:0008022//protein C-terminus binding;GO:0019905//syntaxin binding;GO:0030165//PDZ domain binding;GO:0019901//protein kinase binding;GO:0005198//structural molecule activity;GO:0033130…	K11828//Glutamatergic synapse;Huntington's disease;Hippo signaling pathway;Cocaine addiction
281312	1926.40371751641	-1.90757067727747	1.84818130531001e-14	1.52227030927607e-12	Down	MSRA//methionine sulfoxide reductase A	GO:0005654//nucleoplasm;GO:0015629//actin cytoskeleton;GO:0005739//mitochondrion;GO:0070062//extracellular vesicular exosome	GO:0055114//oxidation-reduction process;GO:0006979//response to oxidative stress;GO:0030091//protein repair	GO:0008113//peptide-methionine (S)-S-oxide reductase activity	-
281945	1131.34186804353	1.92541587109484	1.86533913584637e-14	1.53018224981859e-12	Up	NR2F2//nuclear receptor subfamily 2%2C group F%2C member 2	GO:0005634//nucleus	GO:0006629//lipid metabolic process;GO:0060707//trophoblast giant cell differentiation;GO:0009566//fertilization;GO:0045736//negative regulation of cyclin-dependent protein serine/threonine kinase activity;GO:0060173//limb development;GO:0060674//placenta blood vessel development;GO:0045893//positive regulation of transcription, DNA-templated;GO:0009952//anterior/posterior pattern specification;G…	GO:0042803//protein homodimerization activity;GO:0004879//ligand-activated sequence-specific DNA binding RNA polymerase II transcription factor activity;GO:0003714//transcription corepressor activity;GO:0001972//retinoic acid binding;GO:0008270//zinc ion binding;GO:0043565//sequence-specific DNA binding;GO:0003707//steroid hormone receptor activity	-
781421	179.765091635737	-2.677113424309	2.073942081298e-14	1.69444413109919e-12	Down	LOC781421	-	-	-	-
104968426	110.776260799326	2.58836379852438	2.258788891193e-14	1.83805544230331e-12	Up	LOC104968426	GO:0031225//anchored component of membrane;GO:0097060//synaptic membrane;GO:0009986//cell surface;GO:0070062//extracellular vesicular exosome;GO:0005737//cytoplasm	GO:0006206//pyrimidine nucleobase metabolic process;GO:0006259//DNA metabolic process;GO:0006196//AMP catabolic process;GO:0046086//adenosine biosynthetic process;GO:0050728//negative regulation of inflammatory response;GO:0010044//response to aluminum ion;GO:0006164//purine nucleotide biosynthetic process;GO:0046889//positive regulation of lipid biosynthetic process;GO:0046135//pyrimidine nucleo…	GO:0008253//5'-nucleotidase activity;GO:0008198//ferrous iron binding;GO:0000166//nucleotide binding	K01081//Pyrimidine metabolism;Nicotinate and nicotinamide metabolism;Metabolic pathways;Biosynthesis of secondary metabolites;Purine metabolism
524255	423.226438069	2.76683262380728	2.3381832475853e-14	1.89505075850293e-12	Up	FZD7//frizzled class receptor 7	GO:0016021//integral component of membrane;GO:0005886//plasma membrane	GO:0014834//skeletal muscle satellite cell maintenance involved in skeletal muscle regeneration;GO:0019827//stem cell maintenance;GO:0010812//negative regulation of cell-substrate adhesion;GO:0038031//non-canonical Wnt signaling pathway via JNK cascade;GO:0060231//mesenchymal to epithelial transition;GO:0045893//positive regulation of transcription, DNA-templated;GO:0048103//somatic stem cell div…	GO:0017147//Wnt-protein binding;GO:0042813//Wnt-activated receptor activity;GO:0004930//G-protein coupled receptor activity;GO:0030165//PDZ domain binding;GO:0005109//frizzled binding	K02432//Signaling pathways regulating pluripotency of stem cells;Basal cell carcinoma;Proteoglycans in cancer;HTLV-I infection;Hippo signaling pathway;Pathways in cancer;Melanogenesis;Wnt signaling pathway
513620	708.428596412394	1.58705625294949	2.35970129496049e-14	1.89731220787657e-12	Up	TMEM127//transmembrane protein 127	GO:0016021//integral component of membrane;GO:0005769//early endosome;GO:0005886//plasma membrane	GO:0008285//negative regulation of cell proliferation;GO:0032007//negative regulation of TOR signaling;GO:0007032//endosome organization	GO:0017137//Rab GTPase binding	-
539292	110.839040187932	2.0081802865874	2.35470880907367e-14	1.89731220787657e-12	Up	PARD6G//par-6 family cell polarity regulator gamma	-	-	-	K06093//Hippo signaling pathway;Hippo signaling pathway - fly;Rap1 signaling pathway;Endocytosis;Tight junction
444860	1124.2828725513	-1.36913956684568	2.53283558432215e-14	2.02847093318322e-12	Down	ST3GAL6//ST3 beta-galactoside alpha-2%2C3-sialyltransferase 6	GO:0030173//integral component of Golgi membrane	GO:0018279//protein N-linked glycosylation via asparagine;GO:0071354//cellular response to interleukin-6;GO:0016266//O-glycan processing;GO:0018146//keratan sulfate biosynthetic process;GO:0097503//sialylation;GO:0009311//oligosaccharide metabolic process;GO:0043687//post-translational protein modification;GO:0001574//ganglioside biosynthetic process	GO:0052798//beta-galactoside alpha-2,3-sialyltransferase activity;GO:0003836//beta-galactoside (CMP) alpha-2,3-sialyltransferase activity	K03792//Glycosphingolipid biosynthesis - lacto and neolacto series;Metabolic pathways
104970822	92.0058242931227	-2.44586203315932	2.74940012780564e-14	2.19324194447235e-12	Down	LOC104970822	-	-	-	-
511561	719.637612863721	1.50613228522171	2.80371852744745e-14	2.22780175698589e-12	Up	SNX33//sorting nexin 33	GO:0005768//endosome;GO:0030659//cytoplasmic vesicle membrane;GO:0005829//cytosol;GO:0019898//extrinsic component of membrane	GO:0017038//protein import;GO:0007032//endosome organization;GO:0097320//membrane tubulation;GO:0051044//positive regulation of membrane protein ectodomain proteolysis;GO:0006886//intracellular protein transport;GO:0036089//cleavage furrow formation;GO:2000009//negative regulation of protein localization to cell surface;GO:0016050//vesicle organization;GO:0016197//endosomal transport;GO:0044351//…	GO:0042802//identical protein binding;GO:0035091//phosphatidylinositol binding	-
533171	1325.12725380697	1.4038012572135	2.83462390406352e-14	2.24356052906777e-12	Up	TRIP10//thyroid hormone receptor interactor 10	GO:0070062//extracellular vesicular exosome;GO:0005654//nucleoplasm	-	GO:0042802//identical protein binding	K07196//Insulin signaling pathway
514259	1354.41345572226	1.63338665554898	2.93974493683622e-14	2.31770863463718e-12	Up	EFHD2//EF-hand domain family%2C member D2	GO:0045121//membrane raft	-	GO:0005515//protein binding;GO:0005509//calcium ion binding	-
534928	765.538823166547	-3.18404647400079	3.03838837869894e-14	2.38619478020147e-12	Down	PFKFB4//6-phosphofructo-2-kinase/fructose-2%2C6-biphosphatase 4	GO:0005829//cytosol	GO:0006003//fructose 2,6-bisphosphate metabolic process;GO:0061621//canonical glycolysis;GO:0046835//carbohydrate phosphorylation;GO:0016311//dephosphorylation;GO:0006000//fructose metabolic process	GO:0003873//6-phosphofructo-2-kinase activity;GO:0005524//ATP binding;GO:0004331//fructose-2,6-bisphosphate 2-phosphatase activity	K19030//Fructose and mannose metabolism;AMPK signaling pathway
515278	698.474848225609	-1.67870751164674	3.06845975854469e-14	2.4005070126499e-12	Down	ELMOD2//ELMO/CED-12 domain containing 2	GO:0043234//protein complex;GO:0016020//membrane	GO:0043547//positive regulation of GTPase activity;GO:0050688//regulation of defense response to virus	GO:0005096//GTPase activator activity	K04139//cGMP-PKG signaling pathway;Neuroactive ligand-receptor interaction;K00629//Glycerophospholipid metabolism;Glycerolipid metabolism;Metabolic pathways;Biosynthesis of secondary metabolites
788842	186.511060158713	2.97168852439976	3.12387453846709e-14	2.43445945763155e-12	Up	NYAP1	GO:0005622//intracellular	GO:0048812//neuron projection morphogenesis;GO:0014065//phosphatidylinositol 3-kinase signaling	-	-
614091	590.909793729119	-3.62509532706986	3.31149665039374e-14	2.57078716974245e-12	Down	LOC614091	-	-	-	-
107133321	48.6131078028998	2.72153796945218	3.36707700067809e-14	2.60395855678395e-12	Up	LOC107133321	-	-	-	-
506263	1586.91553254975	-1.33676797291028	3.74103891171573e-14	2.88216465510206e-12	Down	PTGR2//prostaglandin reductase 2	GO:0070062//extracellular vesicular exosome;GO:0005739//mitochondrion	GO:0055114//oxidation-reduction process;GO:0006693//prostaglandin metabolic process	GO:0047522//15-oxoprostaglandin 13-oxidase activity;GO:0008270//zinc ion binding;GO:0036132//13-prostaglandin reductase activity	-
518615	45.8590002303394	2.56608886935485	3.97758320305165e-14	3.05279510834214e-12	Up	FIGNL2//fidgetin-like 2	-	-	-	-
537808	103.067397099149	3.05475026339474	4.01572471188705e-14	3.06510094866809e-12	Up	NRXN2//neurexin 2	GO:0043234//protein complex;GO:0005623//cell;GO:0016021//integral component of membrane	GO:0030534//adult behavior;GO:0097118//neuroligin clustering;GO:0007165//signal transduction;GO:0035176//social behavior;GO:0007269//neurotransmitter secretion;GO:0097116//gephyrin clustering;GO:0097119//postsynaptic density protein 95 clustering;GO:0042297//vocal learning;GO:0007155//cell adhesion;GO:0071625//vocalization behavior	GO:0005246//calcium channel regulator activity;GO:0050839//cell adhesion molecule binding;GO:0097109//neuroligin family protein binding;GO:0046872//metal ion binding;GO:0004888//transmembrane signaling receptor activity	K07377//Cell adhesion molecules (CAMs);K07378//Cell adhesion molecules (CAMs);K06265//Hypertrophic cardiomyopathy (HCM);ECM-receptor interaction;Arrhythmogenic right ventricular cardiomyopathy (ARVC);Viral myocarditis;Dilated cardiomyopathy
281427	15584.9408787477	-1.82712817189042	4.0428044694602e-14	3.06798891985778e-12	Down	PRNP//prion protein	GO:0031225//anchored component of membrane;GO:0005886//plasma membrane;GO:0005783//endoplasmic reticulum;GO:0019898//extrinsic component of membrane;GO:0016021//integral component of membrane;GO:0045121//membrane raft;GO:0009986//cell surface;GO:0070062//extracellular vesicular exosome;GO:0005741//mitochondrial outer membrane;GO:0005794//Golgi apparatus;GO:0005739//mitochondrion	GO:0050860//negative regulation of T cell receptor signaling pathway;GO:0006878//cellular copper ion homeostasis;GO:0046686//response to cadmium ion;GO:0032689//negative regulation of interferon-gamma production;GO:0070885//negative regulation of calcineurin-NFAT signaling cascade;GO:0032880//regulation of protein localization;GO:0046007//negative regulation of activated T cell proliferation;GO:0…	GO:0042803//protein homodimerization activity;GO:0005507//copper ion binding;GO:0042802//identical protein binding;GO:0005524//ATP binding;GO:0004363//glutathione synthase activity;GO:0043295//glutathione binding;GO:0008017//microtubule binding;GO:0000287//magnesium ion binding	K05634//Prion diseases
101905167	103.031247758172	-4.9784887563879	4.09234210676888e-14	3.08872508527104e-12	Down	LOC101905167	-	-	-	-
536942	1075.95285792632	1.36818099578975	4.10061715495958e-14	3.08872508527104e-12	Up	PCNX3//pecanex-like 3 (Drosophila)	-	-	-	K04215//Estrogen signaling pathway;Morphine addiction;Neuroactive ligand-receptor interaction
614435	3693.82456482038	-1.36348435992817	4.20200830720647e-14	3.1533737896525e-12	Down	PTP4A2//protein tyrosine phosphatase type IVA%2C member 2	GO:0005769//early endosome;GO:0005886//plasma membrane;GO:0070062//extracellular vesicular exosome;GO:0005634//nucleus	GO:0035335//peptidyl-tyrosine dephosphorylation	GO:0004727//prenylated protein tyrosine phosphatase activity	-
509058	953.221631270453	1.94530151013246	4.24963438427891e-14	3.17734656436381e-12	Up	CRY2//cryptochrome circadian clock 2	GO:0005739//mitochondrion	GO:2000323//negative regulation of glucocorticoid receptor signaling pathway;GO:0042593//glucose homeostasis;GO:2000850//negative regulation of glucocorticoid secretion;GO:0032922//circadian regulation of gene expression;GO:0042754//negative regulation of circadian rhythm;GO:0019915//lipid storage;GO:0006606//protein import into nucleus;GO:0043153//entrainment of circadian clock by photoperiod;GO…	GO:0071949//FAD binding;GO:0035257//nuclear hormone receptor binding;GO:0019901//protein kinase binding;GO:0000976//transcription regulatory region sequence-specific DNA binding	K02295//Circadian rhythm
104971428	116.17293045024	-1.88553794106659	4.326461547697e-14	3.22289573086164e-12	Down	LOC104971428	-	-	-	-
616377	34.2424154530008	4.33817589020513	4.61291374227849e-14	3.42369444124713e-12	Up	CDA//cytidine deaminase	GO:0005829//cytosol	GO:0045980//negative regulation of nucleotide metabolic process;GO:0009972//cytidine deamination;GO:0030308//negative regulation of cell growth;GO:0051289//protein homotetramerization	GO:0004126//cytidine deaminase activity;GO:0001882//nucleoside binding;GO:0042803//protein homodimerization activity;GO:0008270//zinc ion binding	K01489//Drug metabolism - other enzymes;Metabolic pathways;Pyrimidine metabolism
100851999	51.0338768958875	-5.24051909171133	4.64511949530591e-14	3.43501500780614e-12	Down	LOC100851999	-	-	-	-
504480	567.734519276052	-1.18574184579182	4.86621616141806e-14	3.572437386328e-12	Down	SGK3//serum/glucocorticoid regulated kinase family%2C member 3	GO:0016023//cytoplasmic membrane-bounded vesicle	GO:0035556//intracellular signal transduction;GO:0018105//peptidyl-serine phosphorylation;GO:0001558//regulation of cell growth;GO:0032411//positive regulation of transporter activity;GO:2001240//negative regulation of extrinsic apoptotic signaling pathway in absence of ligand;GO:0010765//positive regulation of sodium ion transport;GO:0042127//regulation of cell proliferation;GO:0006883//cellular…	GO:0005246//calcium channel regulator activity;GO:0005524//ATP binding;GO:0015459//potassium channel regulator activity;GO:0017080//sodium channel regulator activity;GO:0017081//chloride channel regulator activity;GO:0035091//phosphatidylinositol binding;GO:0004674//protein serine/threonine kinase activity	K13304//FoxO signaling pathway;PI3K-Akt signaling pathway
783611	107.678180840941	2.02224379926452	5.15794027873491e-14	3.77293089991793e-12	Up	FAAP100	-	-	-	K10993//Fanconi anemia pathway
615431	1201.70593124563	-2.33169486865009	5.37443044437411e-14	3.91714782963699e-12	Down	MRPS6//mitochondrial ribosomal protein S6	GO:0005763//mitochondrial small ribosomal subunit;GO:0005743//mitochondrial inner membrane	GO:0032543//mitochondrial translation	GO:0003735//structural constituent of ribosome;GO:0070181//small ribosomal subunit rRNA binding	K02990//Ribosome
508156	601.654652575938	1.89066126234544	5.55825308117332e-14	4.03660659249942e-12	Up	SSBP4//single stranded DNA binding protein 4	-	-	GO:0003697//single-stranded DNA binding	-
540335	4517.98811761193	-1.92960406489176	6.25606340621892e-14	4.52715559774313e-12	Down	GLO1//glyoxalase I	GO:0070062//extracellular vesicular exosome	GO:0043066//negative regulation of apoptotic process;GO:0006357//regulation of transcription from RNA polymerase II promoter;GO:0030316//osteoclast differentiation	GO:0004462//lactoylglutathione lyase activity;GO:0008270//zinc ion binding	K01759//MAPK signaling pathway - yeast;Pyruvate metabolism
790244	580.356211158325	-1.23826489716581	6.68169121319289e-14	4.81795115166243e-12	Down	TMEM170A//transmembrane protein 170A	-	-	-	-
785408	136.087943652798	-2.50021477636846	7.78817924204491e-14	5.59588963837993e-12	Down	LOC785408	GO:0005622//intracellular	GO:0006355//regulation of transcription, DNA-templated	GO:0003700//sequence-specific DNA binding transcription factor activity;GO:0046872//metal ion binding;GO:0003676//nucleic acid binding	-
787675	534.636717660018	1.35713429400892	7.88631051467979e-14	5.64637539393787e-12	Up	ZNF687//zinc finger protein 687	GO:0005730//nucleolus	-	GO:0046872//metal ion binding	-
505060	872.740739858174	-2.45691114619437	8.1174660019162e-14	5.79141183559247e-12	Down	CYP51A1//cytochrome P450%2C family 51%2C subfamily A%2C polypeptide 1	GO:0016021//integral component of membrane;GO:0005789//endoplasmic reticulum membrane	GO:0006695//cholesterol biosynthetic process;GO:0055114//oxidation-reduction process;GO:0070988//demethylation	GO:0005506//iron ion binding;GO:0008398//sterol 14-demethylase activity;GO:0020037//heme binding	K05917//Steroid biosynthesis;Biosynthesis of antibiotics;Biosynthesis of secondary metabolites;Metabolic pathways
100126054	51.0521883256164	-3.79204439001867	8.16023367445435e-14	5.80149665655418e-12	Down	SPIN2B//spindlin-like	-	GO:0007276//gamete generation	-	-
504364	888.029237118526	1.59550141336689	8.34833606239596e-14	5.91447501035898e-12	Up	NCKAP5L//NCK-associated protein 5-like	-	-	-	-
539414	229.921256106057	3.56120227591506	8.55599139657343e-14	6.04047030234742e-12	Up	RAI2	-	-	-	-
538778	890.391298823583	2.41419431617365	8.91075676306622e-14	6.26908866434888e-12	Up	DACT1	-	-	-	K06070//Rap1 signaling pathway;Aldosterone synthesis and secretion
522943	881.003924948498	-1.07137287704311	9.42992210894569e-14	6.61138691250718e-12	Down	NBN//nibrin	GO:0005730//nucleolus;GO:0035861//site of double-strand break;GO:0000784//nuclear chromosome, telomeric region;GO:0042405//nuclear inclusion body;GO:0016605//PML body;GO:0005657//replication fork;GO:0030870//Mre11 complex	GO:0001832//blastocyst growth;GO:0033674//positive regulation of kinase activity;GO:0006302//double-strand break repair;GO:0048145//regulation of fibroblast proliferation;GO:0031954//positive regulation of protein autophosphorylation;GO:0050885//neuromuscular process controlling balance;GO:0000723//telomere maintenance;GO:0045190//isotype switching;GO:0032508//DNA duplex unwinding;GO:0051321//mei…	GO:0003684//damaged DNA binding;GO:0004003//ATP-dependent DNA helicase activity;GO:0008134//transcription factor binding;GO:0047485//protein N-terminus binding	K10867//Homologous recombination
539762	356.881318367605	2.72203206899102	9.58012251335091e-14	6.69353249536263e-12	Up	ZFHX4//zinc finger homeobox 4	GO:0005634//nucleus	GO:0006355//regulation of transcription, DNA-templated	GO:0008270//zinc ion binding;GO:0043565//sequence-specific DNA binding	-
533764	556.03728949018	-1.41905514964291	1.1587450360226e-13	8.06821028174914e-12	Down	RPE//ribulose-5-phosphate-3-epimerase	GO:0070062//extracellular vesicular exosome;GO:0005829//cytosol	GO:0044262//cellular carbohydrate metabolic process;GO:0009052//pentose-phosphate shunt, non-oxidative branch;GO:0019323//pentose catabolic process	GO:0046872//metal ion binding;GO:0004750//ribulose-phosphate 3-epimerase activity;GO:0042803//protein homodimerization activity	K01783//Metabolic pathways;Carbon fixation in photosynthetic organisms;Microbial metabolism in diverse environments;Biosynthesis of amino acids;Biosynthesis of antibiotics;Biosynthesis of secondary metabolites;Carbon metabolism;Pentose phosphate pathway;Pentose and glucuronate interconversions
618833	603.410175180754	1.10308872881312	1.18154004400948e-13	8.19875492182193e-12	Up	IQCE	GO:0072372//primary cilium;GO:0005739//mitochondrion	-	-	-
515367	606.649679069266	3.01185189249798	1.18980753079961e-13	8.22794545701764e-12	Up	FSTL3//follistatin-like 3 (secreted glycoprotein)	GO:0005654//nucleoplasm;GO:0044306//neuron projection terminus;GO:0030141//secretory granule;GO:0005615//extracellular space;GO:0005794//Golgi apparatus	GO:0045671//negative regulation of osteoclast differentiation;GO:0032926//negative regulation of activin receptor signaling pathway;GO:0001822//kidney development;GO:0030325//adrenal gland development;GO:0071248//cellular response to metal ion;GO:0002244//hematopoietic progenitor cell differentiation;GO:0030514//negative regulation of BMP signaling pathway;GO:0030324//lung development;GO:0001503/…	GO:0048185//activin binding;GO:0001968//fibronectin binding	K04661//TGF-beta signaling pathway
281788	823.581283527708	1.21250443173364	1.1983884161403e-13	8.25909730878733e-12	Up	GNA11//guanine nucleotide binding protein (G protein)%2C alpha 11 (Gq class)	GO:0005834//heterotrimeric G-protein complex;GO:0005765//lysosomal membrane;GO:0001750//photoreceptor outer segment;GO:0070062//extracellular vesicular exosome;GO:0005829//cytosol	GO:0030168//platelet activation;GO:0071467//cellular response to pH;GO:0045634//regulation of melanocyte differentiation;GO:0060158//phospholipase C-activating dopamine receptor signaling pathway;GO:0007188//adenylate cyclase-modulating G-protein coupled receptor signaling pathway;GO:0007213//G-protein coupled acetylcholine receptor signaling pathway;GO:0009649//entrainment of circadian clock;GO:…	GO:0004871//signal transducer activity;GO:0031826//type 2A serotonin receptor binding;GO:0005525//GTP binding;GO:0046872//metal ion binding;GO:0031683//G-protein beta/gamma-subunit complex binding;GO:0003924//GTPase activity	K04635//cGMP-PKG signaling pathway;Gap junction;Long-term depression;Amoebiasis;Cholinergic synapse;Calcium signaling pathway;Chagas disease (American trypanosomiasis);Insulin secretion;Vascular smooth muscle contraction;GnRH signaling pathway;Aldosterone synthesis and secretion;Pathways in cancer
532528	577.845983062204	1.33705972660159	1.23166636558998e-13	8.45966911850314e-12	Up	GNL1//guanine nucleotide binding protein-like 1	GO:0005634//nucleus;GO:0005615//extracellular space	GO:0006974//cellular response to DNA damage stimulus;GO:0002456//T cell mediated immunity;GO:0042254//ribosome biogenesis;GO:0007165//signal transduction	GO:0005525//GTP binding;GO:0005198//structural molecule activity;GO:0003924//GTPase activity	K14539//Ribosome biogenesis in eukaryotes
504993	224.721006081772	-1.74587531634233	1.26926518104101e-13	8.68846320886921e-12	Down	NUDT13//nudix (nucleoside diphosphate linked moiety X)-type motif 13	GO:0005739//mitochondrion	GO:0008152//metabolic process	GO:0016787//hydrolase activity;GO:0046872//metal ion binding	K03426//Nicotinate and nicotinamide metabolism;Peroxisome
505574	1538.11295538175	1.45434490203438	1.43585634221726e-13	9.76285946510272e-12	Up	CD59//CD59 molecule%2C complement regulatory protein	GO:0005925//focal adhesion;GO:0031362//anchored component of external side of plasma membrane;GO:0005615//extracellular space;GO:0070062//extracellular vesicular exosome	GO:0030449//regulation of complement activation;GO:0007166//cell surface receptor signaling pathway;GO:0045087//innate immune response	GO:0001848//complement binding	K06449//Cell adhesion molecules (CAMs);Hematopoietic cell lineage;K04008//Complement and coagulation cascades;Hematopoietic cell lineage
613548	1264.13257718063	2.375273574413	1.45990149398755e-13	9.89315186326945e-12	Up	MARCKS//myristoylated alanine-rich protein kinase C substrate	GO:0005886//plasma membrane;GO:0042585//germinal vesicle;GO:0005925//focal adhesion;GO:0005813//centrosome;GO:0005938//cell cortex;GO:0070062//extracellular vesicular exosome	-	GO:0003779//actin binding;GO:0005080//protein kinase C binding;GO:0005516//calmodulin binding	K12561//Fc gamma R-mediated phagocytosis;MicroRNAs in cancer
513847	341.33825585715	-2.4857232150196	1.49151463298036e-13	1.00736898311494e-11	Down	APOO//apolipoprotein O	GO:0034364//high-density lipoprotein particle;GO:0034361//very-low-density lipoprotein particle;GO:0005789//endoplasmic reticulum membrane;GO:0061617//MICOS complex;GO:0034362//low-density lipoprotein particle;GO:0000139//Golgi membrane	GO:0042407//cristae formation;GO:0006869//lipid transport	-	-
526461	107.969648323455	1.60308901747712	1.50374324997741e-13	1.01225401099809e-11	Up	IFITM5//interferon induced transmembrane protein 5	GO:0005887//integral component of plasma membrane	GO:0060349//bone morphogenesis;GO:0030282//bone mineralization;GO:0009607//response to biotic stimulus;GO:0001701//in utero embryonic development	-	-
530147	110.537953167402	1.88082723904327	1.5335518365003e-13	1.028901566595e-11	Up	BAMBI//BMP and activin membrane-bound inhibitor	GO:0005886//plasma membrane;GO:0016021//integral component of membrane;GO:0005737//cytoplasm	GO:0008284//positive regulation of cell proliferation;GO:0090263//positive regulation of canonical Wnt signaling pathway;GO:0016477//cell migration;GO:0010718//positive regulation of epithelial to mesenchymal transition;GO:0032092//positive regulation of protein binding;GO:0045893//positive regulation of transcription, DNA-templated;GO:0008360//regulation of cell shape;GO:0030512//negative regula…	GO:0005109//frizzled binding;GO:0005114//type II transforming growth factor beta receptor binding	K10162//TGF-beta signaling pathway;Wnt signaling pathway
101905525	267.608513871538	-1.93665040406668	1.55155606388459e-13	1.03754551044322e-11	Down	LOC101905525	-	-	-	-
537391	1506.76927664243	-3.2347849092324	1.57425595420118e-13	1.04582210308277e-11	Down	DDAH1//dimethylarginine dimethylaminohydrolase 1	GO:0005739//mitochondrion;GO:0070062//extracellular vesicular exosome	GO:0003073//regulation of systemic arterial blood pressure;GO:0000052//citrulline metabolic process;GO:0045429//positive regulation of nitric oxide biosynthetic process;GO:0017014//protein nitrosylation	GO:0016403//dimethylargininase activity;GO:0008270//zinc ion binding	-
404185	2897.30899065786	3.76967914365036	1.57957436217308e-13	1.04592600412912e-11	Up	IGFBP5//insulin-like growth factor binding protein 5	GO:0042567//insulin-like growth factor ternary complex	GO:0042593//glucose homeostasis;GO:0014912//negative regulation of smooth muscle cell migration;GO:0043569//negative regulation of insulin-like growth factor receptor signaling pathway;GO:0044342//type B pancreatic cell proliferation;GO:0051897//positive regulation of protein kinase B signaling;GO:0001558//regulation of cell growth;GO:1901862//negative regulation of muscle tissue development;GO:0…	GO:0031995//insulin-like growth factor II binding;GO:0031994//insulin-like growth factor I binding;GO:0001968//fibronectin binding	K10138//p53 signaling pathway;Transcriptional misregulation in cancer
513125	2606.75846388871	1.39046205685991	1.59926027394414e-13	1.05551178080313e-11	Up	ATN1//atrophin 1	GO:0016363//nuclear matrix;GO:0005654//nucleoplasm;GO:0005737//cytoplasm	GO:0045944//positive regulation of transcription from RNA polymerase II promoter;GO:0009404//toxin metabolic process;GO:0030011//maintenance of cell polarity;GO:0051402//neuron apoptotic process;GO:0000122//negative regulation of transcription from RNA polymerase II promoter;GO:0016477//cell migration	GO:0050827//toxin receptor binding;GO:0019904//protein domain specific binding;GO:0003714//transcription corepressor activity;GO:0001105//RNA polymerase II transcription coactivator activity	-
282071	19.060911943187	6.21033533755283	1.73758750284967e-13	1.14308435008896e-11	Up	SFTPC//surfactant protein C	GO:0005737//cytoplasm;GO:0005615//extracellular space	GO:0007585//respiratory gaseous exchange	-	-
785203	443.325730246302	1.96908064173572	1.77375686538232e-13	1.16310231735846e-11	Up	METTL24//methyltransferase like 24	GO:0005576//extracellular region	GO:0032259//methylation	GO:0008168//methyltransferase activity	K12816//Spliceosome
407122	222.368924450012	1.67424661464378	1.91036091499534e-13	1.24863654385921e-11	Up	CSNK1D	GO:0030426//growth cone;GO:0030529//ribonucleoprotein complex;GO:0005634//nucleus;GO:0005829//cytosol;GO:0043025//neuronal cell body	GO:0042752//regulation of circadian rhythm;GO:0006281//DNA repair;GO:0006996//organelle organization;GO:0090263//positive regulation of canonical Wnt signaling pathway;GO:0018105//peptidyl-serine phosphorylation;GO:1902004//positive regulation of beta-amyloid formation;GO:0048512//circadian behavior;GO:0006897//endocytosis;GO:0034613//cellular protein localization;GO:0032922//circadian regulation…	GO:0004674//protein serine/threonine kinase activity;GO:0044822//poly(A) RNA binding;GO:0005515//protein binding;GO:0005524//ATP binding	K08960//FoxO signaling pathway;Hippo signaling pathway - fly;Hedgehog signaling pathway;Hippo signaling pathway;Circadian rhythm;Circadian rhythm - fly;Wnt signaling pathway
781726	118.226681398862	-5.73316220457577	1.94047209901255e-13	1.26423941061712e-11	Down	LOC781726	GO:0016021//integral component of membrane;GO:0005765//lysosomal membrane;GO:0010008//endosome membrane;GO:0005886//plasma membrane	GO:0048007//antigen processing and presentation, exogenous lipid antigen via MHC class Ib;GO:0002250//adaptive immune response	GO:0071723//lipopeptide binding;GO:0030884//exogenous lipid antigen binding;GO:0030881//beta-2-microglobulin binding;GO:0030883//endogenous lipid antigen binding	K06448//Hematopoietic cell lineage
539308	487.492554192872	2.30127899899622	1.96748115730587e-13	1.27772766696575e-11	Up	SMO//smoothened%2C frizzled class receptor	GO:0060170//ciliary membrane;GO:0070062//extracellular vesicular exosome;GO:0005794//Golgi apparatus;GO:0072372//primary cilium;GO:0005901//caveola;GO:0016021//integral component of membrane	GO:0050679//positive regulation of epithelial cell proliferation;GO:0045880//positive regulation of smoothened signaling pathway;GO:0060684//epithelial-mesenchymal cell signaling;GO:0021904//dorsal/ventral neural tube patterning;GO:0061113//pancreas morphogenesis;GO:0048853//forebrain morphogenesis;GO:0071397//cellular response to cholesterol;GO:0001947//heart looping;GO:0061053//somite developme…	GO:0008144//drug binding;GO:0042813//Wnt-activated receptor activity;GO:0017147//Wnt-protein binding;GO:0005113//patched binding;GO:0004930//G-protein coupled receptor activity	K06226//Basal cell carcinoma;Pathways in cancer;Hedgehog signaling pathway;Proteoglycans in cancer
508367	426.234653046302	1.71904267629119	1.98170166052002e-13	1.28285108771427e-11	Up	MAP3K14//mitogen-activated protein kinase kinase kinase 14	GO:0005737//cytoplasm	GO:0000187//activation of MAPK activity;GO:0043123//positive regulation of I-kappaB kinase/NF-kappaB signaling;GO:0042981//regulation of apoptotic process;GO:0071260//cellular response to mechanical stimulus;GO:0031098//stress-activated protein kinase signaling cascade;GO:0038061//NIK/NF-kappaB signaling;GO:0006955//immune response;GO:0007346//regulation of mitotic cell cycle	GO:0005524//ATP binding;GO:0004708//MAP kinase kinase activity;GO:0004704//NF-kappaB-inducing kinase activity	K04466//Epithelial cell signaling in Helicobacter pylori infection;TNF signaling pathway;Osteoclast differentiation;MAPK signaling pathway;Epstein-Barr virus infection;HTLV-I infection;Apoptosis;Intestinal immune network for IgA production;NF-kappa B signaling pathway;T cell receptor signaling pathway
530237	634.77691245308	-2.38759002306098	1.99885944079214e-13	1.2898372608067e-11	Down	VWA2	GO:0005615//extracellular space;GO:0070062//extracellular vesicular exosome;GO:0005604//basement membrane	GO:0007161//calcium-independent cell-matrix adhesion;GO:0046626//regulation of insulin receptor signaling pathway;GO:0051260//protein homooligomerization	GO:0042802//identical protein binding	K05719//Cell adhesion molecules (CAMs);Pertussis;Rap1 signaling pathway;PI3K-Akt signaling pathway;Small cell lung cancer;Focal adhesion;Phagosome;Pathways in cancer;ECM-receptor interaction;Platelet activation;Toxoplasmosis;Regulation of actin cytoskeleton;Pathogenic Escherichia coli infection;Hypertrophic cardiomyopathy (HCM);Leishmaniasis;Axon guidance;Leukocyte transendothelial migration;Shig…
100337108	52.7912391030765	-3.71751077800406	2.50159838896761e-13	1.60912338277021e-11	Down	LOC100337108	-	-	-	K15413//Viral carcinogenesis;Herpes simplex infection
534627	60.4561149929256	-3.59688352713358	2.63622275296929e-13	1.6850203602733e-11	Down	LOC534627	-	-	-	-
781493	4983.20189065613	1.44141006119472	2.63472930158459e-13	1.6850203602733e-11	Up	COL14A1	GO:0070062//extracellular vesicular exosome;GO:0005615//extracellular space;GO:0005614//interstitial matrix	GO:0030199//collagen fibril organization;GO:0061050//regulation of cell growth involved in cardiac muscle cell development;GO:0048873//homeostasis of number of cells within a tissue;GO:0003229//ventricular cardiac muscle tissue development	GO:0044822//poly(A) RNA binding	K08133//Protein digestion and absorption
281168	2960.13050004558	3.57833960255057	2.71678565486172e-13	1.73105380310717e-11	Up	FMOD//fibromodulin	GO:0005615//extracellular space;GO:0005578//proteinaceous extracellular matrix;GO:0005622//intracellular	-	-	-
533523	1764.95127037642	2.4618736630786	2.75727123835539e-13	1.75134262794849e-11	Up	DDR2//discoidin domain receptor tyrosine kinase 2	GO:0070062//extracellular vesicular exosome;GO:0005925//focal adhesion;GO:0016020//membrane	GO:0030500//regulation of bone mineralization;GO:0003416//endochondral bone growth;GO:0030199//collagen fibril organization;GO:0038063//collagen-activated tyrosine kinase receptor signaling pathway;GO:0045860//positive regulation of protein kinase activity;GO:0051091//positive regulation of sequence-specific DNA binding transcription factor activity;GO:0010763//positive regulation of fibroblast m…	GO:0005518//collagen binding;GO:0038062//protein tyrosine kinase collagen receptor activity;GO:0005524//ATP binding	-
506751	2981.49050483622	1.92355786659788	2.84947348287714e-13	1.80425099093927e-11	Up	LAMA5	GO:0043259//laminin-10 complex;GO:0005610//laminin-5 complex;GO:0043260//laminin-11 complex;GO:0005615//extracellular space;GO:0005634//nucleus;GO:0070062//extracellular vesicular exosome	GO:0030334//regulation of cell migration;GO:0034446//substrate adhesion-dependent cell spreading;GO:0042475//odontogenesis of dentin-containing tooth;GO:0045995//regulation of embryonic development;GO:0042384//cilium assembly;GO:0007010//cytoskeleton organization;GO:0090002//establishment of protein localization to plasma membrane;GO:0030324//lung development;GO:0030155//regulation of cell adhesi…	GO:0005178//integrin binding;GO:0005198//structural molecule activity	K06240//Small cell lung cancer;Toxoplasmosis;Focal adhesion;Pathways in cancer;Amoebiasis;ECM-receptor interaction;PI3K-Akt signaling pathway
516087	5281.31826341801	2.25087895688946	2.89391562189324e-13	1.82668281404364e-11	Up	SCARA5//scavenger receptor class A%2C member 5	GO:0009986//cell surface;GO:0005887//integral component of plasma membrane	GO:0034605//cellular response to heat;GO:0006879//cellular iron ion homeostasis;GO:0030193//regulation of blood coagulation;GO:0006898//receptor-mediated endocytosis;GO:0010468//regulation of gene expression;GO:0070207//protein homotrimerization;GO:0034755//iron ion transmembrane transport	GO:0070287//ferritin receptor activity;GO:0005044//scavenger receptor activity	K06558//Phagosome
533792	215.263863282158	2.56762571623382	3.1193415429861e-13	1.96286019701815e-11	Up	NOVA1//neuro-oncological ventral antigen 1	GO:0005730//nucleolus	GO:0050684//regulation of mRNA processing;GO:0021510//spinal cord development;GO:0007268//synaptic transmission;GO:0000398//mRNA splicing, via spliceosome;GO:0007626//locomotory behavior	GO:0003729//mRNA binding	-
281161	5980.63275171092	-2.63630141665508	3.36641840683842e-13	2.11177615354056e-11	Down	FGF2//fibroblast growth factor 2 (basic)	GO:0005634//nucleus;GO:0005615//extracellular space;GO:0005737//cytoplasm	GO:0007411//axon guidance;GO:0048015//phosphatidylinositol-mediated signaling;GO:0050918//positive chemotaxis;GO:0007265//Ras protein signal transduction;GO:0007173//epidermal growth factor receptor signaling pathway;GO:0061045//negative regulation of wound healing;GO:0048598//embryonic morphogenesis;GO:0006661//phosphatidylinositol biosynthetic process;GO:0043552//positive regulation of phosphat…	GO:0030374//ligand-dependent nuclear receptor transcription coactivator activity;GO:0008083//growth factor activity;GO:0008201//heparin binding;GO:0005104//fibroblast growth factor receptor binding;GO:0042056//chemoattractant activity;GO:0005524//ATP binding;GO:0005125//cytokine activity	K04362//Ras signaling pathway;Proteoglycans in cancer;Signaling pathways regulating pluripotency of stem cells;Regulation of actin cytoskeleton;Adherens junction;MAPK signaling pathway;PI3K-Akt signaling pathway;Rap1 signaling pathway;Central carbon metabolism in cancer;Prostate cancer;Melanoma;Pathways in cancer;K05095//Regulation of actin cytoskeleton;Endocytosis;Ras signaling pathway;PI3K-Akt …
101902093	61.4958030088975	4.1224639903066	3.59515921576917e-13	2.24830605030602e-11	Up	LOC101902093	-	-	-	-
338050	1938.29628833593	-4.08640057491067	3.63031971287095e-13	2.26330886222127e-11	Down	SERPINA5//serpin peptidase inhibitor%2C clade A (alpha-1 antiproteinase%2C antitrypsin)%2C member 5	GO:0002080//acrosomal membrane;GO:0036027//protein C inhibitor-PLAU complex;GO:0036026//protein C inhibitor-PLAT complex;GO:0009897//external side of plasma membrane;GO:0097182//protein C inhibitor-coagulation factor Xa complex;GO:0036029//protein C inhibitor-KLK3 complex;GO:0097183//protein C inhibitor-coagulation factor XI complex;GO:0097181//protein C inhibitor-coagulation factor V complex;GO:…	GO:0007283//spermatogenesis;GO:0010951//negative regulation of endopeptidase activity;GO:0006869//lipid transport;GO:0007338//single fertilization	GO:0031210//phosphatidylcholine binding;GO:0004867//serine-type endopeptidase inhibitor activity;GO:0032190//acrosin binding;GO:0008201//heparin binding;GO:0001972//retinoic acid binding;GO:0002020//protease binding	K03913//Complement and coagulation cascades
783879	931.326362290485	-2.23068202566733	3.6618422487255e-13	2.27595851667718e-11	Down	GSTM1//glutathione S-transferase mu 1	GO:0005829//cytosol	GO:0042178//xenobiotic catabolic process;GO:0044281//small molecule metabolic process;GO:0018916//nitrobenzene metabolic process;GO:0006749//glutathione metabolic process;GO:0070458//cellular detoxification of nitrogen compound;GO:1901687//glutathione derivative biosynthetic process	GO:0004364//glutathione transferase activity;GO:0042803//protein homodimerization activity;GO:0043295//glutathione binding;GO:0019899//enzyme binding	K00799//Drug metabolism - cytochrome P450;Glutathione metabolism;Chemical carcinogenesis;Metabolism of xenobiotics by cytochrome P450
107131275	155.796998897941	-1.86648956887599	3.68755869092933e-13	2.28493315582905e-11	Down	RANBP1	GO:0005813//centrosome;GO:0032838//cell projection cytoplasm;GO:0005635//nuclear envelope	GO:0046907//intracellular transport;GO:0016032//viral process;GO:0051592//response to calcium ion;GO:0046604//positive regulation of mitotic centrosome separation;GO:0007165//signal transduction;GO:0010976//positive regulation of neuron projection development;GO:0072750//cellular response to leptomycin B;GO:0035690//cellular response to drug;GO:0043547//positive regulation of GTPase activity;GO:0…	GO:0005092//GDP-dissociation inhibitor activity;GO:0005096//GTPase activator activity;GO:0008536//Ran GTPase binding	K15306//HTLV-I infection;Viral carcinogenesis
513053	975.600768104926	2.24408965546842	3.78802244244117e-13	2.34002776612021e-11	Up	OLFML2B//olfactomedin-like 2B	GO:0005578//proteinaceous extracellular matrix	GO:0030198//extracellular matrix organization	GO:0050840//extracellular matrix binding	-
615175	2819.12112113581	1.72358381782282	3.86764333793456e-13	2.38195104295532e-11	Up	NONO//non-POU domain containing%2C octamer-binding	GO:0016020//membrane;GO:0042382//paraspeckles;GO:0016363//nuclear matrix	GO:0000398//mRNA splicing, via spliceosome;GO:0045892//negative regulation of transcription, DNA-templated;GO:0042752//regulation of circadian rhythm;GO:1903377//negative regulation of oxidative stress-induced neuron intrinsic apoptotic signaling pathway	GO:0044822//poly(A) RNA binding;GO:0001047//core promoter binding;GO:0000976//transcription regulatory region sequence-specific DNA binding;GO:0042802//identical protein binding;GO:0000166//nucleotide binding	-
280691	73.0419903395825	-3.76544079023245	3.89328323994764e-13	2.39047590932785e-11	Down	H4//histone H4	-	-	-	K11254//Viral carcinogenesis;Systemic lupus erythematosus;Alcoholism
522863	779.225478737724	-1.8125489439006	3.92474004969046e-13	2.40251005700387e-11	Down	NMNAT1//nicotinamide nucleotide adenylyltransferase 1	GO:0005634//nucleus	GO:0006767//water-soluble vitamin metabolic process;GO:0034628//'de novo' NAD biosynthetic process from aspartate	GO:0005524//ATP binding;GO:0000309//nicotinamide-nucleotide adenylyltransferase activity;GO:0004515//nicotinate-nucleotide adenylyltransferase activity	K06210//Metabolic pathways;Nicotinate and nicotinamide metabolism
541156	599.985613328157	2.22806000045254	4.00958163851371e-13	2.44705250480617e-11	Up	SCARA3	-	-	-	K10062//Phagosome
522986	3445.59549362486	1.34998242530764	4.12563396405525e-13	2.51031817957019e-11	Up	QSOX1//quiescin Q6 sulfhydryl oxidase 1	GO:0005615//extracellular space;GO:0030173//integral component of Golgi membrane;GO:0070062//extracellular vesicular exosome;GO:0045171//intercellular bridge	GO:0016242//negative regulation of macroautophagy;GO:0006457//protein folding;GO:0045454//cell redox homeostasis;GO:0055114//oxidation-reduction process	GO:0003756//protein disulfide isomerase activity;GO:0016971//flavin-linked sulfhydryl oxidase activity	-
281848	559.921457191787	2.03907684913976	4.22833513757858e-13	2.5651055855574e-11	Up	IGF1R//insulin-like growth factor 1 receptor	GO:0005886//plasma membrane;GO:0016021//integral component of membrane	GO:0043066//negative regulation of apoptotic process;GO:0046328//regulation of JNK cascade;GO:0046777//protein autophosphorylation;GO:0051389//inactivation of MAPKK activity;GO:0018108//peptidyl-tyrosine phosphorylation;GO:0007169//transmembrane receptor protein tyrosine kinase signaling pathway	GO:0043548//phosphatidylinositol 3-kinase binding;GO:0043560//insulin receptor substrate binding;GO:0004714//transmembrane receptor protein tyrosine kinase activity;GO:0005524//ATP binding;GO:0005520//insulin-like growth factor binding	K05087//Transcriptional misregulation in cancer;HIF-1 signaling pathway;Long-term depression;AMPK signaling pathway;Focal adhesion;Prostate cancer;Melanoma;Pathways in cancer;FoxO signaling pathway;Rap1 signaling pathway;PI3K-Akt signaling pathway;Endocytosis;Glioma;Signaling pathways regulating pluripotency of stem cells;Proteoglycans in cancer;Ras signaling pathway;Progesterone-mediated oocyte …
510255	149.259547057758	2.79658888732521	4.30608091335682e-13	2.59672057935821e-11	Up	GLI2//GLI family zinc finger 2	GO:0031512//motile primary cilium;GO:0005930//axoneme;GO:0005829//cytosol;GO:0016607//nuclear speck;GO:0097546//ciliary base;GO:0016020//membrane;GO:0097542//ciliary tip	GO:0021965//spinal cord ventral commissure morphogenesis;GO:0071407//cellular response to organic cyclic compound;GO:0042733//embryonic digit morphogenesis;GO:0021775//smoothened signaling pathway involved in ventral spinal cord interneuron specification;GO:0042475//odontogenesis of dentin-containing tooth;GO:0030324//lung development;GO:0021776//smoothened signaling pathway involved in spinal co…	GO:0001077//RNA polymerase II core promoter proximal region sequence-specific DNA binding transcription factor activity involved in positive regulation of transcription;GO:0000978//RNA polymerase II core promoter proximal region sequence-specific DNA binding;GO:0005515//protein binding;GO:0003682//chromatin binding;GO:0008270//zinc ion binding	K16798//Hedgehog signaling pathway;Basal cell carcinoma;Pathways in cancer;Hippo signaling pathway
518906	647.99966891832	2.46966588029054	4.42450729764126e-13	2.66021860132959e-11	Up	GPR153	GO:0005789//endoplasmic reticulum membrane;GO:0016021//integral component of membrane	GO:0007186//G-protein coupled receptor signaling pathway;GO:0006481//C-terminal protein methylation	GO:0004930//G-protein coupled receptor activity;GO:0004671//protein C-terminal S-isoprenylcysteine carboxyl O-methyltransferase activity	-
107131769	275.281854159407	-7.12814704120113	4.4954290580953e-13	2.69486341938246e-11	Down	LOC107131769	-	-	-	-
617696	2250.03709841252	2.42069177872722	4.60818195602886e-13	2.75430627708132e-11	Up	LOC617696	-	-	-	K03989//Staphylococcus aureus infection;Pertussis;Complement and coagulation cascades;Systemic lupus erythematosus
100270684	1803.4986295605	1.90973660157293	4.70743458958851e-13	2.80535410747772e-11	Up	C15H11orf96//chromosome 15 open reading frame%2C human C11orf96	-	-	-	-
522631	292.246751994853	3.19151055979879	4.75457565356294e-13	2.82513817866546e-11	Up	PIEZO2	-	-	-	-
517066	144.861776889528	1.78292717431926	4.79271527367897e-13	2.83947359284454e-11	Up	ZDHHC1//zinc finger%2C DHHC-type containing 1	GO:0005783//endoplasmic reticulum;GO:0005794//Golgi apparatus;GO:0070062//extracellular vesicular exosome;GO:0016021//integral component of membrane	GO:0018230//peptidyl-L-cysteine S-palmitoylation;GO:0006612//protein targeting to membrane	GO:0019706//protein-cysteine S-palmitoyltransferase activity;GO:0008270//zinc ion binding	-
617257	703.013754499847	1.20461626075055	4.88166699309933e-13	2.88374159225010e-11	Up	CCDC9//coiled-coil domain containing 9	-	-	GO:0044822//poly(A) RNA binding	-
104968455	201.847238603593	2.82435643713299	5.67714162827664e-13	3.34390243232969e-11	Up	GDF1	GO:0005615//extracellular space	GO:0010862//positive regulation of pathway-restricted SMAD protein phosphorylation;GO:0060395//SMAD protein signal transduction;GO:0042981//regulation of apoptotic process;GO:0030509//BMP signaling pathway;GO:0043408//regulation of MAPK cascade;GO:0048468//cell development	GO:0008083//growth factor activity;GO:0050291//sphingosine N-acyltransferase activity;GO:0005160//transforming growth factor beta receptor binding;GO:0005125//cytokine activity	-
516730	1710.11521039887	1.44690364880787	6.21503542722095e-13	3.65011732830002e-11	Up	OLFML2A	GO:0005578//proteinaceous extracellular matrix	GO:0030198//extracellular matrix organization	GO:0042803//protein homodimerization activity;GO:0050840//extracellular matrix binding	-
520327	107.345999517885	-3.16276564811598	6.47316774629811e-13	3.77980763329949e-11	Down	KYNU//kynureninase	GO:0005654//nucleoplasm;GO:0005829//cytosol;GO:0005739//mitochondrion	GO:0034341//response to interferon-gamma;GO:0019805//quinolinate biosynthetic process;GO:0034354//'de novo' NAD biosynthetic process from tryptophan;GO:0097053//L-kynurenine catabolic process;GO:0034516//response to vitamin B6;GO:0043420//anthranilate metabolic process;GO:0006569//tryptophan catabolic process	GO:0030429//kynureninase activity;GO:0030170//pyridoxal phosphate binding;GO:0042803//protein homodimerization activity	K01556//Tryptophan metabolism;Metabolic pathways
782419	408.940252025793	3.7055132345768	6.45752797082029e-13	3.77980763329949e-11	Up	ZNF703//zinc finger protein 703	GO:0005634//nucleus	GO:0006355//regulation of transcription, DNA-templated;GO:0009966//regulation of signal transduction;GO:0007166//cell surface receptor signaling pathway;GO:0048523//negative regulation of cellular process	-	-
540229	448.606434408098	1.99982881267597	6.86145373927303e-13	3.99502228922845e-11	Up	HSD3B7//hydroxy-delta-5-steroid dehydrogenase%2C 3 beta- and steroid delta-isomerase 7	GO:0016021//integral component of membrane;GO:0005789//endoplasmic reticulum membrane	GO:0006699//bile acid biosynthetic process;GO:0055114//oxidation-reduction process;GO:0001558//regulation of cell growth	GO:0052677//D-arabinitol dehydrogenase, D-xylulose forming (NADP+) activity;GO:0004448//isocitrate dehydrogenase activity;GO:0033709//D-arabinitol dehydrogenase, D-ribulose forming (NADP+) activity;GO:0008875//gluconate dehydrogenase activity;GO:0033765//steroid dehydrogenase activity, acting on the CH-CH group of donors;GO:0044103//L-arabinose 1-dehydrogenase (NADP+) activity;GO:0035410//dihydro…	K12408//Metabolic pathways;Primary bile acid biosynthesis
107132039	28.4059262778714	4.36303534750326	7.04450421468651e-13	4.08984940968419e-11	Up	LOC107132039	-	-	-	-
534043	947.289172440736	2.20791515983112	7.0790829449598e-13	4.09818224659358e-11	Up	CD109	-	-	-	-
537266	901.655931269099	1.07070100727242	7.18455962513215e-13	4.14739450496945e-11	Up	ZMIZ2//zinc finger%2C MIZ-type containing 2	GO:0005739//mitochondrion;GO:0043596//nuclear replication fork;GO:0005654//nucleoplasm	GO:0045944//positive regulation of transcription from RNA polymerase II promoter	GO:0008270//zinc ion binding;GO:0030374//ligand-dependent nuclear receptor transcription coactivator activity	K05695//Insulin resistance;Insulin signaling pathway;Adherens junction;Cell adhesion molecules (CAMs);K06756//Cell adhesion molecules (CAMs);K06550//Cell adhesion molecules (CAMs);Axon guidance;K06491//Prion diseases;Cell adhesion molecules (CAMs);K04706//Jak-STAT signaling pathway;Ubiquitin mediated proteolysis;Hepatitis C
618369	469.760802341442	2.51939650373213	7.20902671046281e-13	4.14969600021015e-11	Up	A4GALT	GO:0070062//extracellular vesicular exosome;GO:0016020//membrane	GO:0007009//plasma membrane organization;GO:0001576//globoside biosynthetic process	GO:0015643//toxic substance binding;GO:0050512//lactosylceramide 4-alpha-galactosyltransferase activity	K01988//Metabolic pathways;Glycosphingolipid biosynthesis - globo series
615682	191.681809181155	-2.67477648136589	7.43296348312189e-13	4.26647892620441e-11	Down	C24H18orf42	-	GO:0008104//protein localization	GO:0051018//protein kinase A binding	-
101906923	45.492624111874	-5.86417416559197	7.75564091012993e-13	4.43911853449301e-11	Down	LOC101906923	-	-	-	-
281183	1633.26736049706	-1.44147131637008	8.02333181314218e-13	4.57940138585597e-11	Down	GART//phosphoribosylglycinamide formyltransferase%2C phosphoribosylglycinamide synthetase%2C phosphoribosylaminoimidazole synthetase	GO:0005737//cytoplasm;GO:0070062//extracellular vesicular exosome	GO:0009113//purine nucleobase biosynthetic process;GO:0032259//methylation;GO:0006189//'de novo' IMP biosynthetic process	GO:0004637//phosphoribosylamine-glycine ligase activity;GO:0005524//ATP binding;GO:0004641//phosphoribosylformylglycinamidine cyclo-ligase activity;GO:0008168//methyltransferase activity;GO:0046872//metal ion binding;GO:0004644//phosphoribosylglycinamide formyltransferase activity	K11787//One carbon pool by folate;Purine metabolism;Biosynthesis of secondary metabolites;Biosynthesis of antibiotics;Metabolic pathways
539430	536.656684235591	3.29084296145981	8.12399893774914e-13	4.62383332799643e-11	Up	OSR1//odd-skipped related transciption factor 1	GO:0005730//nucleolus	GO:0048389//intermediate mesoderm development;GO:0001657//ureteric bud development;GO:0050679//positive regulation of epithelial cell proliferation;GO:0035116//embryonic hindlimb morphogenesis;GO:0007507//heart development;GO:0072169//specification of posterior mesonephric tubule identity;GO:0036023//embryonic skeletal limb joint morphogenesis;GO:0090094//metanephric cap mesenchymal cell prolifer…	GO:0003676//nucleic acid binding;GO:0046872//metal ion binding	-
523017	542.76848564983	-1.65539053508982	8.51054381218141e-13	4.83026999222464e-11	Down	NDUFAF6//NADH dehydrogenase (ubiquinone) complex I%2C assembly factor 6	GO:0005743//mitochondrial inner membrane	GO:0009058//biosynthetic process;GO:0032981//mitochondrial respiratory chain complex I assembly	GO:0016740//transferase activity	-
516036	289.511064830884	2.38138564611814	8.88552884463607e-13	5.02901076676023e-11	Up	CBR3//carbonyl reductase 3	GO:0005829//cytosol;GO:0005615//extracellular space;GO:0005654//nucleoplasm	GO:0050890//cognition;GO:0055114//oxidation-reduction process	GO:0070402//NADPH binding;GO:0004090//carbonyl reductase (NADPH) activity	K00084//Arachidonic acid metabolism;Metabolic pathways;Metabolism of xenobiotics by cytochrome P450
616676	955.323491745324	-1.27018204828606	8.95638362221557e-13	5.05499289563599e-11	Down	GALM//galactose mutarotase (aldose 1-epimerase)	GO:0070062//extracellular vesicular exosome;GO:0005737//cytoplasm	GO:0006012//galactose metabolic process;GO:0006006//glucose metabolic process	GO:0004034//aldose 1-epimerase activity;GO:0030246//carbohydrate binding	K01785//Biosynthesis of antibiotics;Microbial metabolism in diverse environments;Biosynthesis of secondary metabolites;Galactose metabolism;Metabolic pathways;Glycolysis / Gluconeogenesis
790871	47.291702345395	-6.52419581762994	9.20608731219215e-13	5.18149280887881e-11	Down	LOC790871	-	-	-	-
534237	142.788631264479	-2.50310484891572	9.64435736085519e-13	5.41312933090437e-11	Down	RAB40B//RAB40B%2C member RAS oncogene family	GO:0010008//endosome membrane;GO:0005886//plasma membrane	GO:0009306//protein secretion;GO:0006913//nucleocytoplasmic transport;GO:0016567//protein ubiquitination;GO:0006904//vesicle docking involved in exocytosis;GO:0006886//intracellular protein transport;GO:0017157//regulation of exocytosis;GO:0072659//protein localization to plasma membrane;GO:0032482//Rab protein signal transduction	GO:0003924//GTPase activity;GO:0005525//GTP binding	-
787569	421.760719816317	1.70796770540937	1.05693786816363e-12	5.91593234384849e-11	Up	LARP6//La ribonucleoprotein domain family%2C member 6	GO:0005737//cytoplasm;GO:0005634//nucleus;GO:0019013//viral nucleocapsid;GO:0030529//ribonucleoprotein complex	GO:0006396//RNA processing;GO:0006417//regulation of translation	GO:0003723//RNA binding;GO:0000166//nucleotide binding	-
512086	605.662015830434	1.15564008232383	1.08959457901539e-12	6.08191883195862e-11	Up	SNAPC4	GO:0019185//snRNA-activating protein complex	GO:0042796//snRNA transcription from RNA polymerase III promoter;GO:0042795//snRNA transcription from RNA polymerase II promoter	GO:0003677//DNA binding	-
101904314	48.5103648562044	-3.48562697952992	1.15231619304534e-12	6.41434909436393e-11	Down	LOC101904314	-	-	-	-
530333	692.524827440971	1.3291270011582	1.1569150996784e-12	6.42230513689964e-11	Up	FZR1//fizzy/cell division cycle 20 related 1 (Drosophila)	GO:0005654//nucleoplasm;GO:0005680//anaphase-promoting complex;GO:0031965//nuclear membrane	GO:0090344//negative regulation of cell aging;GO:0008284//positive regulation of cell proliferation;GO:0070306//lens fiber cell differentiation;GO:0051488//activation of anaphase-promoting complex activity;GO:0040020//regulation of meiosis;GO:0031145//anaphase-promoting complex-dependent proteasomal ubiquitin-dependent protein catabolic process;GO:0045732//positive regulation of protein catabolic…	-	K03364//Ubiquitin mediated proteolysis;Progesterone-mediated oocyte maturation;Cell cycle;Cell cycle - yeast
529327	165.998430413697	1.89554268591403	1.18171610491093e-12	6.54205784636757e-11	Up	RELL2//RELT-like 2	GO:0005886//plasma membrane;GO:0016021//integral component of membrane;GO:0005604//basement membrane	GO:0010811//positive regulation of cell-substrate adhesion	GO:0005518//collagen binding	K05156//Cytokine-cytokine receptor interaction
522791	3522.78133551761	-1.27055328173858	1.26701012701527e-12	6.99513874484559e-11	Down	RNF11//ring finger protein 11	GO:0005769//early endosome;GO:0000151//ubiquitin ligase complex;GO:0055037//recycling endosome;GO:0070062//extracellular vesicular exosome;GO:0005634//nucleus	GO:0042787//protein ubiquitination involved in ubiquitin-dependent protein catabolic process;GO:0051865//protein autoubiquitination	GO:0004842//ubiquitin-protein transferase activity;GO:0005515//protein binding;GO:0003677//DNA binding;GO:0008270//zinc ion binding	-
538945	619.275551001779	1.83221350159857	1.29358610306885e-12	7.12245696206007e-11	Up	MEX3D	-	-	-	-
509620	1180.47291161002	1.0749620484637	1.4147388146033e-12	7.76841134457781e-11	Up	CMTR1//cap methyltransferase 1	GO:0005654//nucleoplasm;GO:0005737//cytoplasm	GO:0006370//7-methylguanosine mRNA capping;GO:0097309//cap1 mRNA methylation	GO:0004483//mRNA (nucleoside-2'-O-)-methyltransferase activity;GO:0003676//nucleic acid binding	-
517590	316.09032585746	-2.17296865912878	1.45140695979535e-12	7.94821832956039e-11	Down	EFR3B	-	-	-	-
541277	858.485604431011	1.71361394068628	1.51842497759944e-12	8.29281048412936e-11	Up	TSC22D2//TSC22 domain family%2C member 2	-	GO:0006355//regulation of transcription, DNA-templated;GO:0006970//response to osmotic stress	GO:0003700//sequence-specific DNA binding transcription factor activity	K02514//Glycosaminoglycan biosynthesis - heparan sulfate / heparin
100297110	52.4229745068024	-6.53305819983085	1.52619267212079e-12	8.31282686089016e-11	Down	LOC100297110	-	-	-	-
516405	851.688908042435	-1.92030321866519	1.61751792513463e-12	8.78663490591901e-11	Down	CMBL//carboxymethylenebutenolidase homolog (Pseudomonas)	GO:0070062//extracellular vesicular exosome	GO:0008152//metabolic process	GO:0016787//hydrolase activity	K01061//Biosynthesis of antibiotics;Microbial metabolism in diverse environments;Biosynthesis of secondary metabolites;Metabolic pathways;Fluorobenzoate degradation;Chlorocyclohexane and chlorobenzene degradation;Toluene degradation
509971	1127.83525683907	2.06555115421151	1.75072640926653e-12	9.4848177819675e-11	Up	ANGPTL1//angiopoietin-like 1	GO:0005615//extracellular space;GO:0070062//extracellular vesicular exosome	GO:0007169//transmembrane receptor protein tyrosine kinase signaling pathway	GO:0005102//receptor binding	K05467//HIF-1 signaling pathway;Rap1 signaling pathway;PI3K-Akt signaling pathway;Ras signaling pathway;K05466//Ras signaling pathway;PI3K-Akt signaling pathway;Rap1 signaling pathway;HIF-1 signaling pathway;K05465//Rheumatoid arthritis;PI3K-Akt signaling pathway;HIF-1 signaling pathway;Rap1 signaling pathway;Ras signaling pathway
510296	49.0078859987677	3.76781967226146	1.77367466538728e-12	9.58351895202054e-11	Up	LMX1A//LIM homeobox transcription factor 1%2C alpha	GO:0005634//nucleus	GO:0071542//dopaminergic neuron differentiation;GO:0045665//negative regulation of neuron differentiation;GO:0001558//regulation of cell growth;GO:0030901//midbrain development;GO:0006355//regulation of transcription, DNA-templated;GO:0021549//cerebellum development;GO:0021542//dentate gyrus development;GO:0021953//central nervous system neuron differentiation;GO:0007411//axon guidance	GO:0008270//zinc ion binding;GO:0043565//sequence-specific DNA binding	-
538958	519.968473313722	1.73752093936561	1.81381156400348e-12	9.77432178453152e-11	Up	DSEL//dermatan sulfate epimerase-like	-	GO:0030205//dermatan sulfate metabolic process;GO:0030204//chondroitin sulfate metabolic process	GO:0008146//sulfotransferase activity;GO:0047757//chondroitin-glucuronate 5-epimerase activity	K01794//Metabolic pathways;Glycosaminoglycan biosynthesis - chondroitin sulfate / dermatan sulfate
613968	733.69486264363	-1.16620473484908	1.85978813777483e-12	9.99549794365879e-11	Down	CLNS1A//chloride channel%2C nucleotide-sensitive%2C 1A	GO:0005654//nucleoplasm;GO:0005886//plasma membrane;GO:0034709//methylosome;GO:0034715//pICln-Sm protein complex;GO:0005829//cytosol	GO:0006884//cell volume homeostasis;GO:0006821//chloride transport;GO:0000387//spliceosomal snRNP assembly	GO:0044822//poly(A) RNA binding;GO:0046982//protein heterodimerization activity	K05019//RNA transport
535182	3999.64516762441	-1.71785974406025	1.92098681784454e-12	1.02970991807318e-10	Down	MDH1//malate dehydrogenase 1%2C NAD (soluble)	GO:0005813//centrosome;GO:0005829//cytosol;GO:0005739//mitochondrion;GO:0070062//extracellular vesicular exosome;GO:0005615//extracellular space;GO:0043209//myelin sheath	GO:0006099//tricarboxylic acid cycle;GO:0002230//positive regulation of defense response to virus by host;GO:0005975//carbohydrate metabolic process;GO:0006108//malate metabolic process	GO:0030060//L-malate dehydrogenase activity	K00025//Biosynthesis of antibiotics;Microbial metabolism in diverse environments;Biosynthesis of secondary metabolites;Carbon metabolism;Carbon fixation in photosynthetic organisms;Pyruvate metabolism;Cysteine and methionine metabolism;Glyoxylate and dicarboxylate metabolism;Metabolic pathways;Proximal tubule bicarbonate reclamation;Citrate cycle (TCA cycle)
100297170	40.3994701202957	-4.93061384923543	1.94450518398256e-12	1.03462632446291e-10	Down	LOC100297170	-	-	-	-
100299651	420.270341857982	1.84472425996367	1.9405064693895e-12	1.03462632446291e-10	Up	ABCA2	-	-	-	K05642//Lysosome;ABC transporters
511711	3360.80710911756	2.04171327536827	1.94547739423734e-12	1.03462632446291e-10	Up	FGL2//fibrinogen-like 2	GO:0005577//fibrinogen complex;GO:0070062//extracellular vesicular exosome;GO:0009986//cell surface	GO:0010952//positive regulation of peptidase activity	GO:0016504//peptidase activator activity	K06477//Cell adhesion molecules (CAMs);Epstein-Barr virus infection;K05466//Ras signaling pathway;HIF-1 signaling pathway;Rap1 signaling pathway;PI3K-Akt signaling pathway
537703	468.59942560208	1.33255064944302	2.01540719620815e-12	1.0690099636013e-10	Up	MAPK7//mitogen-activated protein kinase 7	GO:0016605//PML body;GO:0005829//cytosol	GO:0060761//negative regulation of response to cytokine stimulus;GO:0051534//negative regulation of NFAT protein import into nucleus;GO:2000352//negative regulation of endothelial cell apoptotic process;GO:0051247//positive regulation of protein metabolic process;GO:0070301//cellular response to hydrogen peroxide;GO:0007049//cell cycle;GO:2001240//negative regulation of extrinsic apoptotic signal…	GO:0004707//MAP kinase activity;GO:0051019//mitogen-activated protein kinase binding;GO:0005524//ATP binding	K04464//Gap junction;Oxytocin signaling pathway;MAPK signaling pathway;MAPK signaling pathway - yeast;GnRH signaling pathway;Neurotrophin signaling pathway;MicroRNAs in cancer
504257	984.738340338908	-1.871629753313	2.02287377429255e-12	1.07016888811268e-10	Down	SCOC//short coiled-coil protein	GO:0005829//cytosol;GO:0005802//trans-Golgi network;GO:0005768//endosome;GO:0000139//Golgi membrane	GO:0016239//positive regulation of macroautophagy;GO:0061635//regulation of protein complex stability	GO:0005515//protein binding	-
100138474	15.9084046822041	4.73521104264949	2.09144535139381e-12	1.09999299697031e-10	Up	LOC100138474	-	-	-	-
101906293	90.1826818906326	-2.47323036911008	2.09686095326391e-12	1.09999299697031e-10	Down	LOC101906293	-	-	-	-
280794	34670.5832686681	2.77986693858766	2.10639267014353e-12	1.09999299697031e-10	Up	FN1//fibronectin 1	GO:0005605//basal lamina;GO:0005577//fibrinogen complex;GO:0005793//endoplasmic reticulum-Golgi intermediate compartment;GO:0072562//blood microparticle;GO:0070062//extracellular vesicular exosome;GO:0016324//apical plasma membrane	GO:0007161//calcium-independent cell-matrix adhesion;GO:0033622//integrin activation;GO:0018149//peptide cross-linking;GO:0007044//cell-substrate junction assembly;GO:0035987//endodermal cell differentiation;GO:0042060//wound healing;GO:0001525//angiogenesis;GO:2001202//negative regulation of transforming growth factor-beta secretion;GO:0048146//positive regulation of fibroblast proliferation;GO:…	GO:0002020//protease binding;GO:0016504//peptidase activator activity;GO:0005178//integrin binding;GO:0008201//heparin binding	K06589//Regulation of actin cytoskeleton;Hypertrophic cardiomyopathy (HCM);PI3K-Akt signaling pathway;ECM-receptor interaction;Arrhythmogenic right ventricular cardiomyopathy (ARVC);Dilated cardiomyopathy;Focal adhesion;K05719//Bacterial invasion of epithelial cells;Dilated cardiomyopathy;Arrhythmogenic right ventricular cardiomyopathy (ARVC);Proteoglycans in cancer;Shigellosis;Axon guidance;Leis…
508025	1367.54913969679	1.2916989101255	2.09792514510098e-12	1.09999299697031e-10	Up	ZNF423//zinc finger protein 423	GO:0005634//nucleus	GO:0045892//negative regulation of transcription, DNA-templated;GO:0007399//nervous system development;GO:0007219//Notch signaling pathway;GO:0030154//cell differentiation;GO:0045893//positive regulation of transcription, DNA-templated;GO:0030513//positive regulation of BMP signaling pathway	GO:0005515//protein binding;GO:0003677//DNA binding;GO:0046872//metal ion binding	-
536149	1231.59166943634	-1.50387707022116	2.10108135434568e-12	1.09999299697031e-10	Down	AGFG1//ArfGAP with FG repeats 1	GO:0042995//cell projection;GO:0005643//nuclear pore;GO:0016023//cytoplasmic membrane-bounded vesicle;GO:0043025//neuronal cell body	GO:0006406//mRNA export from nucleus;GO:0043547//positive regulation of GTPase activity;GO:0045109//intermediate filament organization;GO:0007289//spermatid nucleus differentiation;GO:0007275//multicellular organismal development;GO:0001675//acrosome assembly	GO:0046872//metal ion binding;GO:0005096//GTPase activator activity;GO:0005515//protein binding;GO:0003723//RNA binding;GO:0003677//DNA binding	K15044//Influenza A
509685	739.904000525997	-1.78648665823159	2.15681719618287e-12	1.1234300778678e-10	Down	ANP32B//acidic (leucine-rich) nuclear phosphoprotein 32 family%2C member B	GO:0005730//nucleolus;GO:0070062//extracellular vesicular exosome;GO:0005783//endoplasmic reticulum;GO:0048471//perinuclear region of cytoplasm	GO:0046827//positive regulation of protein export from nucleus;GO:0021591//ventricular system development;GO:0060021//palate development;GO:0045596//negative regulation of cell differentiation;GO:0001944//vasculature development;GO:0048839//inner ear development;GO:0006919//activation of cysteine-type endopeptidase activity involved in apoptotic process;GO:0006334//nucleosome assembly	GO:0070063//RNA polymerase binding;GO:0042393//histone binding	-
107132197	54.6306115966196	2.65229205425313	2.27556270597756e-12	1.18205354093421e-10	Up	LOC107132197	-	-	-	-
539143	662.765381509741	-1.99300703792504	2.28103313841318e-12	1.18205354093421e-10	Down	TXNDC9//thioredoxin domain containing 9	GO:0005737//cytoplasm;GO:0005634//nucleus;GO:0005813//centrosome;GO:0030496//midbody	GO:0045454//cell redox homeostasis	-	-
516670	574.52059050584	-1.47780206723604	2.31381835780691e-12	1.1959843766807e-10	Down	EIF2B1//eukaryotic translation initiation factor 2B%2C subunit 1 alpha%2C 26kDa	GO:0005851//eukaryotic translation initiation factor 2B complex;GO:0005886//plasma membrane	GO:0006446//regulation of translational initiation;GO:0051716//cellular response to stimulus;GO:0014003//oligodendrocyte development;GO:0043547//positive regulation of GTPase activity;GO:0019509//L-methionine biosynthetic process from methylthioadenosine	GO:0003743//translation initiation factor activity;GO:0005085//guanyl-nucleotide exchange factor activity;GO:0046523//S-methyl-5-thioribose-1-phosphate isomerase activity	K03239//RNA transport
526488	96.803197783676	-4.8474412729731	2.49348506655577e-12	1.28230950300896e-10	Down	LOC526488//heat shock transcription factor%2C Y-linked-like protein-like	GO:0005634//nucleus	GO:0006355//regulation of transcription, DNA-templated	GO:0043565//sequence-specific DNA binding;GO:0003700//sequence-specific DNA binding transcription factor activity	K09414//Legionellosis
534403	208.643233584651	1.41637286217318	2.49114138846086e-12	1.28230950300896e-10	Up	SP2//Sp2 transcription factor	GO:0005654//nucleoplasm	GO:0006357//regulation of transcription from RNA polymerase II promoter;GO:0048144//fibroblast proliferation;GO:0035264//multicellular organism growth;GO:0006955//immune response;GO:0001701//in utero embryonic development;GO:0048568//embryonic organ development;GO:0072358//cardiovascular system development	GO:0042826//histone deacetylase binding;GO:0003677//DNA binding;GO:0000981//sequence-specific DNA binding RNA polymerase II transcription factor activity;GO:0046872//metal ion binding	-
280957	312.134686514178	3.2342757596428	2.50924580160409e-12	1.28714780840765e-10	Up	VIT//vitrin	GO:0005578//proteinaceous extracellular matrix	-	-	K06238//ECM-receptor interaction;Protein digestion and absorption;PI3K-Akt signaling pathway;Focal adhesion;K05719//Small cell lung cancer;Phagosome;Focal adhesion;Pathways in cancer;Cell adhesion molecules (CAMs);Rap1 signaling pathway;Pertussis;PI3K-Akt signaling pathway;Platelet activation;Toxoplasmosis;ECM-receptor interaction;Leishmaniasis;Axon guidance;Leukocyte transendothelial migration;R…
101903403	70.5422727487891	3.03918744971077	2.62123977253245e-12	1.34120101694577e-10	Up	-	-	-	-	-
786966	8860.91823660749	1.92442819741765	2.74872899121346e-12	1.40289034811e-10	Up	LOC786966	-	-	-	-
100336905	966.303272953657	2.58451965743096	2.78196318291157e-12	1.41628487467724e-10	Up	CHRDL1//uncharacterized LOC100336905	-	-	-	-
616597	118.562807178069	-2.67146794990386	2.83873005090991e-12	1.44156261382297e-10	Down	RAD9B//RAD9 homolog B (S. pombe)	GO:0030896//checkpoint clamp complex	GO:0090305//nucleic acid phosphodiester bond hydrolysis;GO:0006281//DNA repair;GO:0031573//intra-S DNA damage checkpoint;GO:0000076//DNA replication checkpoint;GO:0071479//cellular response to ionizing radiation	GO:0008408//3'-5' exonuclease activity	-
504404	961.835118408755	-1.28494481396002	3.12694964004389e-12	1.58355714174699e-10	Down	BEND7	GO:0070062//extracellular vesicular exosome	-	-	-
537224	7174.54761166713	-4.44764746500876	3.13397697088414e-12	1.58355714174699e-10	Down	LPIN1//lipin 1	GO:0005634//nucleus;GO:0005741//mitochondrial outer membrane	GO:0009062//fatty acid catabolic process;GO:0045944//positive regulation of transcription from RNA polymerase II promoter;GO:0019432//triglyceride biosynthetic process;GO:0016311//dephosphorylation	GO:0003713//transcription coactivator activity;GO:0008195//phosphatidate phosphatase activity	K15728//Glycerolipid metabolism;Metabolic pathways;Biosynthesis of secondary metabolites;Glycerophospholipid metabolism
615688	3380.33017691364	1.20858232567817	3.14692076824999e-12	1.58614200513137e-10	Up	MEGF8	GO:0016021//integral component of membrane;GO:0070062//extracellular vesicular exosome;GO:0005634//nucleus	GO:0060971//embryonic heart tube left/right pattern formation;GO:0048842//positive regulation of axon extension involved in axon guidance;GO:0003143//embryonic heart tube morphogenesis;GO:0097155//fasciculation of sensory neuron axon;GO:0048704//embryonic skeletal system morphogenesis;GO:0030509//BMP signaling pathway;GO:0061371//determination of heart left/right asymmetry;GO:0055113//epiboly inv…	GO:0005509//calcium ion binding	K05637//PI3K-Akt signaling pathway;ECM-receptor interaction;Amoebiasis;Pathways in cancer;Focal adhesion;Toxoplasmosis;Small cell lung cancer;K10895//Fanconi anemia pathway
513266	875.731534915894	3.10072058950986	3.72221702671288e-12	1.87145313635872e-10	Up	CD209//CD209 molecule	-	-	-	K06464//Regulation of actin cytoskeleton;Leishmaniasis;Hippo signaling pathway;Leukocyte transendothelial migration;Viral myocarditis;Natural killer cell mediated cytotoxicity;Pertussis;Rap1 signaling pathway;Tuberculosis;Malaria;Cell adhesion molecules (CAMs);Phagosome;HTLV-I infection;Amoebiasis;Staphylococcus aureus infection;Rheumatoid arthritis;Legionellosis;K06523//Natural killer cell media…
540247	114.117528197688	2.05839140466853	3.78453479577609e-12	1.89807534732711e-10	Up	CMTM4//CKLF-like MARVEL transmembrane domain containing 4	GO:0005615//extracellular space;GO:0016021//integral component of membrane	GO:0006935//chemotaxis	GO:0005125//cytokine activity	-
785371	589.005762141171	2.08725552260402	3.91788150312998e-12	1.96010160534369e-10	Up	GLI3	GO:0016607//nuclear speck;GO:0017053//transcriptional repressor complex;GO:0005829//cytosol;GO:0016592//mediator complex;GO:0072372//primary cilium;GO:0005930//axoneme	GO:0045669//positive regulation of osteoblast differentiation;GO:0060367//sagittal suture morphogenesis;GO:0060875//lateral semicircular canal development;GO:0061005//cell differentiation involved in kidney development;GO:0000122//negative regulation of transcription from RNA polymerase II promoter;GO:0060021//palate development;GO:0021798//forebrain dorsal/ventral pattern formation;GO:0032332//p…	GO:0000978//RNA polymerase II core promoter proximal region sequence-specific DNA binding;GO:0008013//beta-catenin binding;GO:0003682//chromatin binding;GO:0003700//sequence-specific DNA binding transcription factor activity;GO:0042826//histone deacetylase binding;GO:0035035//histone acetyltransferase binding;GO:0046872//metal ion binding	K06230//cAMP signaling pathway;Basal cell carcinoma;Pathways in cancer;Hedgehog signaling pathway
100299135	70.5808339802732	3.19793242428204	4.07403626869734e-12	2.03320499695432e-10	Up	ADGRG2	GO:0016021//integral component of membrane;GO:0070062//extracellular vesicular exosome;GO:0009986//cell surface	GO:0007166//cell surface receptor signaling pathway;GO:0007186//G-protein coupled receptor signaling pathway	GO:0004930//G-protein coupled receptor activity	-
613547	148.85649086709	2.48893127844738	4.32337899665771e-12	2.1523416518496e-10	Up	RAMP3//receptor (G protein-coupled) activity modifying protein 3	GO:0005887//integral component of plasma membrane;GO:0043235//receptor complex;GO:0005764//lysosome;GO:0009986//cell surface	GO:0008277//regulation of G-protein coupled receptor protein signaling pathway;GO:0001921//positive regulation of receptor recycling;GO:0006816//calcium ion transport;GO:0086103//G-protein coupled receptor signaling pathway involved in heart process;GO:0071392//cellular response to estradiol stimulus;GO:0030819//positive regulation of cAMP biosynthetic process;GO:0031623//receptor internalization…	GO:0015026//coreceptor activity;GO:0008565//protein transporter activity;GO:0001664//G-protein coupled receptor binding;GO:0046982//protein heterodimerization activity	K08449//Vascular smooth muscle contraction
107133288	43.2309030304199	-5.75417170521162	4.40729965280616e-12	2.18874278345977e-10	Down	LOC107133288	-	-	-	-
101909640	86.4396111460554	3.04441830504523	4.79416221773485e-12	2.37504437300106e-10	Up	ADAMTSL1	-	-	-	-
530641	479.815505007729	1.42328868690896	4.92660687552233e-12	2.43470508565447e-10	Up	CROCC	-	-	-	-
404084	1071.94973397901	1.14607964432569	4.94923679443419e-12	2.43993761384004e-10	Up	SLC4A2//solute carrier family 4 (anion exchanger)%2C member 2	GO:0005925//focal adhesion;GO:0005887//integral component of plasma membrane	GO:1902476//chloride transmembrane transport;GO:0015701//bicarbonate transport;GO:0051453//regulation of intracellular pH	GO:0005452//inorganic anion exchanger activity	K13855//Bile secretion;Pancreatic secretion;Salivary secretion;Gastric acid secretion
327709	5031.83013054601	-2.39811441396464	5.07374871252798e-12	2.49524991294277e-10	Down	GSTM1//glutathione S-transferase M1	GO:0005737//cytoplasm	GO:0070458//cellular detoxification of nitrogen compound;GO:0006749//glutathione metabolic process;GO:0018916//nitrobenzene metabolic process;GO:0042178//xenobiotic catabolic process	GO:0042803//protein homodimerization activity;GO:0004364//glutathione transferase activity;GO:0019899//enzyme binding;GO:0043295//glutathione binding	K00799//Metabolism of xenobiotics by cytochrome P450;Chemical carcinogenesis;Drug metabolism - cytochrome P450;Glutathione metabolism
280701	1232.57064919933	-1.82122500312049	5.41872569325725e-12	2.65845568999464e-10	Down	PPA1//pyrophosphatase (inorganic) 1	GO:0070062//extracellular vesicular exosome;GO:0005737//cytoplasm	GO:0006796//phosphate-containing compound metabolic process	GO:0004427//inorganic diphosphatase activity;GO:0000287//magnesium ion binding	K01507//Oxidative phosphorylation
101903806	40.9698378162845	-4.92044373301693	5.76622270146846e-12	2.82210638592159e-10	Down	LOC101903806	-	-	-	-
515148	69.6014060813409	2.71856778701604	5.80862334808153e-12	2.83600786214043e-10	Up	GPR173//G protein-coupled receptor 173	GO:0016021//integral component of membrane;GO:0005886//plasma membrane	GO:0007186//G-protein coupled receptor signaling pathway;GO:2001223//negative regulation of neuron migration;GO:0097211//cellular response to gonadotropin-releasing hormone	GO:0004968//gonadotropin-releasing hormone receptor activity	-
101905686	119.95540397315	-4.64543323808294	6.02340053534145e-12	2.92676598674073e-10	Down	LOC101905686	-	-	-	-
538957	356.480936871459	2.60976135535552	6.01842930453771e-12	2.92676598674073e-10	Up	TGFB3//transforming growth factor%2C beta 3	GO:0005578//proteinaceous extracellular matrix;GO:0005615//extracellular space	GO:0043408//regulation of MAPK cascade;GO:0016049//cell growth;GO:0060395//SMAD protein signal transduction;GO:0010936//negative regulation of macrophage cytokine production;GO:0051491//positive regulation of filopodium assembly;GO:0045216//cell-cell junction organization;GO:0007179//transforming growth factor beta receptor signaling pathway;GO:0060325//face morphogenesis;GO:0032967//positive reg…	GO:0005125//cytokine activity;GO:0034713//type I transforming growth factor beta receptor binding;GO:0042802//identical protein binding;GO:0034714//type III transforming growth factor beta receptor binding;GO:0008083//growth factor activity;GO:0005114//type II transforming growth factor beta receptor binding;GO:0050431//transforming growth factor beta binding	K06589//Regulation of actin cytoskeleton;ECM-receptor interaction;Arrhythmogenic right ventricular cardiomyopathy (ARVC);Hypertrophic cardiomyopathy (HCM);PI3K-Akt signaling pathway;Dilated cardiomyopathy;Focal adhesion;K06588//Arrhythmogenic right ventricular cardiomyopathy (ARVC);Proteoglycans in cancer;ECM-receptor interaction;Dilated cardiomyopathy;PI3K-Akt signaling pathway;Hypertrophic card…
281767	2611.06424916409	-2.24972386939109	6.24127016149535e-12	3.02537358880906e-10	Down	FDFT1//farnesyl-diphosphate farnesyltransferase 1	GO:0016021//integral component of membrane;GO:0005789//endoplasmic reticulum membrane	GO:0006695//cholesterol biosynthetic process;GO:0008299//isoprenoid biosynthetic process;GO:0055114//oxidation-reduction process	GO:0004310//farnesyl-diphosphate farnesyltransferase activity;GO:0016491//oxidoreductase activity;GO:0051996//squalene synthase activity	K00801//Steroid biosynthesis;Biosynthesis of secondary metabolites;Biosynthesis of antibiotics;Metabolic pathways;Sesquiterpenoid and triterpenoid biosynthesis
615119	1161.23629856968	1.17095471891801	6.29612170156185e-12	3.04467823191041e-10	Up	CTIF	GO:0048471//perinuclear region of cytoplasm	GO:0000184//nuclear-transcribed mRNA catabolic process, nonsense-mediated decay;GO:0006446//regulation of translational initiation	GO:0003723//RNA binding	K14322//RNA transport
507654	2452.36680121194	3.00340168878739	6.7898167504564e-12	3.26782106883011e-10	Up	ADAMTSL4//ADAMTS-like 4	GO:0005614//interstitial matrix	GO:0006508//proteolysis;GO:0043065//positive regulation of apoptotic process;GO:0030198//extracellular matrix organization	GO:0002020//protease binding;GO:0004222//metalloendopeptidase activity	-
510842	514.987627648831	1.85707300212148	7.11831751735479e-12	3.41780449138964e-10	Up	LPCAT4//lysophosphatidylcholine acyltransferase 4	GO:0016021//integral component of membrane;GO:0005789//endoplasmic reticulum membrane	GO:0036151//phosphatidylcholine acyl-chain remodeling;GO:0036152//phosphatidylethanolamine acyl-chain remodeling;GO:0006654//phosphatidic acid biosynthetic process;GO:0019432//triglyceride biosynthetic process;GO:0036150//phosphatidylserine acyl-chain remodeling;GO:0036148//phosphatidylglycerol acyl-chain remodeling	GO:0047192//1-alkylglycerophosphocholine O-acetyltransferase activity;GO:0047184//1-acylglycerophosphocholine O-acyltransferase activity;GO:0071617//lysophospholipid acyltransferase activity;GO:0047166//1-alkenylglycerophosphoethanolamine O-acyltransferase activity	K13512//Metabolic pathways;Ether lipid metabolism;Glycerophospholipid metabolism
540447	413.448104757451	1.63109902577144	7.21587803316631e-12	3.45645675432661e-10	Up	RHBDD2//rhomboid domain containing 2	GO:0016021//integral component of membrane;GO:0048471//perinuclear region of cytoplasm;GO:0000139//Golgi membrane;GO:0005654//nucleoplasm	GO:0006508//proteolysis	GO:0004252//serine-type endopeptidase activity	-
617654	46.574809365603	-6.38194745739915	7.37738663389584e-12	3.52548603716975e-10	Down	-	-	-	-	-
505406	3600.13175677128	2.13477498767668	7.50534456094072e-12	3.57819509397132e-10	Up	DBN1//drebrin 1	GO:0005886//plasma membrane;GO:0005622//intracellular;GO:0005921//gap junction	GO:0010643//cell communication by chemical coupling;GO:0032507//maintenance of protein location in cell;GO:0061351//neural precursor cell proliferation;GO:0007015//actin filament organization;GO:0010644//cell communication by electrical coupling;GO:0048699//generation of neurons	GO:0003779//actin binding	-
107133431	15.2455232218856	5.1571806468099	7.57576995393663e-12	3.6032922724569e-10	Up	LOC107133431	-	-	-	-
286813	524.178274631653	-3.78890241470827	7.81398896171439e-12	3.70789331012312e-10	Down	TTPA//tocopherol (alpha) transfer protein	GO:0005622//intracellular	GO:0046909//intermembrane transport;GO:0009636//response to toxic substance;GO:0001892//embryonic placenta development;GO:0090212//negative regulation of establishment of blood-brain barrier;GO:0042360//vitamin E metabolic process;GO:0051180//vitamin transport	GO:0043325//phosphatidylinositol-3,4-bisphosphate binding;GO:0005215//transporter activity;GO:0005546//phosphatidylinositol-4,5-bisphosphate binding	-
613596	250.098785530606	-1.19125954742077	7.86595977900602e-12	3.7238335757528e-10	Down	ACTR6//ARP6 actin-related protein 6 homolog (yeast)	GO:0005737//cytoplasm;GO:0031011//Ino80 complex;GO:0005856//cytoskeleton;GO:0035267//NuA4 histone acetyltransferase complex	GO:0006355//regulation of transcription, DNA-templated;GO:0006281//DNA repair;GO:0006338//chromatin remodeling	GO:0005515//protein binding	-
511422	20751.8908188996	2.00235401176252	8.10891610779279e-12	3.82099670176971e-10	Up	COL6A1//collagen%2C type VI%2C alpha 1	GO:0005765//lysosomal membrane;GO:0005578//proteinaceous extracellular matrix;GO:0042383//sarcolemma;GO:0070062//extracellular vesicular exosome;GO:0005581//collagen trimer	GO:0071230//cellular response to amino acid stimulus;GO:0070208//protein heterotrimerization;GO:0035987//endodermal cell differentiation;GO:0001649//osteoblast differentiation	GO:0048407//platelet-derived growth factor binding	K06238//PI3K-Akt signaling pathway;Protein digestion and absorption;ECM-receptor interaction;Focal adhesion;K05719//Toxoplasmosis;Platelet activation;ECM-receptor interaction;Phagosome;Focal adhesion;Pathways in cancer;Small cell lung cancer;Rap1 signaling pathway;Pertussis;PI3K-Akt signaling pathway;Cell adhesion molecules (CAMs);Bacterial invasion of epithelial cells;Dilated cardiomyopathy;Prot…
515159	626.746241173531	1.23180531675238	8.16223695136462e-12	3.83719826237935e-10	Up	GNA12//guanine nucleotide binding protein (G protein) alpha 12	GO:0031526//brush border membrane;GO:0005925//focal adhesion;GO:0005834//heterotrimeric G-protein complex	GO:0001701//in utero embryonic development;GO:0030168//platelet activation;GO:0032434//regulation of proteasomal ubiquitin-dependent protein catabolic process;GO:0007188//adenylate cyclase-modulating G-protein coupled receptor signaling pathway;GO:0007266//Rho protein signal transduction;GO:0042493//response to drug;GO:0042733//embryonic digit morphogenesis;GO:0008360//regulation of cell shape;GO…	GO:0046872//metal ion binding;GO:0003924//GTPase activity;GO:0031683//G-protein beta/gamma-subunit complex binding;GO:0004871//signal transducer activity;GO:0005525//GTP binding;GO:0031752//D5 dopamine receptor binding	K04346//Long-term depression;Phospholipase D signaling pathway;cGMP-PKG signaling pathway;MAPK signaling pathway;Regulation of actin cytoskeleton;Sphingolipid signaling pathway;Pathways in cancer;Vascular smooth muscle contraction
101902207	80.3065643089873	1.89322036578263	8.70974535910661e-12	4.08511251079208e-10	Up	LOC101902207	-	-	-	-
100848839	1137.18039608299	2.20703324408129	8.96515529339998e-12	4.19519576339192e-10	Up	P3H3	GO:0005788//endoplasmic reticulum lumen	GO:0055114//oxidation-reduction process;GO:0030198//extracellular matrix organization;GO:0019511//peptidyl-proline hydroxylation;GO:0008285//negative regulation of cell proliferation	GO:0005506//iron ion binding;GO:0031418//L-ascorbic acid binding;GO:0019797//procollagen-proline 3-dioxygenase activity	-
280746	3127.50492051469	1.63655838093117	9.33045246701827e-12	4.35607437527014e-10	Up	CD9//CD9 molecule	GO:0005887//integral component of plasma membrane;GO:0016324//apical plasma membrane;GO:0070062//extracellular vesicular exosome;GO:0005615//extracellular space;GO:0005925//focal adhesion;GO:0009897//external side of plasma membrane	GO:0007342//fusion of sperm to egg plasma membrane;GO:0007155//cell adhesion;GO:0008285//negative regulation of cell proliferation;GO:0030913//paranodal junction assembly;GO:0007166//cell surface receptor signaling pathway;GO:0006928//cellular component movement	GO:0005178//integrin binding	K06460//Hematopoietic cell lineage
534286	1071.31614649557	-1.22900746850491	9.43078005938521e-12	4.39279231179915e-10	Down	ALAS1//5'-aminolevulinate synthase 1	GO:0005759//mitochondrial matrix;GO:0005654//nucleoplasm	GO:0006782//protoporphyrinogen IX biosynthetic process	GO:0003870//5-aminolevulinate synthase activity;GO:0030170//pyridoxal phosphate binding	K00643//Porphyrin and chlorophyll metabolism;Metabolic pathways;Glycine, serine and threonine metabolism
104796063	19.2287907659575	4.92121155185975	9.65515269168919e-12	4.4869886201607e-10	Up	microRNA mir-4523	-	-	-	-
509002	670.585145270541	-1.89487394008775	1.00031561298575e-11	4.63807664766985e-10	Down	SHMT1//serine hydroxymethyltransferase 1 (soluble)	GO:0005654//nucleoplasm;GO:0005739//mitochondrion;GO:0005829//cytosol;GO:0070062//extracellular vesicular exosome	GO:0035999//tetrahydrofolate interconversion;GO:0006565//L-serine catabolic process;GO:0051262//protein tetramerization;GO:0046655//folic acid metabolic process;GO:0006544//glycine metabolic process;GO:0009113//purine nucleobase biosynthetic process	GO:0042803//protein homodimerization activity;GO:0030170//pyridoxal phosphate binding;GO:0004372//glycine hydroxymethyltransferase activity	K00600//Biosynthesis of amino acids;Biosynthesis of antibiotics;Biosynthesis of secondary metabolites;Microbial metabolism in diverse environments;Methane metabolism;Glycine, serine and threonine metabolism;Carbon metabolism;One carbon pool by folate;Glyoxylate and dicarboxylate metabolism;Metabolic pathways;Cyanoamino acid metabolism
529494	162.19951225465	1.69555933520569	1.03762908144599e-11	4.80010055896316e-10	Up	TANC2//tetratricopeptide repeat%2C ankyrin repeat and coiled-coil containing 2	-	GO:0001701//in utero embryonic development	-	-
533145	137.042725373447	2.10596968375573	1.04773640846567e-11	4.83581665337844e-10	Up	PHLDB3//pleckstrin homology-like domain%2C family B%2C member 3	-	-	GO:0019899//enzyme binding	K09593//ErbB signaling pathway;Renal cell carcinoma;Phospholipase D signaling pathway;Ras signaling pathway;Proteoglycans in cancer;Neurotrophin signaling pathway;Bacterial invasion of epithelial cells
101904468	69.465605205108	-4.02076549817443	1.12035050264003e-11	5.15729877907558e-10	Down	LOC101904468	-	-	-	-
530736	1401.67279335188	-2.14491392421383	1.12247989417251e-11	5.15729877907558e-10	Down	PCBD1//pterin-4 alpha-carbinolamine dehydratase/dimerization cofactor of hepatocyte nuclear factor 1 alpha	GO:0005654//nucleoplasm;GO:0005829//cytosol;GO:0070062//extracellular vesicular exosome	GO:0006559//L-phenylalanine catabolic process;GO:0051291//protein heterooligomerization;GO:0051289//protein homotetramerization;GO:0045893//positive regulation of transcription, DNA-templated;GO:0043496//regulation of protein homodimerization activity;GO:0055114//oxidation-reduction process;GO:0006729//tetrahydrobiopterin biosynthetic process	GO:0008124//4-alpha-hydroxytetrahydrobiopterin dehydratase activity;GO:0004505//phenylalanine 4-monooxygenase activity;GO:0003713//transcription coactivator activity;GO:0042802//identical protein binding	-
513580	40.6376491862403	-6.29208222207497	1.26035570329334e-11	5.76463369303154e-10	Down	LOC513580	-	-	-	K03249//RNA transport
101905445	53.0286828306057	-6.39079011943517	1.28387248586687e-11	5.8458032154235e-10	Down	APELA//apelin receptor early endogenous ligand	GO:0005615//extracellular space;GO:0005622//intracellular	GO:0060183//apelin receptor signaling pathway;GO:0007507//heart development;GO:0090134//cell migration involved in mesendoderm migration	GO:0031704//apelin receptor binding;GO:0008270//zinc ion binding;GO:0005179//hormone activity	-
526873	533.881854278779	2.46726487372551	1.30064295534972e-11	5.90888510342958e-10	Up	CAMK1D	-	-	-	K08794//Oxytocin signaling pathway;Aldosterone synthesis and secretion
281941	283.051348029244	3.58578039529429	1.39885311428475e-11	6.32668790215126e-10	Up	NCAM1//neural cell adhesion molecule 1	GO:0043025//neuronal cell body;GO:0030424//axon;GO:0005911//cell-cell junction;GO:0016021//integral component of membrane;GO:0030426//growth cone;GO:0009897//external side of plasma membrane	GO:0001928//regulation of exocyst assembly;GO:0034109//homotypic cell-cell adhesion;GO:0007166//cell surface receptor signaling pathway;GO:0050850//positive regulation of calcium-mediated signaling;GO:0031175//neuron projection development	-	K06760//Cell adhesion molecules (CAMs);K05095//Rap1 signaling pathway;PI3K-Akt signaling pathway;MAPK signaling pathway;Ras signaling pathway;Endocytosis;Regulation of actin cytoskeleton;Signaling pathways regulating pluripotency of stem cells;K06755//Axon guidance;K06550//Axon guidance;Cell adhesion molecules (CAMs);K04362//Regulation of actin cytoskeleton;Adherens junction;Rap1 signaling pathwa…
100861537	50413.8220758338	-2.05709886464739	1.51263328926048e-11	6.82605249599016e-10	Down	RN45S//45S ribosomal RNA	-	-	-	-
521686	706.167499198931	1.38353554893831	1.63376045125384e-11	7.35627872517897e-10	Up	ZC3H4//zinc finger CCCH-type containing 4	-	-	GO:0046872//metal ion binding;GO:0044822//poly(A) RNA binding	-
281817	226.916818472538	-1.3956795480325	1.65497796603079e-11	7.43529125226515e-10	Down	HINT3//histidine triad nucleotide binding protein 3	GO:0070062//extracellular vesicular exosome;GO:0005730//nucleolus;GO:0005739//mitochondrion	GO:0008152//metabolic process	GO:0016787//hydrolase activity;GO:0000166//nucleotide binding	-
522345	1649.08049923759	-1.21715963523772	1.72707410640628e-11	7.74202998761154e-10	Down	SLC30A9	GO:0005856//cytoskeleton;GO:0016021//integral component of membrane;GO:0005634//nucleus	GO:0098655//cation transmembrane transport;GO:0045944//positive regulation of transcription from RNA polymerase II promoter	GO:0016922//ligand-dependent nuclear receptor binding;GO:0030374//ligand-dependent nuclear receptor transcription coactivator activity;GO:0008324//cation transmembrane transporter activity;GO:0003682//chromatin binding	-
407132	187.628081770948	3.14744409030028	1.75211589619148e-11	7.83694752508427e-10	Up	SLCO3A1//solute carrier organic anion transporter family%2C member 3A1	GO:0005887//integral component of plasma membrane	GO:0015732//prostaglandin transport;GO:0043252//sodium-independent organic anion transport;GO:0098656//anion transmembrane transport	GO:0015347//sodium-independent organic anion transmembrane transporter activity	-
540336	4482.02389095897	3.09083885377232	1.82040890740965e-11	8.12447693434675e-10	Up	GAS1	GO:0046658//anchored component of plasma membrane;GO:0016021//integral component of membrane	GO:0060628//regulation of ER to Golgi vesicle-mediated transport;GO:0045930//negative regulation of mitotic cell cycle;GO:0007050//cell cycle arrest;GO:0042981//regulation of apoptotic process;GO:0008589//regulation of smoothened signaling pathway;GO:0010955//negative regulation of protein processing;GO:0048589//developmental growth;GO:0035924//cellular response to vascular endothelial growth fac…	GO:0005515//protein binding	K06232//Hedgehog signaling pathway
781339	1080.69495733362	-2.19871381170029	1.86601595916711e-11	8.30971766255912e-10	Down	-	-	-	-	-
540733	612.641257675591	-1.27468789108262	1.937582648456e-11	8.60949553136303e-10	Down	RCHY1//ring finger and CHY zinc finger domain containing 1%2C E3 ubiquitin protein ligase	GO:0000151//ubiquitin ligase complex;GO:0005654//nucleoplasm;GO:0005737//cytoplasm	GO:0031398//positive regulation of protein ubiquitination;GO:0042787//protein ubiquitination involved in ubiquitin-dependent protein catabolic process;GO:0051865//protein autoubiquitination;GO:0032436//positive regulation of proteasomal ubiquitin-dependent protein catabolic process	GO:0008270//zinc ion binding;GO:0042803//protein homodimerization activity;GO:0002039//p53 binding;GO:0004842//ubiquitin-protein transferase activity;GO:0003676//nucleic acid binding	K10144//Ubiquitin mediated proteolysis;Measles;p53 signaling pathway
100294979	1593.97772605712	1.46544771046884	1.9997221070341e-11	8.86616396777351e-10	Up	ARF6	GO:0031527//filopodium membrane;GO:0030139//endocytic vesicle;GO:0042584//chromaffin granule membrane;GO:0055038//recycling endosome membrane;GO:0043209//myelin sheath;GO:0005938//cell cortex;GO:0001726//ruffle;GO:0030496//midbody;GO:0005769//early endosome;GO:0005925//focal adhesion;GO:0005794//Golgi apparatus;GO:0070062//extracellular vesicular exosome;GO:0005829//cytosol;GO:0000159//protein ph…	GO:0006928//cellular component movement;GO:0036010//protein localization to endosome;GO:0060998//regulation of dendritic spine development;GO:0090004//positive regulation of establishment of protein localization to plasma membrane;GO:0001889//liver development;GO:0030866//cortical actin cytoskeleton organization;GO:0034047//regulation of protein phosphatase type 2A activity;GO:0035020//regulation…	GO:0031681//G-protein beta-subunit binding;GO:0003924//GTPase activity;GO:0047485//protein N-terminus binding;GO:0005525//GTP binding;GO:0008601//protein phosphatase type 2A regulator activity;GO:0031996//thioesterase binding	K07941//Fc gamma R-mediated phagocytosis;Phospholipase D signaling pathway;Endocytosis;Ras signaling pathway
617637	34.9485833851006	3.47882644764647	2.03930367204168e-11	9.02191506613722e-10	Up	TSLP	GO:0005576//extracellular region	-	-	K05436//Jak-STAT signaling pathway;Cytokine-cytokine receptor interaction
104973516	26.7694822395581	3.8411415816184	2.0722491585123e-11	9.14769334417784e-10	Up	LOC104973516	-	-	-	-
515662	328.100892771711	1.89917513325544	2.07803516987461e-11	9.15329317652158e-10	Up	EME2	-	GO:0090305//nucleic acid phosphodiester bond hydrolysis	GO:0003677//DNA binding;GO:0004519//endonuclease activity	K10883//Fanconi anemia pathway
777644	597.918476764408	-3.08762747535733	2.1555588543474e-11	9.47417212728569e-10	Down	GSTA3//glutathione S-transferase alpha 3	GO:0005737//cytoplasm	GO:0006749//glutathione metabolic process	GO:0004364//glutathione transferase activity	K00799//Glutathione metabolism;Drug metabolism - cytochrome P450;Chemical carcinogenesis;Metabolism of xenobiotics by cytochrome P450
540758	24.6362749118101	4.22752245234239	2.16774840074203e-11	9.50712512896863e-10	Up	FGF16//fibroblast growth factor 16	GO:0005615//extracellular space;GO:0005622//intracellular	GO:0048010//vascular endothelial growth factor receptor signaling pathway;GO:0008543//fibroblast growth factor receptor signaling pathway;GO:0045087//innate immune response;GO:0000186//activation of MAPKK activity;GO:2000546//positive regulation of endothelial cell chemotaxis to fibroblast growth factor;GO:0070349//positive regulation of brown fat cell proliferation;GO:0038095//Fc-epsilon recepto…	GO:0005104//fibroblast growth factor receptor binding;GO:0008083//growth factor activity	K04358//Melanoma;Pathways in cancer;Regulation of actin cytoskeleton;Ras signaling pathway;MAPK signaling pathway;PI3K-Akt signaling pathway;Rap1 signaling pathway;K16338//Proteoglycans in cancer;ECM-receptor interaction;Cell adhesion molecules (CAMs);K04362//MAPK signaling pathway;PI3K-Akt signaling pathway;Rap1 signaling pathway;Central carbon metabolism in cancer;Adherens junction;Regulation o…
512481	1295.44253751571	-1.28885361519285	2.33507759970616e-11	1.02188644330986e-09	Down	ERGIC2//ERGIC and golgi 2	GO:0005730//nucleolus;GO:0005737//cytoplasm;GO:0016020//membrane	-	-	-
614741	50.7965228970151	-3.43051701445738	2.42134514668205e-11	1.05735550349292e-09	Down	FMN2	GO:0048471//perinuclear region of cytoplasm;GO:0005819//spindle;GO:0005886//plasma membrane;GO:0015629//actin cytoskeleton;GO:0030659//cytoplasmic vesicle membrane;GO:0005730//nucleolus;GO:0005789//endoplasmic reticulum membrane;GO:0005938//cell cortex;GO:0005829//cytosol;GO:0005902//microvillus	GO:0046907//intracellular transport;GO:0007275//multicellular organismal development;GO:0070649//formin-nucleated actin cable assembly;GO:0040038//polar body extrusion after meiotic divisions;GO:0035556//intracellular signal transduction;GO:0043066//negative regulation of apoptotic process;GO:0006974//cellular response to DNA damage stimulus;GO:0071456//cellular response to hypoxia;GO:0051295//es…	GO:0003779//actin binding	K02184//Dorso-ventral axis formation
787192	41.2540785078319	2.45543409330425	2.49013198995102e-11	1.08505493291156e-09	Up	LOC787192	-	-	-	-
783060	37.2033721228857	-6.20597572981732	2.6670094842072e-11	1.15963403796151e-09	Down	LOC783060	-	-	-	-
505917	799.017170240129	2.45645149287106	2.6755694563658e-11	1.16086484635726e-09	Up	VWA1//von Willebrand factor A domain containing 1	GO:0005840//ribosome;GO:0005614//interstitial matrix;GO:0005604//basement membrane;GO:0005615//extracellular space;GO:0070062//extracellular vesicular exosome	GO:0048266//behavioral response to pain;GO:0006412//translation;GO:0030198//extracellular matrix organization	GO:0003735//structural constituent of ribosome;GO:0042802//identical protein binding	K08132//Protein digestion and absorption
511783	2018.28816170911	-1.27922120953311	2.68516299513581e-11	1.16253787622739e-09	Down	PHKB	-	GO:0005977//glycogen metabolic process	GO:0003824//catalytic activity;GO:0005516//calmodulin binding	K07190//Glucagon signaling pathway;Insulin signaling pathway;Calcium signaling pathway
533794	821.986264675934	-2.13185465736263	2.73305023635412e-11	1.18057851377456e-09	Down	SLC25A33	GO:0016021//integral component of membrane;GO:0005743//mitochondrial inner membrane	GO:0008284//positive regulation of cell proliferation;GO:0006390//transcription from mitochondrial promoter;GO:1990314//cellular response to insulin-like growth factor stimulus;GO:0002082//regulation of oxidative phosphorylation;GO:0030307//positive regulation of cell growth;GO:0034551//mitochondrial respiratory chain complex III assembly;GO:0031930//mitochondria-nucleus signaling pathway;GO:0032…	GO:0015218//pyrimidine nucleotide transmembrane transporter activity	-
615784	661.852699383265	-1.65067497428032	2.73848534929447e-11	1.18057851377456e-09	Down	MZT1//mitotic spindle organizing protein 1	GO:0008274//gamma-tubulin ring complex;GO:0005819//spindle;GO:0005813//centrosome	GO:0033566//gamma-tubulin complex localization	-	-
785713	1095.69474549642	1.60288914242189	2.86304321932604e-11	1.22904622266916e-09	Up	ATP8B2//ATPase%2C aminophospholipid transporter%2C class I%2C type 8B%2C member 2	GO:0005886//plasma membrane;GO:0016021//integral component of membrane;GO:0005794//Golgi apparatus	GO:0045332//phospholipid translocation;GO:0007030//Golgi organization;GO:0008152//metabolic process	GO:0004012//phospholipid-translocating ATPase activity;GO:0000287//magnesium ion binding;GO:0005524//ATP binding	-
504357	710.460022736926	1.31043685169587	2.94120823177937e-11	1.25993152626456e-09	Up	AXIN1//axin 1	GO:0005634//nucleus;GO:0005938//cell cortex;GO:0016328//lateral plasma membrane;GO:0030877//beta-catenin destruction complex;GO:0048471//perinuclear region of cytoplasm;GO:0016023//cytoplasmic membrane-bounded vesicle;GO:0014069//postsynaptic density;GO:0005881//cytoplasmic microtubule	GO:0051248//negative regulation of protein metabolic process;GO:0021881//Wnt-activated signaling pathway involved in forebrain neuron fate commitment;GO:0031122//cytoplasmic microtubule organization;GO:0030511//positive regulation of transforming growth factor beta receptor signaling pathway;GO:0048320//axial mesoderm formation;GO:0071514//genetic imprinting;GO:0048048//embryonic eye morphogenesi…	GO:0002039//p53 binding;GO:0008022//protein C-terminus binding;GO:0043621//protein self-association;GO:0019901//protein kinase binding;GO:0042803//protein homodimerization activity;GO:0005096//GTPase activator activity;GO:0031625//ubiquitin protein ligase binding;GO:0030159//receptor signaling complex scaffold activity;GO:0070412//R-SMAD binding;GO:0070016//armadillo repeat domain binding;GO:0070…	K02157//Signaling pathways regulating pluripotency of stem cells;Colorectal cancer;Pathways in cancer;Hippo signaling pathway;Basal cell carcinoma;Wnt signaling pathway;Endometrial cancer
107132910	386.684618832119	2.46504366931372	3.05398149039249e-11	1.30548044215892e-09	Up	LOC107132910	-	-	-	-
282000	1643.23540514643	2.61765956213193	3.07664167653987e-11	1.31239818210633e-09	Up	PRELP//proline/arginine-rich end leucine-rich repeat protein	GO:0005578//proteinaceous extracellular matrix;GO:0070062//extracellular vesicular exosome	GO:0007569//cell aging	GO:0008201//heparin binding	-
509796	2187.3098930279	3.13784705903662	3.28919113848052e-11	1.40011745478765e-09	Up	DPYSL3//dihydropyrimidinase-like 3	GO:0044297//cell body;GO:0030426//growth cone;GO:0030027//lamellipodium;GO:0005829//cytosol;GO:0070382//exocytic vesicle;GO:0031941//filamentous actin;GO:0005615//extracellular space	GO:0010977//negative regulation of neuron projection development;GO:0051491//positive regulation of filopodium assembly;GO:0051017//actin filament bundle assembly;GO:0008152//metabolic process;GO:0010976//positive regulation of neuron projection development;GO:0030336//negative regulation of cell migration;GO:0071345//cellular response to cytokine stimulus;GO:0051260//protein homooligomerization;…	GO:0051219//phosphoprotein binding;GO:0016810//hydrolase activity, acting on carbon-nitrogen (but not peptide) bonds;GO:0035374//chondroitin sulfate binding;GO:0017124//SH3 domain binding	K07528//Axon guidance
338092	1800.76785254252	2.75931935436421	3.64096361348684e-11	1.5466080657541e-09	Up	THBS2//thrombospondin 2	GO:0005604//basement membrane;GO:0031091//platelet alpha granule	GO:0007155//cell adhesion;GO:0016525//negative regulation of angiogenesis	GO:0008201//heparin binding;GO:0005509//calcium ion binding	K05719//Regulation of actin cytoskeleton;Pathogenic Escherichia coli infection;Hypertrophic cardiomyopathy (HCM);Leishmaniasis;Axon guidance;Leukocyte transendothelial migration;Shigellosis;Proteoglycans in cancer;Arrhythmogenic right ventricular cardiomyopathy (ARVC);Dilated cardiomyopathy;Bacterial invasion of epithelial cells;Cell adhesion molecules (CAMs);Rap1 signaling pathway;Pertussis;PI3K…
782114	36.592053220439	-5.55056208775297	3.66171115273598e-11	1.55216718361373e-09	Down	LOC782114	GO:0005739//mitochondrion;GO:0005829//cytosol;GO:0070062//extracellular vesicular exosome	GO:0042997//negative regulation of Golgi to plasma membrane protein transport;GO:0006631//fatty acid metabolic process;GO:0046209//nitric oxide metabolic process;GO:0050999//regulation of nitric-oxide synthase activity;GO:0002084//protein depalmitoylation	GO:0005515//protein binding;GO:0008474//palmitoyl-(protein) hydrolase activity;GO:0004622//lysophospholipase activity	K06128//Choline metabolism in cancer;Glycerophospholipid metabolism
768226	7207.71429961343	2.23918944745228	3.74367565314221e-11	1.58359824809953e-09	Up	ZYX//zyxin	GO:0005925//focal adhesion;GO:0001725//stress fiber;GO:0005913//cell-cell adherens junction;GO:0005737//cytoplasm;GO:0005634//nucleus	GO:0007160//cell-matrix adhesion;GO:0007229//integrin-mediated signaling pathway;GO:0007179//transforming growth factor beta receptor signaling pathway;GO:0043149//stress fiber assembly	GO:0044822//poly(A) RNA binding;GO:0008270//zinc ion binding	K06273//Focal adhesion
517077	100.894315597484	-5.08073089021247	4.010398828423e-11	1.69288960544806e-09	Down	SLC4A10//solute carrier family 4%2C sodium bicarbonate transporter%2C member 10	GO:0005887//integral component of plasma membrane;GO:0043025//neuronal cell body;GO:0016323//basolateral plasma membrane;GO:0097440//apical dendrite;GO:0097442//CA3 pyramidal cell dendrite;GO:0097441//basilar dendrite	GO:1902600//hydrogen ion transmembrane transport;GO:0009416//response to light stimulus;GO:0035641//locomotory exploration behavior;GO:0048854//brain morphogenesis;GO:0021860//pyramidal neuron development;GO:0035725//sodium ion transmembrane transport;GO:0051453//regulation of intracellular pH;GO:0009791//post-embryonic development;GO:0098656//anion transmembrane transport;GO:0015701//bicarbonate…	GO:0005452//inorganic anion exchanger activity;GO:0008510//sodium:bicarbonate symporter activity	-
513621	218.792930913649	2.18899805514677	4.1438306808245e-11	1.74557790550657e-09	Up	VAMP1//vesicle-associated membrane protein 1 (synaptobrevin 1)	GO:0016021//integral component of membrane;GO:0030672//synaptic vesicle membrane;GO:0031201//SNARE complex;GO:0043005//neuron projection;GO:0035579//specific granule membrane;GO:0030054//cell junction;GO:0005739//mitochondrion;GO:0009986//cell surface;GO:0070821//tertiary granule membrane	GO:0006887//exocytosis;GO:0035493//SNARE complex assembly	GO:0000149//SNARE binding;GO:0005484//SNAP receptor activity	K08510//SNARE interactions in vesicular transport
614629	991.781932578928	-2.44318765230946	4.30301997933656e-11	1.8088753282431e-09	Down	BOLA3//bolA family member 3	GO:0005576//extracellular region	-	-	-
509606	4564.22738651687	1.19919326115514	4.37666108556087e-11	1.83602291750796e-09	Up	PODN//podocan	GO:0005737//cytoplasm;GO:0005615//extracellular space	GO:0008285//negative regulation of cell proliferation;GO:0030336//negative regulation of cell migration	GO:0005518//collagen binding	-
540235	3014.50930052286	-1.18254661373895	4.40308809833488e-11	1.84329279025746e-09	Down	TPD52//tumor protein D52	GO:0048471//perinuclear region of cytoplasm;GO:0005783//endoplasmic reticulum	GO:0030183//B cell differentiation;GO:0008284//positive regulation of cell proliferation	GO:0005509//calcium ion binding;GO:0042803//protein homodimerization activity;GO:0046982//protein heterodimerization activity	-
514509	200.055925764925	-2.92280287512463	4.5971079045782e-11	1.91992739326163e-09	Down	AGMAT	GO:0070062//extracellular vesicular exosome	GO:0008152//metabolic process	GO:0046872//metal ion binding;GO:0016813//hydrolase activity, acting on carbon-nitrogen (but not peptide) bonds, in linear amidines	K01480//Arginine and proline metabolism;Metabolic pathways
530865	676.340884922839	-1.73447885444576	4.60509679757749e-11	1.91992739326163e-09	Down	LIAS//lipoic acid synthetase	GO:0005739//mitochondrion	GO:0001843//neural tube closure;GO:0006954//inflammatory response;GO:0032496//response to lipopolysaccharide;GO:0006979//response to oxidative stress;GO:0009107//lipoate biosynthetic process;GO:0009249//protein lipoylation	GO:0046872//metal ion binding;GO:0051539//4 iron, 4 sulfur cluster binding;GO:0016992//lipoate synthase activity	K03644//Lipoic acid metabolism;Metabolic pathways
517263	976.704347705375	1.01105616965991	4.63907738791781e-11	1.93012291650905e-09	Up	AMBRA1//autophagy/beclin-1 regulator 1	-	-	-	-
520070	3152.70277540503	3.3341277210401	4.67571136722827e-11	1.94137835497498e-09	Up	CD248	-	-	-	-
783612	38.5959691035096	-6.17622308563449	4.92443088625191e-11	2.04046663838929e-09	Down	LOC783612	-	-	-	-
541054	1062.73880819202	-1.27538018047383	4.95245053219747e-11	2.04788883027317e-09	Down	BTG3//BTG family%2C member 3	GO:0005737//cytoplasm	GO:0045930//negative regulation of mitotic cell cycle	-	K14443//RNA degradation
529125	35.4843069048341	-6.14127406148053	5.12865246777746e-11	2.11643088191664e-09	Down	LOC529125	-	-	-	-
404186	8581.11651235999	3.44505785998274	5.33364049128153e-11	2.1965492608607e-09	Up	IGFBP6//insulin-like growth factor binding protein 6	GO:0005615//extracellular space;GO:0070062//extracellular vesicular exosome	GO:0043567//regulation of insulin-like growth factor receptor signaling pathway;GO:0001558//regulation of cell growth	GO:0031994//insulin-like growth factor I binding;GO:0031995//insulin-like growth factor II binding	K10138//Transcriptional misregulation in cancer;p53 signaling pathway
533492	111.383699140698	1.97436533677289	5.43004380722343e-11	2.2317149619059e-09	Up	PVRL1//poliovirus receptor-related 1 (herpesvirus entry mediator C)	GO:0032584//growth cone membrane;GO:0030424//axon;GO:0005576//extracellular region;GO:0005913//cell-cell adherens junction;GO:0016342//catenin complex;GO:0005887//integral component of plasma membrane;GO:0043231//intracellular membrane-bounded organelle;GO:0042734//presynaptic membrane	GO:0006955//immune response;GO:0051963//regulation of synapse assembly;GO:0016337//single organismal cell-cell adhesion;GO:0006826//iron ion transport;GO:0046718//viral entry into host cell;GO:0007165//signal transduction;GO:0007157//heterophilic cell-cell adhesion via plasma membrane cell adhesion molecules;GO:0070166//enamel mineralization;GO:0008037//cell recognition;GO:0034329//cell junction …	GO:0015026//coreceptor activity;GO:0001618//virus receptor activity;GO:0046982//protein heterodimerization activity;GO:0050839//cell adhesion molecule binding;GO:0030246//carbohydrate binding;GO:0046790//virion binding;GO:0005102//receptor binding;GO:0042803//protein homodimerization activity	K06081//Cell adhesion molecules (CAMs);Adherens junction;Herpes simplex infection;K06780//Cell adhesion molecules (CAMs);K06592//Cell adhesion molecules (CAMs);Adherens junction;K06593//Adherens junction
101902709	287.068782232759	1.23010382710394	5.50025443009141e-11	2.25599504579984e-09	Up	WDR90	-	-	-	-
615414	331.738132425245	2.14131367974738	5.53802485100217e-11	2.26689817234355e-09	Up	CCND2//cyclin D2	GO:0005654//nucleoplasm;GO:0000307//cyclin-dependent protein kinase holoenzyme complex;GO:0031965//nuclear membrane;GO:0005730//nucleolus;GO:0000785//chromatin;GO:0005829//cytosol	GO:0045737//positive regulation of cyclin-dependent protein serine/threonine kinase activity	GO:0019901//protein kinase binding	K10151//Wnt signaling pathway;PI3K-Akt signaling pathway;Measles;Prolactin signaling pathway;p53 signaling pathway;Focal adhesion;Viral carcinogenesis;Hippo signaling pathway;FoxO signaling pathway;HTLV-I infection;Cell cycle;MicroRNAs in cancer;Jak-STAT signaling pathway;Transcriptional misregulation in cancer
506295	5558.61572863201	2.01596868071439	5.62833741185005e-11	2.29922122255858e-09	Up	MYADM//myeloid-associated differentiation marker	GO:0016021//integral component of membrane;GO:0005911//cell-cell junction;GO:0030864//cortical actin cytoskeleton;GO:0070062//extracellular vesicular exosome;GO:0001726//ruffle;GO:0045121//membrane raft;GO:0005886//plasma membrane	GO:1900026//positive regulation of substrate adhesion-dependent cell spreading;GO:0045217//cell-cell junction maintenance;GO:0001933//negative regulation of protein phosphorylation;GO:0090038//negative regulation of protein kinase C signaling;GO:0031579//membrane raft organization;GO:0072661//protein targeting to plasma membrane;GO:0030335//positive regulation of cell migration;GO:0034115//negati…	-	K00286//Arginine and proline metabolism;Metabolic pathways;Biosynthesis of secondary metabolites;Biosynthesis of amino acids;Biosynthesis of antibiotics
767971	1449.00137283801	1.60497133657174	5.75914506982991e-11	2.34792348903207e-09	Up	DGCR2//DiGeorge syndrome critical region gene 2	GO:0016021//integral component of membrane	GO:0050890//cognition;GO:0009887//organ morphogenesis;GO:0007155//cell adhesion	GO:0030246//carbohydrate binding	K03068//Wnt signaling pathway
407144	707.023371036184	-1.34588618252936	5.80295801668403e-11	2.3610348460653e-09	Down	TRNT1//tRNA nucleotidyl transferase%2C CCA-adding%2C 1	GO:0005739//mitochondrion	GO:0001680//tRNA 3'-terminal CCA addition	GO:0000049//tRNA binding;GO:0004810//tRNA adenylyltransferase activity	K00974//RNA transport
511940	3762.55273375236	-2.45288952008079	5.87764232897231e-11	2.38391126758168e-09	Down	MAL2//mal%2C T-cell differentiation protein 2	GO:0012505//endomembrane system;GO:0048471//perinuclear region of cytoplasm;GO:0045121//membrane raft;GO:0016021//integral component of membrane;GO:0070062//extracellular vesicular exosome;GO:0016324//apical plasma membrane	-	GO:0005515//protein binding	-
530095	35.5286866002979	3.82249172323682	5.88538858864413e-11	2.38391126758168e-09	Up	DGKI	-	-	-	K00901//Choline metabolism in cancer;Phospholipase D signaling pathway;Phosphatidylinositol signaling system;Glycerophospholipid metabolism;Biosynthesis of secondary metabolites;Metabolic pathways;Glycerolipid metabolism
616641	244.048198064696	-1.79151439983902	5.89448003680989e-11	2.38391126758168e-09	Down	TMEM55A//transmembrane protein 55A	GO:0031902//late endosome membrane;GO:0016021//integral component of membrane;GO:0005765//lysosomal membrane	GO:0008152//metabolic process	GO:0016787//hydrolase activity	K13084//Phosphatidylinositol signaling system
535137	207.246203411311	3.08188952685023	5.91637573977531e-11	2.38800010436907e-09	Up	EPHB2//EPH receptor B2	-	-	-	K05111//Axon guidance;K05463//Axon guidance;K05462//Ras signaling pathway;Rap1 signaling pathway;PI3K-Akt signaling pathway;Axon guidance
104796064	304.504339324598	-1.45670938810174	6.05156788721132e-11	2.43771110398958e-09	Down	microRNA mir-3064	-	-	-	-
616432	69.7844092542722	4.21681575901058	6.12518034402591e-11	2.46246833592566e-09	Up	PRIMA1//proline rich membrane anchor 1	GO:0031226//intrinsic component of plasma membrane	GO:0051649//establishment of localization in cell	GO:0043495//protein anchor;GO:0019899//enzyme binding	-
282262	6486.99441031225	2.09284388599528	6.32789257442003e-11	2.53892592758215e-09	Up	IGFBP4//insulin-like growth factor binding protein 4	GO:0005615//extracellular space	GO:0010906//regulation of glucose metabolic process;GO:0001501//skeletal system development;GO:0043410//positive regulation of MAPK cascade;GO:0043568//positive regulation of insulin-like growth factor receptor signaling pathway;GO:0001558//regulation of cell growth;GO:0006259//DNA metabolic process;GO:0044342//type B pancreatic cell proliferation;GO:0006954//inflammatory response	GO:0031995//insulin-like growth factor II binding;GO:0031994//insulin-like growth factor I binding	K10138//p53 signaling pathway;Transcriptional misregulation in cancer
516993	780.095889531951	1.82555542911224	6.63443322328126e-11	2.65141786923323e-09	Up	NYNRIN//NYN domain and retroviral integrase containing	-	-	-	-
539848	1561.7441817671	1.31649602303068	6.78897528429363e-11	2.70783892146373e-09	Up	SLC22A17//solute carrier family 22%2C member 17	GO:0005887//integral component of plasma membrane;GO:0031301//integral component of organelle membrane;GO:0005774//vacuolar membrane	GO:0015891//siderophore transport;GO:0007165//signal transduction;GO:0015711//organic anion transport;GO:0055072//iron ion homeostasis;GO:0098656//anion transmembrane transport	GO:0008514//organic anion transmembrane transporter activity;GO:0004888//transmembrane signaling receptor activity	-
507491	370.595588186935	1.12052475879336	6.88689759524936e-11	2.73612390343025e-09	Up	SLC26A11//solute carrier family 26 (anion exchanger)%2C member 11	GO:0005783//endoplasmic reticulum;GO:0005765//lysosomal membrane;GO:0070062//extracellular vesicular exosome;GO:0005794//Golgi apparatus;GO:0005887//integral component of plasma membrane	GO:0015701//bicarbonate transport;GO:1902358//sulfate transmembrane transport;GO:1902476//chloride transmembrane transport;GO:0042391//regulation of membrane potential;GO:0051453//regulation of intracellular pH;GO:0019532//oxalate transport	GO:0019531//oxalate transmembrane transporter activity;GO:0015106//bicarbonate transmembrane transporter activity;GO:0005254//chloride channel activity;GO:0015301//anion:anion antiporter activity;GO:0008271//secondary active sulfate transmembrane transporter activity	-
615964	1931.07801011742	-1.65082430243653	6.88532544070902e-11	2.73612390343025e-09	Down	NFU1//NFU1 iron-sulfur cluster scaffold	GO:0005739//mitochondrion;GO:0005829//cytosol;GO:0005654//nucleoplasm	GO:0016226//iron-sulfur cluster assembly	GO:0005506//iron ion binding;GO:0051539//4 iron, 4 sulfur cluster binding	-
524779	316.815402569716	1.93854146624402	6.92317040862338e-11	2.745152227388e-09	Up	DTX3//deltex 3%2C E3 ubiquitin ligase	GO:0005737//cytoplasm	GO:0016567//protein ubiquitination;GO:0007219//Notch signaling pathway	GO:0005515//protein binding;GO:0043773//coenzyme F420-0 gamma-glutamyl ligase activity;GO:0070738//tubulin-glycine ligase activity;GO:0043774//coenzyme F420-2 alpha-glutamyl ligase activity;GO:0008766//UDP-N-acetylmuramoylalanyl-D-glutamyl-2,6-diaminopimelate-D-alanyl-D-alanine ligase activity;GO:0018169//ribosomal S6-glutamic acid ligase activity;GO:0070737//protein-glycine ligase activity, elon…	K06058//Notch signaling pathway
540889	127.300490724367	1.90125140245994	7.11509932640718e-11	2.81025619009088e-09	Up	PHF13//PHD finger protein 13	GO:0005654//nucleoplasm	GO:0016568//chromatin modification;GO:0051301//cell division;GO:0007076//mitotic chromosome condensation	GO:0008270//zinc ion binding;GO:0003682//chromatin binding;GO:0035064//methylated histone binding	K09189//Lysine degradation
617379	635.556523976246	-1.38672738070029	7.1470374502171e-11	2.81737884856613e-09	Down	RNF170//ring finger protein 170	GO:0005789//endoplasmic reticulum membrane;GO:0016021//integral component of membrane	GO:0016567//protein ubiquitination	GO:0016874//ligase activity;GO:0008270//zinc ion binding	-
507729	508.58500443268	1.45093367191953	7.33852615369657e-11	2.87607769683172e-09	Up	TCEA2//transcription elongation factor A (SII)%2C 2	GO:0005813//centrosome;GO:0005654//nucleoplasm	GO:0006357//regulation of transcription from RNA polymerase II promoter;GO:0032784//regulation of DNA-templated transcription, elongation	GO:0003677//DNA binding;GO:0008270//zinc ion binding	-
613984	446.031287441652	-1.32789919914685	7.33211948760244e-11	2.87607769683172e-09	Down	VAMP7//vesicle-associated membrane protein 7	GO:0031143//pseudopodium;GO:0016021//integral component of membrane;GO:0005802//trans-Golgi network;GO:0031902//late endosome membrane;GO:0031201//SNARE complex;GO:0030658//transport vesicle membrane;GO:0009986//cell surface;GO:0045177//apical part of cell;GO:0048471//perinuclear region of cytoplasm;GO:0005886//plasma membrane;GO:0031091//platelet alpha granule;GO:0030027//lamellipodium;GO:000578…	GO:1900483//regulation of protein targeting to vacuolar membrane;GO:0006911//phagocytosis, engulfment;GO:0043308//eosinophil degranulation;GO:0047496//vesicle transport along microtubule;GO:0006888//ER to Golgi vesicle-mediated transport;GO:0017156//calcium ion-dependent exocytosis;GO:0097352//autophagic vacuole maturation;GO:0043001//Golgi to plasma membrane protein transport;GO:0034197//triglyc…	GO:0005484//SNAP receptor activity;GO:0019905//syntaxin binding	K08515//SNARE interactions in vesicular transport
768225	939.491079990253	2.68660909525339	7.37546082978489e-11	2.88497272843825e-09	Up	NR1D1//nuclear receptor subfamily 1%2C group D%2C member 1	GO:0005737//cytoplasm;GO:0000790//nuclear chromatin;GO:0043197//dendritic spine	GO:0045893//positive regulation of transcription, DNA-templated;GO:0060086//circadian temperature homeostasis;GO:0071222//cellular response to lipopolysaccharide;GO:0032922//circadian regulation of gene expression;GO:0010871//negative regulation of receptor biosynthetic process;GO:0043401//steroid hormone mediated signaling pathway;GO:0035947//regulation of gluconeogenesis by regulation of transc…	GO:0001046//core promoter sequence-specific DNA binding;GO:0000978//RNA polymerase II core promoter proximal region sequence-specific DNA binding;GO:0001078//RNA polymerase II core promoter proximal region sequence-specific DNA binding transcription factor activity involved in negative regulation of transcription;GO:0001222//transcription corepressor binding;GO:0008270//zinc ion binding;GO:002003…	K03728//Circadian rhythm
100847777	41.5220789813986	4.32628354850216	7.42723036289019e-11	2.89962507924626e-09	Up	LOC100847777	GO:0005654//nucleoplasm;GO:0005576//extracellular region	-	-	-
535188	1309.41234969309	1.326707674185	7.98184146863311e-11	3.11015522764315e-09	Up	CARD10	GO:0005622//intracellular	GO:0042981//regulation of apoptotic process;GO:0007250//activation of NF-kappaB-inducing kinase activity	-	K07367//NF-kappa B signaling pathway;T cell receptor signaling pathway;B cell receptor signaling pathway
100137763	278.828540692118	-1.26250389990208	8.05184479688193e-11	3.13141035075665e-09	Down	UMAD1	-	-	-	-
100139174	170.639660909665	-2.39054782070386	8.7604012413432e-11	3.39979416581233e-09	Down	POPDC3//popeye domain containing 3	GO:0016020//membrane	GO:0042391//regulation of membrane potential	-	-
508877	739.632908885602	-1.11519938252708	8.77550265876936e-11	3.39979416581233e-09	Down	PNPT1//polyribonucleotide nucleotidyltransferase 1	GO:0005758//mitochondrial intermembrane space;GO:0045025//mitochondrial degradosome	GO:0000962//positive regulation of mitochondrial RNA catabolic process;GO:2000772//regulation of cellular senescence;GO:0071042//nuclear polyadenylation-dependent mRNA catabolic process;GO:0034599//cellular response to oxidative stress;GO:0035928//rRNA import into mitochondrion;GO:0035458//cellular response to interferon-beta;GO:0000964//mitochondrial RNA 5'-end processing;GO:0070584//mitochondri…	GO:0035198//miRNA binding;GO:0044822//poly(A) RNA binding;GO:0034046//poly(G) binding;GO:0008266//poly(U) RNA binding;GO:0004654//polyribonucleotide nucleotidyltransferase activity;GO:0000175//3'-5'-exoribonuclease activity	K00962//Purine metabolism;RNA degradation;Pyrimidine metabolism
407215	11392.9454480387	-2.03971836129974	9.08082540012683e-11	3.50467970014038e-09	Down	KAT2B	GO:0031672//A band;GO:0042641//actomyosin;GO:0005671//Ada2/Gcn5/Ada3 transcription activator complex;GO:0031674//I band;GO:0000125//PCAF complex;GO:0005829//cytosol;GO:0000790//nuclear chromatin;GO:0000776//kinetochore	GO:0032869//cellular response to insulin stimulus;GO:0016032//viral process;GO:0018076//N-terminal peptidyl-lysine acetylation;GO:0006361//transcription initiation from RNA polymerase I promoter;GO:0071442//positive regulation of histone H3-K14 acetylation;GO:0010835//regulation of protein ADP-ribosylation;GO:0034599//cellular response to oxidative stress;GO:0048511//rhythmic process;GO:2000617//…	GO:0004861//cyclin-dependent protein serine/threonine kinase inhibitor activity;GO:0008134//transcription factor binding;GO:0003713//transcription coactivator activity;GO:0003682//chromatin binding;GO:0004468//lysine N-acetyltransferase activity, acting on acetyl phosphate as donor;GO:0035035//histone acetyltransferase binding;GO:0019901//protein kinase binding;GO:0032403//protein complex binding…	K06062//Notch signaling pathway;Thyroid hormone signaling pathway;HTLV-I infection;Viral carcinogenesis
508473	290.547654796549	-1.45100811159334	9.1281256372188e-11	3.51623729394158e-09	Down	SFXN4//sideroflexin 4	GO:0016021//integral component of membrane;GO:0005743//mitochondrial inner membrane	GO:0055072//iron ion homeostasis;GO:0034220//ion transmembrane transport	GO:0015075//ion transmembrane transporter activity	K03351//Cell cycle - yeast;Progesterone-mediated oocyte maturation;Oocyte meiosis;Cell cycle;Meiosis - yeast;Ubiquitin mediated proteolysis;HTLV-I infection
520521	465.000768855538	1.10418655124847	9.15033458997303e-11	3.51810397461164e-09	Up	DLGAP4//discs%2C large (Drosophila) homolog-associated protein 4	GO:0016020//membrane;GO:0045202//synapse	GO:0023052//signaling	GO:0005515//protein binding	K15008//Glutamatergic synapse
282194	14168.0235554602	1.9845660977095	9.21864347954694e-11	3.53765443527614e-09	Up	COL6A2//collagen%2C type VI%2C alpha 2	GO:0042383//sarcolemma;GO:0070062//extracellular vesicular exosome;GO:0005581//collagen trimer;GO:0005615//extracellular space;GO:0005578//proteinaceous extracellular matrix	GO:0070208//protein heterotrimerization	-	K05719//ECM-receptor interaction;Platelet activation;Toxoplasmosis;Cell adhesion molecules (CAMs);PI3K-Akt signaling pathway;Rap1 signaling pathway;Pertussis;Small cell lung cancer;Pathways in cancer;Phagosome;Focal adhesion;Shigellosis;Arrhythmogenic right ventricular cardiomyopathy (ARVC);Proteoglycans in cancer;Dilated cardiomyopathy;Bacterial invasion of epithelial cells;Regulation of actin c…
537777	158.25938072688	2.93019545516356	9.25667924739147e-11	3.54553563158121e-09	Up	SEMA3A//sema domain%2C immunoglobulin domain (Ig)%2C short basic domain%2C secreted%2C (semaphorin) 3A	-	GO:0097491//sympathetic neuron projection guidance;GO:0007413//axonal fasciculation;GO:0050919//negative chemotaxis;GO:1903045//neural crest cell migration involved in sympathetic nervous system development;GO:0060666//dichotomous subdivision of terminal units involved in salivary gland branching;GO:0002027//regulation of heart rate;GO:0060385//axonogenesis involved in innervation;GO:0036486//ven…	GO:0038191//neuropilin binding;GO:0045499//chemorepellent activity;GO:0030215//semaphorin receptor binding	K06724//HTLV-I infection;Axon guidance;K06820//Axon guidance;K06550//Cell adhesion molecules (CAMs);Axon guidance;K06840//Axon guidance
783379	1261.66709562304	-1.16255963519836	9.2778224595391e-11	3.54692903160719e-09	Down	KIAA1033	GO:0071203//WASH complex;GO:0005769//early endosome;GO:0005654//nucleoplasm;GO:0031083//BLOC-1 complex	GO:0016197//endosomal transport;GO:0015031//protein transport;GO:0007032//endosome organization	-	K18465//Endocytosis
786258	33.1824880264857	-4.99034067977706	9.40793088994064e-11	3.5898963407152e-09	Down	LOC786258	GO:0000785//chromatin;GO:0002177//manchette;GO:0090543//Flemming body;GO:0005730//nucleolus;GO:0016020//membrane;GO:0055037//recycling endosome;GO:0036126//sperm flagellum;GO:0042565//RNA nuclear export complex;GO:0001673//male germ cell nucleus;GO:0005654//nucleoplasm;GO:0005829//cytosol;GO:0070062//extracellular vesicular exosome;GO:0042470//melanosome;GO:0005814//centriole;GO:0005643//nuclear …	GO:0007052//mitotic spindle organization;GO:0006259//DNA metabolic process;GO:0044281//small molecule metabolic process;GO:0045893//positive regulation of transcription, DNA-templated;GO:0075733//intracellular transport of virus;GO:0000055//ribosomal large subunit export from nucleus;GO:0000060//protein import into nucleus, translocation;GO:0007067//mitotic nuclear division;GO:0051301//cell divis…	GO:0032403//protein complex binding;GO:0050681//androgen receptor binding;GO:0045505//dynein intermediate chain binding;GO:0019003//GDP binding;GO:0005525//GTP binding;GO:0019904//protein domain specific binding;GO:0003682//chromatin binding;GO:0003713//transcription coactivator activity;GO:0044822//poly(A) RNA binding;GO:0003924//GTPase activity;GO:0070883//pre-miRNA binding	K07936//Ribosome biogenesis in eukaryotes;Epstein-Barr virus infection;RNA transport;HTLV-I infection
519037	218.848277448345	1.93284997022466	1.00482474703618e-10	3.81984221847038e-09	Up	PLCE1//phospholipase C%2C epsilon 1	GO:0005829//cytosol;GO:0005886//plasma membrane	GO:0000187//activation of MAPK activity;GO:0007200//phospholipase C-activating G-protein coupled receptor signaling pathway;GO:0008277//regulation of G-protein coupled receptor protein signaling pathway;GO:0032835//glomerulus development;GO:0043547//positive regulation of GTPase activity;GO:0016042//lipid catabolic process;GO:0046578//regulation of Ras protein signal transduction	GO:0019899//enzyme binding;GO:0005085//guanyl-nucleotide exchange factor activity;GO:0004871//signal transducer activity;GO:0004435//phosphatidylinositol phospholipase C activity	K05860//Calcium signaling pathway;Thyroid hormone signaling pathway;cAMP signaling pathway;Proteoglycans in cancer;Inositol phosphate metabolism;Ras signaling pathway;Metabolic pathways;Rap1 signaling pathway;Phosphatidylinositol signaling system
525243	129.332906303838	1.94382289329339	1.01588191458589e-10	3.85464407365904e-09	Up	WSCD2	-	-	-	K08106//Glycosaminoglycan biosynthesis - chondroitin sulfate / dermatan sulfate;K00771//Glycosaminoglycan biosynthesis - heparan sulfate / heparin;Glycosaminoglycan biosynthesis - chondroitin sulfate / dermatan sulfate;Metabolic pathways;K04730//Neurotrophin signaling pathway;NF-kappa B signaling pathway;Toxoplasmosis;Toll-like receptor signaling pathway;Tuberculosis;Measles;Pertussis;Chagas dise…
281091	2687.62500455636	-2.17929366007564	1.03082086942534e-10	3.90401728155071e-09	Down	COX8A//cytochrome c oxidase subunit VIIIA (ubiquitous)	GO:0016021//integral component of membrane;GO:0005751//mitochondrial respiratory chain complex IV	GO:0006123//mitochondrial electron transport, cytochrome c to oxygen;GO:1902600//hydrogen ion transmembrane transport	GO:0004129//cytochrome-c oxidase activity	K02273//Non-alcoholic fatty liver disease (NAFLD);Metabolic pathways;Alzheimer's disease;Parkinson's disease;Huntington's disease;Cardiac muscle contraction;Oxidative phosphorylation
511840	265.588404664864	1.52857840653725	1.04553999943473e-10	3.94501517105147e-09	Up	PPP6R1//protein phosphatase 6%2C regulatory subunit 1	GO:0005737//cytoplasm	GO:0043666//regulation of phosphoprotein phosphatase activity	GO:0019903//protein phosphatase binding	-
538772	365.337773529297	-1.67280883353558	1.04440965740451e-10	3.94501517105147e-09	Down	DARS2//aspartyl-tRNA synthetase 2%2C mitochondrial	GO:0005654//nucleoplasm;GO:0005759//mitochondrial matrix	GO:0006418//tRNA aminoacylation for protein translation	GO:0003676//nucleic acid binding;GO:0004815//aspartate-tRNA ligase activity;GO:0050560//aspartate-tRNA(Asn) ligase activity;GO:0005524//ATP binding;GO:0042803//protein homodimerization activity	K01876//Aminoacyl-tRNA biosynthesis
574093	1201.37368463608	2.41300304291215	1.05382989590022e-10	3.96890359679003e-09	Up	CRIP1//cysteine-rich protein 1 (intestinal)	GO:0005737//cytoplasm	GO:0008630//intrinsic apoptotic signaling pathway in response to DNA damage;GO:0060741//prostate gland stromal morphogenesis;GO:0010033//response to organic substance;GO:0006955//immune response;GO:0010468//regulation of gene expression;GO:0007507//heart development;GO:0008283//cell proliferation;GO:0071236//cellular response to antibiotic;GO:0071493//cellular response to UV-B;GO:0010043//respons…	GO:0008270//zinc ion binding;GO:0003680//AT DNA binding;GO:0008301//DNA binding, bending;GO:0042277//peptide binding	K09851//Hippo signaling pathway - fly
282260	185.283563157679	3.47308958028572	1.0667039951082e-10	4.00993624283533e-09	Up	IGFBP2//insulin-like growth factor binding protein 2%2C 36kDa	GO:0070062//extracellular vesicular exosome;GO:0005615//extracellular space	GO:0043567//regulation of insulin-like growth factor receptor signaling pathway;GO:0032868//response to insulin;GO:0045927//positive regulation of growth;GO:0042104//positive regulation of activated T cell proliferation;GO:0001558//regulation of cell growth	GO:0031994//insulin-like growth factor I binding;GO:0031995//insulin-like growth factor II binding	K10138//p53 signaling pathway;Transcriptional misregulation in cancer
504867	1338.34333347676	-1.87200324513883	1.15310212561648e-10	4.32661899784158e-09	Down	C29H11orf73//chromosome 29 open reading frame%2C human C11orf73	GO:0070062//extracellular vesicular exosome;GO:0005829//cytosol;GO:0005654//nucleoplasm;GO:0030054//cell junction	GO:0006606//protein import into nucleus;GO:0030324//lung development;GO:0007030//Golgi organization;GO:1900034//regulation of cellular response to heat	GO:0030544//Hsp70 protein binding;GO:0008565//protein transporter activity	-
505437	139.358008334018	1.4331178658916	1.15521709497201e-10	4.32661899784158e-09	Up	C15H11orf49//chromosome 15 open reading frame%2C human C11orf49	-	-	-	-
784473	43.3144750212793	-3.90512715111439	1.18115106821096e-10	4.41558725905729e-09	Down	LOC784473	-	-	-	-
100139352	414.189921234205	1.04603270907186	1.19091701438263e-10	4.44389696969075e-09	Up	DENND6B	GO:0055037//recycling endosome	GO:0043547//positive regulation of GTPase activity	GO:0017112//Rab guanyl-nucleotide exchange factor activity	-
516232	206.522661954084	1.10839095348859	1.21003627291746e-10	4.50497972425256e-09	Up	ZNF653	GO:0005634//nucleus	GO:0006355//regulation of transcription, DNA-templated	GO:0046872//metal ion binding;GO:0003677//DNA binding	K04961//Oxytocin signaling pathway;Circadian entrainment;Long-term depression;Calcium signaling pathway
534510	740.648344930397	1.08009281766402	1.21173326903447e-10	4.50497972425256e-09	Up	TRIM3//tripartite motif containing 3	GO:0005737//cytoplasm	GO:0016567//protein ubiquitination	GO:0008270//zinc ion binding;GO:0061630//ubiquitin protein ligase activity	-
616010	1685.03451218406	2.60758840030564	1.22529013203958e-10	4.54703821527216e-09	Up	ANTXR1//anthrax toxin receptor 1	GO:0070062//extracellular vesicular exosome;GO:0009986//cell surface;GO:0031258//lamellipodium membrane;GO:0016021//integral component of membrane;GO:0031527//filopodium membrane	GO:0034446//substrate adhesion-dependent cell spreading;GO:0007165//signal transduction;GO:0031532//actin cytoskeleton reorganization;GO:0022414//reproductive process	GO:0051015//actin filament binding;GO:0004888//transmembrane signaling receptor activity;GO:0005518//collagen binding	K06238//Focal adhesion;ECM-receptor interaction;PI3K-Akt signaling pathway;Protein digestion and absorption;K06462//Tuberculosis;Regulation of actin cytoskeleton;K05719//Cell adhesion molecules (CAMs);PI3K-Akt signaling pathway;Pertussis;Rap1 signaling pathway;Small cell lung cancer;Pathways in cancer;Focal adhesion;Phagosome;ECM-receptor interaction;Platelet activation;Toxoplasmosis;Regulation o…
528021	177.763341777965	1.96695803494063	1.25328079418655e-10	4.64240867491917e-09	Up	ANKRD13C//ankyrin repeat domain 13C	GO:0048471//perinuclear region of cytoplasm;GO:0005783//endoplasmic reticulum	GO:2000209//regulation of anoikis;GO:0010869//regulation of receptor biosynthetic process;GO:0006621//protein retention in ER lumen	GO:0005102//receptor binding	K06093//Tight junction;Endocytosis;Rap1 signaling pathway;Hippo signaling pathway - fly;Hippo signaling pathway
510811	338.322545410779	-1.92249446127857	1.29945726463381e-10	4.80467209781208e-09	Down	HOMER2//homer homolog 2 (Drosophila)	GO:0030054//cell junction;GO:0030425//dendrite;GO:0005654//nucleoplasm;GO:0045177//apical part of cell;GO:0005730//nucleolus;GO:0097481//neuronal postsynaptic density;GO:0005737//cytoplasm;GO:0045211//postsynaptic membrane;GO:0043025//neuronal cell body	GO:2001256//regulation of store-operated calcium entry;GO:0048875//chemical homeostasis within a tissue;GO:0048148//behavioral response to cocaine;GO:0035584//calcium-mediated signaling using intracellular calcium source;GO:0007216//G-protein coupled glutamate receptor signaling pathway;GO:0008277//regulation of G-protein coupled receptor protein signaling pathway	GO:0035256//G-protein coupled glutamate receptor binding;GO:0030160//GKAP/Homer scaffold activity;GO:0042803//protein homodimerization activity;GO:0046982//protein heterodimerization activity;GO:0019904//protein domain specific binding;GO:0003779//actin binding	K15010//Glutamatergic synapse;FoxO signaling pathway
529923	44.8873664346017	2.50130217020087	1.34522056221307e-10	4.96481949573064e-09	Up	ABCB9//ATP-binding cassette%2C sub-family B (MDR/TAP)%2C member 9	GO:0005765//lysosomal membrane;GO:0030176//integral component of endoplasmic reticulum membrane	GO:0055085//transmembrane transport;GO:0008152//metabolic process;GO:0015833//peptide transport	GO:0042803//protein homodimerization activity;GO:0005524//ATP binding;GO:0015440//peptide-transporting ATPase activity	K05656//Lysosome;ABC transporters
281873	2643.11096615389	1.26478718229646	1.34775890189777e-10	4.96514379459137e-09	Up	ITGA5//integrin%2C alpha 5 (fibronectin receptor%2C alpha polypeptide)	GO:0031410//cytoplasmic vesicle;GO:0005794//Golgi apparatus;GO:0045202//synapse;GO:0005925//focal adhesion;GO:0009897//external side of plasma membrane;GO:0005911//cell-cell junction;GO:0032587//ruffle membrane;GO:0008305//integrin complex;GO:0005783//endoplasmic reticulum	GO:0007157//heterophilic cell-cell adhesion via plasma membrane cell adhesion molecules;GO:0050731//positive regulation of peptidyl-tyrosine phosphorylation;GO:0035313//wound healing, spreading of epidermal cells;GO:0007044//cell-substrate junction assembly;GO:0007229//integrin-mediated signaling pathway;GO:0034113//heterotypic cell-cell adhesion;GO:0035987//endodermal cell differentiation;GO:000…	GO:0046872//metal ion binding;GO:0005178//integrin binding	K03161//Allograft rejection;Cell adhesion molecules (CAMs);Systemic lupus erythematosus;Cytokine-cytokine receptor interaction;Malaria;Viral myocarditis;Intestinal immune network for IgA production;Primary immunodeficiency;Toxoplasmosis;Asthma;T cell receptor signaling pathway;Autoimmune thyroid disease;NF-kappa B signaling pathway;K06484//Regulation of actin cytoskeleton;Hypertrophic cardiomyopa…
338072	715.044309133607	1.03592529801924	1.38608141008264e-10	5.0970565392186e-09	Up	SMARCAL1//SWI/SNF related%2C matrix associated%2C actin dependent regulator of chromatin%2C subfamily a-like 1	GO:0035861//site of double-strand break;GO:0005662//DNA replication factor A complex;GO:0005654//nucleoplasm	GO:0031297//replication fork processing;GO:0000733//DNA strand renaturation;GO:0006357//regulation of transcription from RNA polymerase II promoter	GO:0004386//helicase activity;GO:0008094//DNA-dependent ATPase activity;GO:0036310//annealing helicase activity;GO:0005524//ATP binding	-
534090	1957.20039165371	-3.90183560420138	1.4085501976908e-10	5.17029784521938e-09	Down	BDH1//3-hydroxybutyrate dehydrogenase%2C type 1	GO:0005759//mitochondrial matrix;GO:0005654//nucleoplasm;GO:0005743//mitochondrial inner membrane	GO:0055114//oxidation-reduction process	GO:0003858//3-hydroxybutyrate dehydrogenase activity	K00019//Metabolic pathways;Butanoate metabolism;Synthesis and degradation of ketone bodies
504884	969.630968740309	1.38493423405218	1.42813995807033e-10	5.23272546662224e-09	Up	EML3//echinoderm microtubule associated protein like 3	-	-	-	-
523865	546.514279992574	1.43245659605706	1.54756865373866e-10	5.66007871156187e-09	Up	MZF1//myeloid zinc finger 1	GO:0005634//nucleus	GO:0045944//positive regulation of transcription from RNA polymerase II promoter;GO:0000122//negative regulation of transcription from RNA polymerase II promoter	GO:0001078//RNA polymerase II core promoter proximal region sequence-specific DNA binding transcription factor activity involved in negative regulation of transcription;GO:0000978//RNA polymerase II core promoter proximal region sequence-specific DNA binding;GO:0042803//protein homodimerization activity;GO:0046872//metal ion binding;GO:0001077//RNA polymerase II core promoter proximal region sequ…	-
522707	269.791942286225	1.3251477752963	1.58019233571007e-10	5.76898326237071e-09	Up	RAP2A//RAP2A%2C member of RAS oncogene family	GO:0030496//midbody;GO:0005886//plasma membrane;GO:0005829//cytosol;GO:0055038//recycling endosome membrane;GO:0070062//extracellular vesicular exosome	GO:0032486//Rap protein signal transduction;GO:0006913//nucleocytoplasmic transport;GO:0030336//negative regulation of cell migration;GO:0035690//cellular response to drug;GO:0031532//actin cytoskeleton reorganization;GO:0031954//positive regulation of protein autophosphorylation;GO:0048814//regulation of dendrite morphogenesis;GO:0072659//protein localization to plasma membrane;GO:0006886//intra…	GO:0003924//GTPase activity;GO:0005515//protein binding;GO:0005525//GTP binding	-
515976	84.1886397094794	-2.06175669591654	1.59194923507431e-10	5.80145241026541e-09	Down	CCRL2//chemokine (C-C motif) receptor-like 2	GO:0005887//integral component of plasma membrane	GO:0007186//G-protein coupled receptor signaling pathway;GO:0070098//chemokine-mediated signaling pathway;GO:0006954//inflammatory response;GO:0006935//chemotaxis	GO:0004950//chemokine receptor activity;GO:0048020//CCR chemokine receptor binding	-
534280	1163.77241188136	1.52295830872246	1.5963233582439e-10	5.80694863280753e-09	Up	RARA//retinoic acid receptor%2C alpha	GO:0015629//actin cytoskeleton;GO:0005654//nucleoplasm;GO:0030425//dendrite;GO:0009986//cell surface;GO:0000790//nuclear chromatin;GO:0005737//cytoplasm;GO:0043025//neuronal cell body	GO:0060534//trachea cartilage development;GO:0003417//growth plate cartilage development;GO:0035264//multicellular organism growth;GO:0007283//spermatogenesis;GO:0006367//transcription initiation from RNA polymerase II promoter;GO:0001657//ureteric bud development;GO:0032736//positive regulation of interleukin-13 production;GO:0032689//negative regulation of interferon-gamma production;GO:0032753…	GO:0031490//chromatin DNA binding;GO:0003713//transcription coactivator activity;GO:0019904//protein domain specific binding;GO:0003714//transcription corepressor activity;GO:0008134//transcription factor binding;GO:0043422//protein kinase B binding;GO:0000977//RNA polymerase II regulatory region sequence-specific DNA binding;GO:0005102//receptor binding;GO:0003707//steroid hormone receptor activ…	K08527//Pathways in cancer;Acute myeloid leukemia;Transcriptional misregulation in cancer
107131607	37.5751482696873	-5.07290726607259	1.6027804742682e-10	5.81998888344484e-09	Down	LOC107131607	-	-	-	-
507890	243.313046702182	2.40272051432688	1.6116567670141e-10	5.84175123671552e-09	Up	PRDM8//PR domain containing 8	GO:0005634//nucleus	GO:0045892//negative regulation of transcription, DNA-templated;GO:0021540//corpus callosum morphogenesis;GO:0021957//corticospinal tract morphogenesis;GO:0051567//histone H3-K9 methylation	GO:0046974//histone methyltransferase activity (H3-K9 specific);GO:0003682//chromatin binding;GO:0003714//transcription corepressor activity	K05095//Signaling pathways regulating pluripotency of stem cells;Ras signaling pathway;Endocytosis;Regulation of actin cytoskeleton;Rap1 signaling pathway;PI3K-Akt signaling pathway;MAPK signaling pathway;K05094//MicroRNAs in cancer;Signaling pathways regulating pluripotency of stem cells;Bladder cancer;Ras signaling pathway;Pathways in cancer;PI3K-Akt signaling pathway;MAPK signaling pathway;Rap…
280707	101.683029055702	3.14501155968818	1.64312870936265e-10	5.94519176948321e-09	Up	TH//tyrosine hydroxylase	GO:0005790//smooth endoplasmic reticulum;GO:0005634//nucleus;GO:0030424//axon;GO:0009898//cytoplasmic side of plasma membrane;GO:0043204//perikaryon;GO:0033162//melanosome membrane	GO:0042416//dopamine biosynthetic process;GO:0007507//heart development;GO:0007601//visual perception;GO:0009072//aromatic amino acid family metabolic process;GO:0007617//mating behavior;GO:0001963//synaptic transmission, dopaminergic;GO:0048596//embryonic camera-type eye morphogenesis;GO:0007613//memory;GO:0042421//norepinephrine biosynthetic process;GO:0007612//learning;GO:0042136//neurotransmi…	GO:0005506//iron ion binding;GO:0004511//tyrosine 3-monooxygenase activity;GO:0019899//enzyme binding	K00501//Tyrosine metabolism;Prolactin signaling pathway;Alcoholism;Metabolic pathways;Cocaine addiction;Dopaminergic synapse;Amphetamine addiction;Isoquinoline alkaloid biosynthesis;Parkinson's disease
104968894	156.468383744357	-3.78513362432234	1.67696715334532e-10	6.04696002816504e-09	Down	LOC104968894	-	-	-	-
531489	263.78815459406	1.93197136631026	1.67722413178795e-10	6.04696002816504e-09	Up	WDR34//WD repeat domain 34	GO:0005868//cytoplasmic dynein complex	-	-	K10409//Huntington's disease;K11143//Huntington's disease;K10415//Phagosome;Salmonella infection;Vasopressin-regulated water reabsorption
107132266	6663.29982127797	-1.77493153941522	1.72147352651308e-10	6.19547008778116e-09	Down	LOC107132266	-	-	-	-
534413	615.214585552964	1.28840776011235	1.75977380865143e-10	6.31906631808952e-09	Up	EFNB1//ephrin-B1	GO:0045202//synapse;GO:0005634//nucleus;GO:0070062//extracellular vesicular exosome;GO:0005737//cytoplasm;GO:0005887//integral component of plasma membrane;GO:0045121//membrane raft	GO:0007267//cell-cell signaling;GO:0009880//embryonic pattern specification;GO:0001755//neural crest cell migration;GO:0048013//ephrin receptor signaling pathway;GO:0007411//axon guidance;GO:0042102//positive regulation of T cell proliferation	GO:0046875//ephrin receptor binding	K05105//Axon guidance;K05110//Axon guidance;K05113//Axon guidance;K05111//Axon guidance;K05463//Axon guidance;K05112//Axon guidance;K05114//Axon guidance
615162	102.459135280689	3.15862926278416	1.76747176749362e-10	6.32729910829605e-09	Up	FAM198A	-	-	-	-
101908214	21.7775843167134	3.62945242687195	1.77845727009896e-10	6.34420795893401e-09	Up	LOC101908214	-	-	-	-
532494	122.147412713023	3.55026456627161	1.77638143898179e-10	6.34420795893401e-09	Up	IGFALS//insulin-like growth factor binding protein%2C acid labile subunit	GO:0005654//nucleoplasm;GO:0042567//insulin-like growth factor ternary complex;GO:0070062//extracellular vesicular exosome	-	-	-
785072	1460.67261449394	1.2939701885363	1.80970375301804e-10	6.44432644000904e-09	Up	SCAF1	GO:0005634//nucleus	GO:0006397//mRNA processing;GO:0006366//transcription from RNA polymerase II promoter;GO:0008380//RNA splicing	GO:0019904//protein domain specific binding;GO:0003723//RNA binding	-
527053	80.7279606178921	2.33541749658812	1.82757748868333e-10	6.49655703082485e-09	Up	NPAS3	GO:0005737//cytoplasm;GO:0005654//nucleoplasm	GO:0032502//developmental process;GO:0042711//maternal behavior;GO:0045893//positive regulation of transcription, DNA-templated;GO:0006357//regulation of transcription from RNA polymerase II promoter;GO:0001964//startle response;GO:0007626//locomotory behavior	GO:0003677//DNA binding;GO:0046983//protein dimerization activity;GO:0000981//sequence-specific DNA binding RNA polymerase II transcription factor activity	-
493709	514.395053650305	-1.51292545988497	1.84898644256758e-10	6.54967889847976e-09	Down	ATP5S//ATP synthase%2C H+ transporting%2C mitochondrial Fo complex%2C subunit s (factor B)	GO:0005743//mitochondrial inner membrane;GO:0045263//proton-transporting ATP synthase complex, coupling factor F(o)	GO:0022904//respiratory electron transport chain;GO:0042776//mitochondrial ATP synthesis coupled proton transport	GO:0046872//metal ion binding;GO:0015078//hydrogen ion transmembrane transporter activity	-
506138	631.972911417491	-1.57972415629982	1.84635451059759e-10	6.54967889847976e-09	Down	APOOL//apolipoprotein O-like	GO:0061617//MICOS complex	-	GO:0005515//protein binding	-
615296	240.665456415647	1.2916598133994	1.86241528285907e-10	6.58573446095819e-09	Up	CERS1//ceramide synthase 1	GO:0005783//endoplasmic reticulum;GO:0005615//extracellular space;GO:0016021//integral component of membrane	GO:0046513//ceramide biosynthetic process;GO:0043408//regulation of MAPK cascade;GO:0048468//cell development;GO:0010862//positive regulation of pathway-restricted SMAD protein phosphorylation;GO:0060395//SMAD protein signal transduction;GO:0030509//BMP signaling pathway;GO:0042981//regulation of apoptotic process	GO:0005125//cytokine activity;GO:0005160//transforming growth factor beta receptor binding;GO:0008083//growth factor activity;GO:0050291//sphingosine N-acyltransferase activity	K04710//Sphingolipid metabolism;Sphingolipid signaling pathway;Metabolic pathways
281555	225.8115751584	2.18105930349671	1.90483600450701e-10	6.72400472531725e-09	Up	TUBB2B//tubulin%2C beta 2B class IIb	GO:0005737//cytoplasm;GO:0005634//nucleus;GO:0070062//extracellular vesicular exosome;GO:0005874//microtubule	GO:0001764//neuron migration;GO:0051084//'de novo' posttranslational protein folding;GO:0007017//microtubule-based process;GO:0051258//protein polymerization	GO:0005525//GTP binding;GO:0005515//protein binding;GO:0005200//structural constituent of cytoskeleton;GO:0003924//GTPase activity	K07375//Phagosome;Gap junction;Pathogenic Escherichia coli infection
514819	232.397265378764	2.39458705533925	1.9773728147142e-10	6.96791790812854e-09	Up	PTK7//protein tyrosine kinase 7 (inactive)	GO:0005911//cell-cell junction;GO:0005887//integral component of plasma membrane;GO:0005925//focal adhesion	GO:0031532//actin cytoskeleton reorganization;GO:0016477//cell migration;GO:0071300//cellular response to retinoic acid;GO:0018108//peptidyl-tyrosine phosphorylation;GO:0045198//establishment of epithelial cell apical/basal polarity;GO:0090103//cochlea morphogenesis;GO:0003401//axis elongation;GO:0060484//lung-associated mesenchyme development;GO:0090179//planar cell polarity pathway involved in …	GO:0004713//protein tyrosine kinase activity;GO:0005524//ATP binding	-
511224	258.602012351296	1.88923326656459	1.98617541483274e-10	6.98678580821891e-09	Up	NFATC1//nuclear factor of activated T-cells%2C cytoplasmic%2C calcineurin-dependent 1	GO:0000790//nuclear chromatin;GO:0005737//cytoplasm	GO:0033173//calcineurin-NFAT signaling cascade;GO:0045893//positive regulation of transcription, DNA-templated	GO:0003700//sequence-specific DNA binding transcription factor activity;GO:0003677//DNA binding	K04446//Osteoclast differentiation;Wnt signaling pathway;MAPK signaling pathway;HTLV-I infection;Inflammatory bowel disease (IBD);Hepatitis B;B cell receptor signaling pathway;Oxytocin signaling pathway;cGMP-PKG signaling pathway;cAMP signaling pathway;Natural killer cell mediated cytotoxicity;T cell receptor signaling pathway
101902346	62.978192025164	2.80504401572089	2.04991461250043e-10	7.1985043116956e-09	Up	LOC101902346	-	-	-	-
505379	2886.86572959947	-1.06962643035366	2.05793055003644e-10	7.21415031225578e-09	Down	VAMP3//vesicle-associated membrane protein 3	GO:0030054//cell junction;GO:0005829//cytosol;GO:0008021//synaptic vesicle;GO:0030141//secretory granule;GO:0009986//cell surface;GO:0055037//recycling endosome;GO:0030665//clathrin-coated vesicle membrane;GO:0016021//integral component of membrane;GO:0043005//neuron projection;GO:0016324//apical plasma membrane;GO:0031201//SNARE complex	GO:0042147//retrograde transport, endosome to Golgi;GO:0051024//positive regulation of immunoglobulin secretion;GO:0035493//SNARE complex assembly;GO:0070254//mucus secretion;GO:0034446//substrate adhesion-dependent cell spreading;GO:0017156//calcium ion-dependent exocytosis;GO:0043001//Golgi to plasma membrane protein transport;GO:0001921//positive regulation of receptor recycling	GO:0005484//SNAP receptor activity;GO:0017075//syntaxin-1 binding	K13505//SNARE interactions in vesicular transport;Phagosome
788925	239.098310425924	2.1648893455646	2.06890958432031e-10	7.24011157124319e-09	Up	PRR5//proline rich 5 (renal)	GO:0005737//cytoplasm;GO:0031932//TORC2 complex	GO:0001934//positive regulation of protein phosphorylation;GO:0014068//positive regulation of phosphatidylinositol 3-kinase signaling;GO:0007049//cell cycle;GO:0043087//regulation of GTPase activity	-	-
104972724	549.915470573061	-1.63591500457235	2.09774377171005e-10	7.32835936248086e-09	Down	LOC104972724	-	-	-	-
100124517	789.626569318434	1.05296832706303	2.11958417766205e-10	7.39191301338872e-09	Up	KHNYN//KH and NYN domain containing	-	-	-	-
107131214	46.0366179477739	2.33910947740091	2.15171405612204e-10	7.49107048198363e-09	Up	LOC107131214	-	-	-	K06493//Regulation of actin cytoskeleton;Osteoclast differentiation;Rap1 signaling pathway;PI3K-Akt signaling pathway;Hypertrophic cardiomyopathy (HCM);Focal adhesion;Phagosome;Arrhythmogenic right ventricular cardiomyopathy (ARVC);Proteoglycans in cancer;ECM-receptor interaction;Hematopoietic cell lineage;Platelet activation;Thyroid hormone signaling pathway;Dilated cardiomyopathy;MicroRNAs in c…
522886	2231.15467123624	3.55147170208441	2.15882542024404e-10	7.50003116733329e-09	Up	PPL	-	-	-	-
538800	1231.18505223371	-1.2886639752124	2.26632115225189e-10	7.84960669862015e-09	Down	GNPAT//glyceronephosphate O-acyltransferase	GO:0005778//peroxisomal membrane	GO:0061024//membrane organization;GO:0030913//paranodal junction assembly;GO:0007416//synapse assembly;GO:0021587//cerebellum morphogenesis;GO:0008611//ether lipid biosynthetic process;GO:0006650//glycerophospholipid metabolic process	GO:0005102//receptor binding;GO:0016290//palmitoyl-CoA hydrolase activity;GO:0016287//glycerone-phosphate O-acyltransferase activity	K00649//Glycerophospholipid metabolism;Peroxisome
782401	27.687153084137	-4.44867957836962	2.31807175119269e-10	8.01514843390211e-09	Down	LOC782401	-	-	-	-
102216273	428.66619866894	-1.75751609325088	2.32960146515469e-10	8.04129214428693e-09	Down	AK6//adenylate kinase 6	GO:0016020//membrane;GO:0015030//Cajal body;GO:0005730//nucleolus	GO:0046939//nucleotide phosphorylation	GO:0005524//ATP binding;GO:0016887//ATPase activity;GO:0004017//adenylate kinase activity	K18532//Purine metabolism;Metabolic pathways;Biosynthesis of antibiotics;Biosynthesis of secondary metabolites;Ribosome biogenesis in eukaryotes
613607	2390.20736650345	1.42164046966522	2.33616097551096e-10	8.05022001459237e-09	Up	ZBTB4//zinc finger and BTB domain containing 4	GO:0005634//nucleus	GO:0006974//cellular response to DNA damage stimulus;GO:0000122//negative regulation of transcription from RNA polymerase II promoter	GO:0019901//protein kinase binding;GO:0010428//methyl-CpNpG binding;GO:0042803//protein homodimerization activity;GO:0008327//methyl-CpG binding;GO:0001227//RNA polymerase II transcription regulatory region sequence-specific DNA binding transcription factor activity involved in negative regulation of transcription;GO:0000977//RNA polymerase II regulatory region sequence-specific DNA binding;GO:00…	-
510615	42.1429349252821	-3.73046464687661	2.34396162839198e-10	8.06338718412194e-09	Down	RPL19//ribosomal protein L19	GO:0005925//focal adhesion;GO:0016020//membrane;GO:0005730//nucleolus;GO:0022625//cytosolic large ribosomal subunit	GO:0006415//translational termination;GO:0006614//SRP-dependent cotranslational protein targeting to membrane;GO:0006413//translational initiation;GO:0000184//nuclear-transcribed mRNA catabolic process, nonsense-mediated decay;GO:0006414//translational elongation;GO:0019083//viral transcription	GO:0003735//structural constituent of ribosome;GO:0044822//poly(A) RNA binding	K02885//Ribosome
540137	451.289226755155	1.17637983557317	2.34836171891129e-10	8.06483138111535e-09	Up	TMEM132A//transmembrane protein 132A	GO:0016021//integral component of membrane;GO:0005789//endoplasmic reticulum membrane;GO:0070062//extracellular vesicular exosome;GO:0000139//Golgi membrane	-	-	-
785513	64.468684094943	2.40638012993685	2.41359071878007e-10	8.27481812925919e-09	Up	SAMD14//sterile alpha motif domain containing 14	-	-	-	-
520302	527.350004149414	-1.24312907883516	2.4238686648298e-10	8.28624061645593e-09	Down	VRK3//vaccinia related kinase 3	GO:0005737//cytoplasm;GO:0005634//nucleus	GO:0070373//negative regulation of ERK1 and ERK2 cascade;GO:0006897//endocytosis;GO:0016055//Wnt signaling pathway;GO:0008360//regulation of cell shape;GO:0018105//peptidyl-serine phosphorylation;GO:0032516//positive regulation of phosphoprotein phosphatase activity	GO:0004674//protein serine/threonine kinase activity;GO:0005524//ATP binding;GO:0019903//protein phosphatase binding	-
540134	564.875345895828	1.47545922942437	2.42510151295941e-10	8.28624061645593e-09	Up	KLHL22//kelch-like family member 22	GO:0072686//mitotic spindle;GO:0031463//Cul3-RING ubiquitin ligase complex;GO:0005737//cytoplasm;GO:0005827//polar microtubule;GO:0005813//centrosome	GO:0006513//protein monoubiquitination;GO:0007094//mitotic spindle assembly checkpoint	-	-
539742	390.408954709275	1.4663528840016	2.4335230153509e-10	8.30101739680807e-09	Up	PAK4//p21 protein (Cdc42/Rac)-activated kinase 4	GO:0005737//cytoplasm;GO:0005925//focal adhesion	GO:0031098//stress-activated protein kinase signaling cascade;GO:0032147//activation of protein kinase activity;GO:0042981//regulation of apoptotic process;GO:0016477//cell migration;GO:0030036//actin cytoskeleton organization;GO:0007346//regulation of mitotic cell cycle;GO:0043408//regulation of MAPK cascade;GO:0007266//Rho protein signal transduction	GO:0004674//protein serine/threonine kinase activity;GO:0048365//Rac GTPase binding;GO:0005524//ATP binding	K05734//Focal adhesion;Axon guidance;ErbB signaling pathway;Renal cell carcinoma;Regulation of actin cytoskeleton;T cell receptor signaling pathway;MicroRNAs in cancer;Ras signaling pathway
506569	4355.13755898469	-1.07151779536731	2.44950524727929e-10	8.34149165048285e-09	Down	TTC3//tetratricopeptide repeat domain 3	GO:0005654//nucleoplasm;GO:0005739//mitochondrion;GO:0005773//vacuole	GO:0006511//ubiquitin-dependent protein catabolic process;GO:0010771//negative regulation of cell morphogenesis involved in differentiation;GO:0045665//negative regulation of neuron differentiation;GO:0070936//protein K48-linked ubiquitination	GO:0004842//ubiquitin-protein transferase activity;GO:0008270//zinc ion binding	-
781254	279.91394282995	-1.77251619419616	2.47747459824995e-10	8.42258226673498e-09	Down	LOC781254	-	-	-	-
783548	2759.39635450703	1.58048644657491	2.48920561976783e-10	8.4482888220663e-09	Up	TNKS1BP1	GO:0030014//CCR4-NOT complex;GO:0005886//plasma membrane;GO:0005654//nucleoplasm	-	-	-
509838	74.6342494378593	1.73417830210456	2.59373942559538e-10	8.78835254873136e-09	Up	FRS3//fibroblast growth factor receptor substrate 3	-	GO:0008543//fibroblast growth factor receptor signaling pathway	GO:0042802//identical protein binding;GO:0005158//insulin receptor binding;GO:0005104//fibroblast growth factor receptor binding	K12461//Proteoglycans in cancer;Neurotrophin signaling pathway
510926	185.627139907564	2.75196762664789	2.60558845599834e-10	8.81376181893795e-09	Up	TMEM119//transmembrane protein 119	GO:0005783//endoplasmic reticulum	GO:0001649//osteoblast differentiation	-	-
515706	74.6709872076228	-3.44613590247802	2.67108718643931e-10	9.02026142860556e-09	Down	TDRKH//tudor and KH domain containing	GO:0071547//piP-body;GO:0071546//pi-body;GO:0005739//mitochondrion	GO:0007283//spermatogenesis;GO:0043046//DNA methylation involved in gamete generation;GO:0007140//male meiosis;GO:0009566//fertilization;GO:0034587//piRNA metabolic process	GO:0003723//RNA binding	-
281450	384.491511341798	1.97679629023375	2.67591387618118e-10	9.02152528438987e-09	Up	RELN//reelin-like	GO:0005615//extracellular space;GO:0005737//cytoplasm;GO:0030425//dendrite;GO:0005578//proteinaceous extracellular matrix	GO:0097120//receptor localization to synapse;GO:0038026//reelin-mediated signaling pathway;GO:0090129//positive regulation of synapse maturation;GO:0032008//positive regulation of TOR signaling;GO:2000463//positive regulation of excitatory postsynaptic membrane potential;GO:0048265//response to pain;GO:0014068//positive regulation of phosphatidylinositol 3-kinase signaling;GO:1902078//positive re…	GO:0046872//metal ion binding;GO:0008236//serine-type peptidase activity;GO:0070326//very-low-density lipoprotein particle receptor binding;GO:0004712//protein serine/threonine/tyrosine kinase activity	K05719//Leukocyte transendothelial migration;Leishmaniasis;Axon guidance;Regulation of actin cytoskeleton;Hypertrophic cardiomyopathy (HCM);Pathogenic Escherichia coli infection;Dilated cardiomyopathy;Bacterial invasion of epithelial cells;Shigellosis;Proteoglycans in cancer;Arrhythmogenic right ventricular cardiomyopathy (ARVC);Small cell lung cancer;Pathways in cancer;Focal adhesion;Phagosome;C…
509273	645.828764074282	-1.50015088406417	2.70114751967238e-10	9.07639320789415e-09	Down	FAHD1//fumarylacetoacetate hydrolase domain containing 1	GO:0005829//cytosol;GO:0005743//mitochondrial inner membrane;GO:0005654//nucleoplasm	GO:0008152//metabolic process	GO:0018773//acetylpyruvate hydrolase activity;GO:0034545//fumarylpyruvate hydrolase activity;GO:0047621//acylpyruvate hydrolase activity;GO:0046872//metal ion binding;GO:0008948//oxaloacetate decarboxylase activity	K01557//Metabolic pathways;Microbial metabolism in diverse environments;Tyrosine metabolism
614988	3354.47767176729	3.08515018886348	2.70113105386261e-10	9.07639320789415e-09	Up	TPPP3//tubulin polymerization-promoting protein family member 3	GO:0005737//cytoplasm;GO:0005874//microtubule;GO:0070062//extracellular vesicular exosome	GO:0001578//microtubule bundle formation;GO:0046785//microtubule polymerization	GO:0015631//tubulin binding	-
782706	29.8930504849027	-4.51732065793803	2.71904689113502e-10	9.12141193844003e-09	Down	LOC782706	-	-	-	-
104975897	32.9413327352045	-5.98689302901213	2.80476172478305e-10	9.39340199463706e-09	Down	LOC104975897	-	-	-	-
524417	149.973697677803	1.97771424373519	2.85651392292369e-10	9.55093813634979e-09	Up	SLC41A2//solute carrier family 41 (magnesium transporter)%2C member 2	GO:0016021//integral component of membrane	GO:0098655//cation transmembrane transport	GO:0008324//cation transmembrane transporter activity	-
615021	205.313173426939	2.85033173209796	2.98374786224115e-10	9.95991749336578e-09	Up	ZNF628//zinc finger protein 628	GO:0005634//nucleus	GO:0006355//regulation of transcription, DNA-templated	GO:0046872//metal ion binding;GO:0003700//sequence-specific DNA binding transcription factor activity;GO:0003677//DNA binding	-
510824	637.387136133449	-1.35823727060675	3.00003890126381e-10	9.99782700944198e-09	Down	MRPS18B//mitochondrial ribosomal protein S18B	GO:0005654//nucleoplasm;GO:0005743//mitochondrial inner membrane;GO:0030054//cell junction;GO:0005763//mitochondrial small ribosomal subunit	GO:0032543//mitochondrial translation	GO:0003735//structural constituent of ribosome	K16174//Viral carcinogenesis
788381	1645.77387457127	1.17880979415398	3.01629589938502e-10	1.00354987706633e-08	Up	CENPB	GO:0000775//chromosome, centromeric region;GO:0005634//nucleus	GO:0006355//regulation of transcription, DNA-templated	GO:0003682//chromatin binding;GO:0003677//DNA binding	-
614153	335.054217668681	1.60193706642809	3.04101696016563e-10	1.01011615814551e-08	Up	SLC43A1//solute carrier family 43 (amino acid system L transporter)%2C member 1	GO:0005887//integral component of plasma membrane	GO:1902475//L-alpha-amino acid transmembrane transport;GO:0015804//neutral amino acid transport	GO:0015175//neutral amino acid transmembrane transporter activity;GO:0015179//L-amino acid transmembrane transporter activity	-
504381	1935.80914728477	1.04395325371741	3.0549027309405e-10	1.01306774360583e-08	Up	SF3A1//splicing factor 3a%2C subunit 1%2C 120kDa	GO:0005686//U2 snRNP;GO:0071013//catalytic step 2 spliceosome;GO:0071004//U2-type prespliceosome;GO:0005654//nucleoplasm	GO:0000389//mRNA 3'-splice site recognition	GO:0044822//poly(A) RNA binding	K12825//Spliceosome
100125919	402.884778072966	2.14251741552842	3.12838604802026e-10	1.03574114550632e-08	Up	NPDC1//neural proliferation%2C differentiation and control%2C 1	GO:0016021//integral component of membrane	-	-	K01509//Purine metabolism;K09367//Signaling pathways regulating pluripotency of stem cells
787318	836.291019673452	3.87110862712384	3.1550969429599e-10	1.04288049360935e-08	Up	DACT2	GO:0005739//mitochondrion	GO:0072061//inner medullary collecting duct development;GO:0030111//regulation of Wnt signaling pathway;GO:1900108//negative regulation of nodal signaling pathway;GO:0003382//epithelial cell morphogenesis;GO:0002244//hematopoietic progenitor cell differentiation;GO:0043588//skin development;GO:0007162//negative regulation of cell adhesion	GO:0005080//protein kinase C binding;GO:0070097//delta-catenin binding;GO:0051018//protein kinase A binding;GO:0008013//beta-catenin binding;GO:0008134//transcription factor binding	-
535280	2572.60966953704	2.55009698857743	3.21659572794067e-10	1.06147659022042e-08	Up	LOC535280	GO:0005576//extracellular region	GO:0048263//determination of dorsal identity;GO:0048812//neuron projection morphogenesis;GO:0035582//sequestering of BMP in extracellular matrix;GO:0045666//positive regulation of neuron differentiation;GO:0090027//negative regulation of monocyte chemotaxis	GO:0036122//BMP binding;GO:0016015//morphogen activity	K19558//TGF-beta signaling pathway
532119	45.257214421222	3.35385488544409	3.26064013634784e-10	1.07426163321431e-08	Up	BDKRB1//bradykinin receptor B1	GO:0016021//integral component of membrane	GO:0006954//inflammatory response;GO:0032496//response to lipopolysaccharide;GO:0009612//response to mechanical stimulus;GO:0007186//G-protein coupled receptor signaling pathway	GO:0042277//peptide binding;GO:0004947//bradykinin receptor activity	K03915//Inflammatory mediator regulation of TRP channels;Calcium signaling pathway;Pathways in cancer;Regulation of actin cytoskeleton;Complement and coagulation cascades;Neuroactive ligand-receptor interaction
100140328	985.698859228667	-1.17127201545372	3.2777503408583e-10	1.07814573711803e-08	Down	SCFD1//sec1 family domain containing 1	GO:0032580//Golgi cisterna membrane;GO:0005886//plasma membrane;GO:0005798//Golgi-associated vesicle;GO:0005801//cis-Golgi network;GO:0031201//SNARE complex;GO:0017119//Golgi transport complex;GO:0005789//endoplasmic reticulum membrane	GO:0060628//regulation of ER to Golgi vesicle-mediated transport;GO:1902902//negative regulation of autophagic vacuole assembly;GO:0051223//regulation of protein transport;GO:1901998//toxin transport;GO:0006890//retrograde vesicle-mediated transport, Golgi to ER;GO:0006904//vesicle docking involved in exocytosis;GO:0006892//post-Golgi vesicle-mediated transport;GO:0009636//response to toxic subst…	GO:0047485//protein N-terminus binding;GO:0019905//syntaxin binding	K12479//Endocytosis
767903	1137.35266566859	-1.32387350863904	3.31475192353876e-10	1.08854948905579e-08	Down	ATG12//autophagy related 12	GO:0034274//Atg12-Atg5-Atg16 complex;GO:0034045//pre-autophagosomal structure membrane	GO:0000045//autophagic vacuole assembly;GO:0044804//nucleophagy;GO:0000422//mitochondrion degradation;GO:0006995//cellular response to nitrogen starvation;GO:0045087//innate immune response;GO:0006501//C-terminal protein lipidation	GO:0019776//Atg8 ligase activity	K08336//Regulation of autophagy;FoxO signaling pathway;RIG-I-like receptor signaling pathway
768227	634.168133037927	-1.36378505246669	3.37272452132377e-10	1.10579521441848e-08	Down	DNAJC24//DnaJ (Hsp40) homolog%2C subfamily C%2C member 24	GO:0005856//cytoskeleton;GO:0005737//cytoplasm	GO:0055114//oxidation-reduction process;GO:0032781//positive regulation of ATPase activity;GO:0017183//peptidyl-diphthamide biosynthetic process from peptidyl-histidine	GO:0008270//zinc ion binding;GO:0008198//ferrous iron binding;GO:0001671//ATPase activator activity	-
524909	146.946251455684	1.69163684016741	3.47896839491118e-10	1.13878606813716e-08	Up	GLIS3	GO:0005654//nucleoplasm;GO:0005794//Golgi apparatus	GO:0045944//positive regulation of transcription from RNA polymerase II promoter;GO:0000122//negative regulation of transcription from RNA polymerase II promoter	GO:0003677//DNA binding;GO:0003700//sequence-specific DNA binding transcription factor activity;GO:0046872//metal ion binding	-
101905202	162.861447493209	2.94575280275292	3.49063876539433e-10	1.14076326878097e-08	Up	SOX12	-	-	-	-
618257	104.745745179233	2.36672516801783	3.52732442463383e-10	1.15089609487811e-08	Up	SORCS2	GO:0016021//integral component of membrane	-	-	K12388//Lysosome;Neurotrophin signaling pathway
538456	175.056891668005	1.31799384858152	3.53664142951321e-10	1.15208084637937e-08	Up	ZBTB22	GO:0005634//nucleus	-	GO:0046872//metal ion binding;GO:0003677//DNA binding	-
613639	1356.22860469768	-1.46507384685873	3.7493277123835e-10	1.21744996968453e-08	Down	TSPAN12//tetraspanin 12	GO:0005887//integral component of plasma membrane	GO:0045765//regulation of angiogenesis;GO:0010842//retina layer formation;GO:0007166//cell surface receptor signaling pathway	GO:0042813//Wnt-activated receptor activity	-
508868	699.187330536168	1.46091531451276	3.91326156514935e-10	1.2686480933289e-08	Up	RBM15B//RNA binding motif protein 15B	-	-	-	-
101906754	115.619285880089	-1.44644294188219	3.9638524673868e-10	1.28299646476344e-08	Down	LOC101906754	-	-	-	-
528870	153.42869926416	1.91003425476561	4.06414632083365e-10	1.31336096894308e-08	Up	NAV3//neuron navigator 3	GO:0005635//nuclear envelope	-	GO:0005524//ATP binding	-
515756	939.380729107848	1.27566721818291	4.16351832259407e-10	1.34333134159874e-08	Up	EPHB4//EPH receptor B4	-	-	-	K05113//Axon guidance;K05463//Axon guidance
281867	48.4386094400194	3.49009270329327	4.18416388754328e-10	1.34784624307475e-08	Up	INHBA//inhibin%2C beta A	GO:0043509//activin A complex;GO:0043512//inhibin A complex;GO:0005623//cell	GO:0060021//palate development;GO:0046881//positive regulation of follicle-stimulating hormone secretion;GO:0045578//negative regulation of B cell differentiation;GO:0042701//progesterone secretion;GO:0061029//eyelid development in camera-type eye;GO:0042476//odontogenesis;GO:0060395//SMAD protein signal transduction;GO:0008584//male gonad development;GO:0043408//regulation of MAPK cascade;GO:004…	GO:0070699//type II activin receptor binding;GO:0008083//growth factor activity;GO:0017046//peptide hormone binding;GO:0005160//transforming growth factor beta receptor binding;GO:0046982//protein heterodimerization activity;GO:0005179//hormone activity;GO:0042802//identical protein binding;GO:0005125//cytokine activity;GO:0034711//inhibin binding	K04667//Signaling pathways regulating pluripotency of stem cells;TGF-beta signaling pathway
100848864	199.200275599354	1.56402602000316	4.21271491401829e-10	1.35312435753884e-08	Up	LOC100848864	-	-	-	-
508692	305.660071150229	4.16001585174166	4.220583328223e-10	1.35312435753884e-08	Up	OSR2//odd-skipped related transciption factor 2	GO:0005634//nucleus	GO:0061029//eyelid development in camera-type eye;GO:0042476//odontogenesis;GO:0042733//embryonic digit morphogenesis;GO:0002062//chondrocyte differentiation;GO:0033687//osteoblast proliferation;GO:0001656//metanephros development;GO:0060349//bone morphogenesis;GO:2000543//positive regulation of gastrulation;GO:0060021//palate development;GO:0000122//negative regulation of transcription from RNA …	GO:0001228//RNA polymerase II transcription regulatory region sequence-specific DNA binding transcription factor activity involved in positive regulation of transcription;GO:0005515//protein binding;GO:0046872//metal ion binding;GO:0000977//RNA polymerase II regulatory region sequence-specific DNA binding	-
526535	526.071372674731	-2.10905933471207	4.21586115601704e-10	1.35312435753884e-08	Down	SQLE//squalene epoxidase	GO:0016021//integral component of membrane	GO:0055114//oxidation-reduction process	GO:0050660//flavin adenine dinucleotide binding;GO:0004506//squalene monooxygenase activity	K00511//Biosynthesis of secondary metabolites;Biosynthesis of antibiotics;Sesquiterpenoid and triterpenoid biosynthesis;Metabolic pathways;Steroid biosynthesis
532704	405.899153743333	-1.56320006770727	4.54708242929817e-10	1.45549738044928e-08	Down	TBC1D7//TBC1 domain family%2C member 7	GO:0016023//cytoplasmic membrane-bounded vesicle;GO:0036064//ciliary basal body	GO:0032007//negative regulation of TOR signaling;GO:0070848//response to growth factor;GO:0031398//positive regulation of protein ubiquitination;GO:1902018//negative regulation of cilium assembly	GO:0017137//Rab GTPase binding;GO:0005096//GTPase activator activity	-
786156	85.8552428939328	-3.67641126681778	4.67043864871766e-10	1.49262504574633e-08	Down	CCL1	GO:0005576//extracellular region	GO:0060326//cell chemotaxis;GO:0006955//immune response	GO:0008009//chemokine activity	K05514//Chemokine signaling pathway
107133090	51.214334022108	-3.0915837212586	4.68128015180557e-10	1.49373383363597e-08	Down	LOC107133090	-	-	-	-
514695	119.640790861375	2.04823614142022	4.82662600066132e-10	1.53769018907861e-08	Up	NECAB3//N-terminal EF-hand calcium binding protein 3	GO:0005789//endoplasmic reticulum membrane;GO:0000137//Golgi cis cisterna	GO:0042984//regulation of amyloid precursor protein biosynthetic process	GO:0005509//calcium ion binding	-
534859	54.5161967968543	2.24885014040397	4.91104632589201e-10	1.56163045938437e-08	Up	B3GNT8//UDP-GlcNAc:betaGal beta-1%2C3-N-acetylglucosaminyltransferase 8	GO:0005794//Golgi apparatus;GO:0070062//extracellular vesicular exosome;GO:0016021//integral component of membrane	GO:0006486//protein glycosylation;GO:0055114//oxidation-reduction process;GO:0030311//poly-N-acetyllactosamine biosynthetic process	GO:0016262//protein N-acetylglucosaminyltransferase activity;GO:0008378//galactosyltransferase activity;GO:0016624//oxidoreductase activity, acting on the aldehyde or oxo group of donors, disulfide as acceptor	-
539811	60.7498574205376	1.97369494779893	4.91718602846327e-10	1.56163045938437e-08	Up	VPS37D//vacuolar protein sorting 37 homolog D (S. cerevisiae)	GO:0031902//late endosome membrane;GO:0000813//ESCRT I complex;GO:0070062//extracellular vesicular exosome	GO:0019068//virion assembly;GO:0075733//intracellular transport of virus;GO:0016197//endosomal transport;GO:0061024//membrane organization;GO:0019082//viral protein processing;GO:0015031//protein transport	-	K12185//Endocytosis
529410	416.651085035081	-1.15699004148515	4.94901431172742e-10	1.56927899818812e-08	Down	POLR3F//polymerase (RNA) III (DNA directed) polypeptide F%2C 39 kDa	GO:0005666//DNA-directed RNA polymerase III complex;GO:0005829//cytosol	GO:0006385//transcription elongation from RNA polymerase III promoter;GO:0045089//positive regulation of innate immune response;GO:0006386//termination of RNA polymerase III transcription;GO:0006359//regulation of transcription from RNA polymerase III promoter;GO:0032728//positive regulation of interferon-beta production;GO:0051607//defense response to virus	GO:0003677//DNA binding;GO:0005515//protein binding;GO:0001056//RNA polymerase III activity	K03025//Pyrimidine metabolism;RNA polymerase;Purine metabolism;Epstein-Barr virus infection;Cytosolic DNA-sensing pathway;Metabolic pathways
785475	711.955922109485	1.95019013016725	4.96802994056435e-10	1.57284722899554e-08	Up	CDH11//cadherin 11%2C type 2%2C OB-cadherin (osteoblast)	GO:0016021//integral component of membrane;GO:0005737//cytoplasm;GO:0070062//extracellular vesicular exosome;GO:0005886//plasma membrane	GO:0007156//homophilic cell adhesion via plasma membrane adhesion molecules;GO:0021957//corticospinal tract morphogenesis	GO:0005509//calcium ion binding	-
507292	1139.68635581882	-1.15198051090108	5.12831462225998e-10	1.6210594520473e-08	Down	COMMD8	-	-	-	-
519266	684.559355041271	1.93674568605955	5.22338278923287e-10	1.64853866161116e-08	Up	IGSF8//immunoglobulin superfamily%2C member 8	GO:0016021//integral component of membrane;GO:0070062//extracellular vesicular exosome	-	-	-
614671	501.108602433476	1.96264823774775	5.26897032047014e-10	1.66034022757957e-08	Up	C1QTNF5//C1q and tumor necrosis factor related protein 5	GO:0070062//extracellular vesicular exosome;GO:0005581//collagen trimer	-	-	K07296//Adipocytokine signaling pathway;PPAR signaling pathway;AMPK signaling pathway;Type II diabetes mellitus;Non-alcoholic fatty liver disease (NAFLD)
533336	1654.64412673106	-1.07749927590146	5.37377549291502e-10	1.69073663101621e-08	Down	HERC4//HECT and RLD domain containing E3 ubiquitin protein ligase 4	GO:0005737//cytoplasm	GO:0007283//spermatogenesis;GO:0016567//protein ubiquitination	GO:0061630//ubiquitin protein ligase activity;GO:0016874//ligase activity	K10615//Ubiquitin mediated proteolysis
538627	1184.49966668011	-5.37607826371547	5.82908450457051e-10	1.83114589506368e-08	Down	WNT16//wingless-type MMTV integration site family%2C member 16	GO:0005578//proteinaceous extracellular matrix;GO:0005615//extracellular space;GO:0005737//cytoplasm	GO:0046330//positive regulation of JNK cascade;GO:0090399//replicative senescence;GO:0030216//keratinocyte differentiation;GO:0046849//bone remodeling;GO:0014068//positive regulation of phosphatidylinositol 3-kinase signaling;GO:0060317//cardiac epithelial to mesenchymal transition;GO:0010628//positive regulation of gene expression;GO:0043616//keratinocyte proliferation;GO:0060548//negative regul…	GO:0005102//receptor binding	K01558//Proteoglycans in cancer;Transcriptional misregulation in cancer;Hedgehog signaling pathway;Signaling pathways regulating pluripotency of stem cells;Basal cell carcinoma;Melanogenesis;Wnt signaling pathway;HTLV-I infection;Hippo signaling pathway;Pathways in cancer
523615	1292.78765839689	2.02378872298035	6.06616665398897e-10	1.89973212895092e-08	Up	MIDN	GO:0005829//cytosol;GO:0005730//nucleolus	-	-	-
107131517	89.12497991529	-2.15316553107312	6.09763774133868e-10	1.90664098634266e-08	Down	LOC107131517	-	-	-	-
282181	11.5457412191941	4.77371809283318	6.18118858885033e-10	1.92978803062073e-08	Up	CHRNB4//cholinergic receptor%2C nicotinic%2C beta 4 (neuronal)	GO:0005892//acetylcholine-gated channel complex;GO:0030054//cell junction;GO:0043005//neuron projection;GO:0045211//postsynaptic membrane	GO:0001508//action potential;GO:0007271//synaptic transmission, cholinergic;GO:0051971//positive regulation of transmission of nerve impulse;GO:0007626//locomotory behavior;GO:0098655//cation transmembrane transport;GO:0035095//behavioral response to nicotine;GO:0060084//synaptic transmission involved in micturition;GO:0006940//regulation of smooth muscle contraction;GO:0007165//signal transducti…	GO:0015464//acetylcholine receptor activity;GO:0004889//acetylcholine-activated cation-selective channel activity;GO:0042166//acetylcholine binding	K04815//Neuroactive ligand-receptor interaction;Cholinergic synapse
616400	76.4848672137591	-2.23126950620685	6.34152986931272e-10	1.97680120326176e-08	Down	LOC616400	-	-	-	-
107131139	619.200481728459	-1.48079487692664	6.38380436881915e-10	1.98692233672832e-08	Down	LOC107131139	GO:0016020//membrane	GO:0007010//cytoskeleton organization;GO:0022604//regulation of cell morphogenesis	GO:0044822//poly(A) RNA binding	-
613660	26.4415997096868	-4.73027766619825	6.42349679311813e-10	1.99621000033987e-08	Down	LOC613660	GO:0005783//endoplasmic reticulum	GO:0060628//regulation of ER to Golgi vesicle-mediated transport;GO:0071786//endoplasmic reticulum tubular network organization	-	K08507//SNARE interactions in vesicular transport
767827	8508.70097543783	1.73066097927387	6.73689496791928e-10	2.09039763920338e-08	Up	C1S//complement component 1%2C s subcomponent	GO:0070062//extracellular vesicular exosome;GO:0072562//blood microparticle	GO:0045087//innate immune response;GO:0006508//proteolysis;GO:0006958//complement activation, classical pathway	GO:0042802//identical protein binding;GO:0005509//calcium ion binding;GO:0004252//serine-type endopeptidase activity	K01331//Systemic lupus erythematosus;Complement and coagulation cascades;Staphylococcus aureus infection;Pertussis
513939	394.706736616374	1.47560584222677	6.91381345208711e-10	2.13874333078151e-08	Up	GSDMD//gasdermin D	-	GO:0031668//cellular response to extracellular stimulus	-	-
540595	530.333232701038	3.60973807980147	6.91039398965289e-10	2.13874333078151e-08	Up	BMP7//bone morphogenetic protein 7	GO:0005615//extracellular space	GO:0040007//growth;GO:0045669//positive regulation of osteoblast differentiation;GO:0045746//negative regulation of Notch signaling pathway;GO:0043401//steroid hormone mediated signaling pathway;GO:0045839//negative regulation of mitosis;GO:0072125//negative regulation of glomerular mesangial cell proliferation;GO:0060395//SMAD protein signal transduction;GO:0010800//positive regulation of peptid…	GO:0005125//cytokine activity;GO:0070700//BMP receptor binding;GO:0005160//transforming growth factor beta receptor binding;GO:0008083//growth factor activity	K16621//Cytokine-cytokine receptor interaction;TGF-beta signaling pathway;Hippo signaling pathway
511060	2577.18860257013	-3.8177339713235	7.01210608591898e-10	2.16584288891601e-08	Down	EXTL1//exostosin-like glycosyltransferase 1	GO:0016021//integral component of membrane	GO:0006486//protein glycosylation;GO:0015012//heparan sulfate proteoglycan biosynthetic process;GO:0006024//glycosaminoglycan biosynthetic process	-	K02368//Metabolic pathways;Glycosaminoglycan biosynthesis - heparan sulfate / heparin
514525	569.1501595009	-1.4006912798503	7.05947857726849e-10	2.1771560872544e-08	Down	CBS//cystathionine-beta-synthase	GO:0005737//cytoplasm	GO:0060135//maternal process involved in female pregnancy;GO:0001974//blood vessel remodeling;GO:0019343//cysteine biosynthetic process via cystathionine;GO:0006535//cysteine biosynthetic process from serine;GO:0001958//endochondral ossification;GO:0050880//regulation of blood vessel size;GO:0043506//regulation of JUN kinase activity;GO:0051593//response to folic acid;GO:0050667//homocysteine met…	GO:0020037//heme binding;GO:0004122//cystathionine beta-synthase activity;GO:0030170//pyridoxal phosphate binding	K01697//Cysteine and methionine metabolism;Metabolic pathways;Biosynthesis of antibiotics;Biosynthesis of amino acids;Glycine, serine and threonine metabolism
101907348	29.1141157555084	3.06605362803015	7.10101080675008e-10	2.18663648885061e-08	Up	LOC101907348	-	-	-	-
613582	297.722436783888	1.67089994052975	7.23968158115284e-10	2.22595490435992e-08	Up	CDR2L//cerebellar degeneration-related protein 2-like	-	-	-	-
100138748	1610.75505742382	-1.46394253138026	7.27747323759104e-10	2.23418428394045e-08	Down	THOC1//THO complex 1	GO:0000445//THO complex part of transcription export complex;GO:0005654//nucleoplasm;GO:0045171//intercellular bridge;GO:0005737//cytoplasm	GO:2000002//negative regulation of DNA damage checkpoint;GO:0048297//negative regulation of isotype switching to IgA isotypes;GO:0007165//signal transduction;GO:0031297//replication fork processing;GO:0046784//viral mRNA export from host cell nucleus;GO:0006915//apoptotic process;GO:0032786//positive regulation of DNA-templated transcription, elongation	-	K12878//RNA transport;Spliceosome
513065	871.489415312194	-1.74123049071716	7.30585199219067e-10	2.23950337467122e-08	Down	TAF13//TAF13 RNA polymerase II%2C TATA box binding protein (TBP)-associated factor%2C 18kDa	GO:0005730//nucleolus;GO:0005669//transcription factor TFIID complex	GO:0016032//viral process;GO:0006368//transcription elongation from RNA polymerase II promoter;GO:0006367//transcription initiation from RNA polymerase II promoter;GO:0006413//translational initiation;GO:0006357//regulation of transcription from RNA polymerase II promoter	GO:0046982//protein heterodimerization activity;GO:0003700//sequence-specific DNA binding transcription factor activity;GO:0003677//DNA binding;GO:0003712//transcription cofactor activity;GO:0008022//protein C-terminus binding;GO:0003743//translation initiation factor activity	K03127//Herpes simplex infection;Basal transcription factors
786948	745.924169689103	3.23666596076475	7.38728429479461e-10	2.25763430439108e-08	Up	LOC786948	GO:0005576//extracellular region	GO:0006508//proteolysis	GO:0004252//serine-type endopeptidase activity	-
281912	1203.69287777495	2.46752874191074	7.5314555092191e-10	2.2982281856596e-08	Up	MFAP2//microfibrillar-associated protein 2	GO:0001527//microfibril	GO:0048048//embryonic eye morphogenesis;GO:0048050//post-embryonic eye morphogenesis;GO:0030220//platelet formation	GO:0001968//fibronectin binding;GO:0070051//fibrinogen binding	K10989//Primary immunodeficiency;Intestinal immune network for IgA production
541175	1678.93444489161	-2.31531269681509	7.60480515294319e-10	2.31364207220623e-08	Down	DUSP10//dual specificity phosphatase 10	GO:0005654//nucleoplasm;GO:0005794//Golgi apparatus	GO:0035335//peptidyl-tyrosine dephosphorylation;GO:0032496//response to lipopolysaccharide;GO:0043508//negative regulation of JUN kinase activity;GO:0002819//regulation of adaptive immune response;GO:0090335//regulation of brown fat cell differentiation;GO:0060266//negative regulation of respiratory burst involved in inflammatory response;GO:0048709//oligodendrocyte differentiation;GO:0000188//in…	GO:0017017//MAP kinase tyrosine/serine/threonine phosphatase activity;GO:0004725//protein tyrosine phosphatase activity	K04459//MAPK signaling pathway
529391	150.502928814003	2.37637070977184	7.61903059946681e-10	2.31449472273458e-08	Up	SYT15//synaptotagmin XV	-	-	-	K00253//Valine, leucine and isoleucine degradation;Metabolic pathways;K15290//Synaptic vesicle cycle
509302	982.76849266035	-1.85710790729916	7.79195430313018e-10	2.36190689127047e-08	Down	DNAJC21//DnaJ (Hsp40) homolog%2C subfamily C%2C member 21	-	-	GO:0008270//zinc ion binding;GO:0044822//poly(A) RNA binding	-
540311	1635.05740994575	1.32665633976173	7.79841925900673e-10	2.36190689127047e-08	Up	HNRNPA0	GO:0030529//ribonucleoprotein complex;GO:0005654//nucleoplasm	GO:0070935//3'-UTR-mediated mRNA stabilization;GO:0000398//mRNA splicing, via spliceosome;GO:0032496//response to lipopolysaccharide;GO:0006954//inflammatory response	GO:0000166//nucleotide binding;GO:0019901//protein kinase binding;GO:0017091//AU-rich element binding;GO:0044822//poly(A) RNA binding	-
517240	341.634790378137	2.0155230351481	7.9133922831184e-10	2.38958501401706e-08	Up	CC2D2A	GO:0036038//TCTN-B9D complex	GO:0042384//cilium assembly;GO:0007224//smoothened signaling pathway	-	-
535067	153.484188809054	1.94163766314364	7.90230592374505e-10	2.38958501401706e-08	Up	SUFU//suppressor of fused homolog (Drosophila)	GO:0097546//ciliary base;GO:0005654//nucleoplasm;GO:0097542//ciliary tip;GO:0072372//primary cilium;GO:0005829//cytosol	GO:0042994//cytoplasmic sequestering of transcription factor;GO:1901621//negative regulation of smoothened signaling pathway involved in dorsal/ventral neural tube patterning;GO:0000122//negative regulation of transcription from RNA polymerase II promoter;GO:0001947//heart looping;GO:0021776//smoothened signaling pathway involved in spinal cord motor neuron cell fate specification;GO:0001501//ske…	GO:0004871//signal transducer activity;GO:0008134//transcription factor binding;GO:0008013//beta-catenin binding;GO:0003714//transcription corepressor activity;GO:0019901//protein kinase binding	K06229//Basal cell carcinoma;Pathways in cancer;Hedgehog signaling pathway
514230	240.725386004378	-1.60312123763708	8.0912860968665e-10	2.43966724545698e-08	Down	L2HGDH//L-2-hydroxyglutarate dehydrogenase	GO:0005739//mitochondrion;GO:0016021//integral component of membrane	GO:0044267//cellular protein metabolic process;GO:0055114//oxidation-reduction process	GO:0047545//2-hydroxyglutarate dehydrogenase activity	K00109//Butanoate metabolism
506264	2929.01902449168	1.29895263797707	8.11222159252395e-10	2.44234522894087e-08	Up	CRIM1//cysteine rich transmembrane BMP regulator 1 (chordin-like)	GO:0070062//extracellular vesicular exosome	GO:0010951//negative regulation of endopeptidase activity;GO:0001558//regulation of cell growth	GO:0030165//PDZ domain binding;GO:0005520//insulin-like growth factor binding;GO:0004867//serine-type endopeptidase inhibitor activity	K04657//TGF-beta signaling pathway
107131939	26.9001470795014	-5.82589452821039	8.53193741792047e-10	2.56489786293627e-08	Down	LOC107131939	-	-	-	-
535200	944.95410048349	1.05789929514654	8.81879828752094e-10	2.64720727261851e-08	Up	WIZ	GO:0005634//nucleus;GO:0070062//extracellular vesicular exosome;GO:0005730//nucleolus	GO:0010571//positive regulation of nuclear cell cycle DNA replication;GO:0070208//protein heterotrimerization;GO:0050821//protein stabilization	GO:0070984//SET domain binding;GO:0046872//metal ion binding	-
785843	26.4544336342742	-5.81664514288953	8.84147785588694e-10	2.65008911710031e-08	Down	LOC785843	-	-	-	-
767865	155.715037957514	1.57226943939508	8.92942584847633e-10	2.67249669928844e-08	Up	CBX4	GO:0035102//PRC1 complex;GO:0016607//nuclear speck	GO:0016568//chromatin modification;GO:0043066//negative regulation of apoptotic process;GO:0043687//post-translational protein modification;GO:0033554//cellular response to stress;GO:0016925//protein sumoylation;GO:0000122//negative regulation of transcription from RNA polymerase II promoter	GO:0043773//coenzyme F420-0 gamma-glutamyl ligase activity;GO:0008766//UDP-N-acetylmuramoylalanyl-D-glutamyl-2,6-diaminopimelate-D-alanyl-D-alanine ligase activity;GO:0043774//coenzyme F420-2 alpha-glutamyl ligase activity;GO:0051219//phosphoprotein binding;GO:0070737//protein-glycine ligase activity, elongating;GO:0018169//ribosomal S6-glutamic acid ligase activity;GO:0070736//protein-glycine li…	-
506318	2590.91167304179	-1.7369007525118	9.07447816054589e-10	2.71190378302331e-08	Down	-	-	-	-	-
107131974	77.7633289854639	-2.48902352420464	9.10042028317684e-10	2.71565118965728e-08	Down	LOC107131974	-	-	-	-
520552	132.464117422352	2.47443135895325	9.53206219319886e-10	2.84027417880287e-08	Up	GAL3ST4//galactose-3-O-sulfotransferase 4	GO:0016021//integral component of membrane;GO:0070062//extracellular vesicular exosome;GO:0032580//Golgi cisterna membrane	GO:0009058//biosynthetic process	GO:0001733//galactosylceramide sulfotransferase activity	-
281545	360.647333354983	3.4459734699609	9.77685921878696e-10	2.90893864157212e-08	Up	TPSB2//tryptase beta 2	GO:0005576//extracellular region	GO:0006508//proteolysis	GO:0004252//serine-type endopeptidase activity	-
100270792	790.856226648223	-2.09849026424767	1.00589144613538e-09	2.98847103835706e-08	Down	COX6B1//cytochrome c oxidase subunit VIb polypeptide 1 (ubiquitous)	GO:0045277//respiratory chain complex IV;GO:0005758//mitochondrial intermembrane space;GO:0005743//mitochondrial inner membrane	GO:0021762//substantia nigra development;GO:1902600//hydrogen ion transmembrane transport	GO:0004129//cytochrome-c oxidase activity	K02267//Oxidative phosphorylation;Parkinson's disease;Alzheimer's disease;Non-alcoholic fatty liver disease (NAFLD);Metabolic pathways;Cardiac muscle contraction;Huntington's disease
280904	520.569524832716	2.52344549992197	1.02045669612348e-09	3.0273050624969e-08	Up	PTN//pleiotrophin	GO:0031594//neuromuscular junction;GO:0048471//perinuclear region of cytoplasm;GO:0016020//membrane;GO:0005783//endoplasmic reticulum;GO:0005604//basement membrane;GO:0009986//cell surface	GO:0007507//heart development;GO:0034644//cellular response to UV;GO:0050680//negative regulation of epithelial cell proliferation;GO:0060253//negative regulation of glial cell proliferation;GO:0071456//cellular response to hypoxia;GO:0030336//negative regulation of cell migration;GO:0010976//positive regulation of neuron projection development;GO:0021549//cerebellum development;GO:0021794//thala…	GO:0008201//heparin binding;GO:0038085//vascular endothelial growth factor binding;GO:0008083//growth factor activity;GO:0035373//chondroitin sulfate proteoglycan binding	-
513785	837.762513697683	1.2489264233876	1.024034153205e-09	3.03347660997655e-08	Up	GABBR1//gamma-aminobutyric acid (GABA) B receptor%2C 1	GO:0038039//G-protein coupled receptor heterodimeric complex;GO:0042734//presynaptic membrane;GO:0045121//membrane raft;GO:0030054//cell junction;GO:0005615//extracellular space;GO:0031966//mitochondrial membrane;GO:0005576//extracellular region;GO:0043197//dendritic spine;GO:0030425//dendrite;GO:0042612//MHC class I protein complex;GO:0005737//cytoplasm;GO:0043198//dendritic shaft;GO:0005789//en…	GO:0032811//negative regulation of epinephrine secretion;GO:0002474//antigen processing and presentation of peptide antigen via MHC class I;GO:0045471//response to ethanol;GO:0060124//positive regulation of growth hormone secretion;GO:0050911//detection of chemical stimulus involved in sensory perception of smell;GO:0007155//cell adhesion;GO:0006955//immune response;GO:0007194//negative regulatio…	GO:0008134//transcription factor binding;GO:0005515//protein binding;GO:0005102//receptor binding;GO:0042605//peptide antigen binding;GO:0004984//olfactory receptor activity;GO:0004965//G-protein coupled GABA receptor activity	K04615//Estrogen signaling pathway;Morphine addiction;GABAergic synapse;Neuroactive ligand-receptor interaction;cAMP signaling pathway
107133406	26.2276822464844	-5.16208429169013	1.03177814792514e-09	3.05195457419842e-08	Down	LOC107133406	-	-	-	-
100848970	2195.63816461452	1.1146468735649	1.04756495507715e-09	3.09413427401941e-08	Up	TCF25	GO:0005634//nucleus	GO:0000122//negative regulation of transcription from RNA polymerase II promoter	GO:0003700//sequence-specific DNA binding transcription factor activity	K14206//Protein digestion and absorption
783541	25.5576843148474	-5.7873652117473	1.09095509577218e-09	3.21760293312023e-08	Down	LOC783541	-	-	-	-
107131206	577.351395855063	-1.1797960961668	1.11060514915421e-09	3.27079673432595e-08	Down	LOC107131206	GO:0032039//integrator complex	GO:0016180//snRNA processing	GO:0005515//protein binding	-
100336730	1011.3819622394	1.19207289259901	1.11332267443144e-09	3.27404122341507e-08	Up	MEF2D//myocyte enhancer factor 2D	GO:0005654//nucleoplasm;GO:0005737//cytoplasm	GO:0001649//osteoblast differentiation;GO:0002062//chondrocyte differentiation;GO:0001958//endochondral ossification;GO:0045944//positive regulation of transcription from RNA polymerase II promoter;GO:0035914//skeletal muscle cell differentiation;GO:0007512//adult heart development	GO:0042826//histone deacetylase binding;GO:0000977//RNA polymerase II regulatory region sequence-specific DNA binding;GO:0000981//sequence-specific DNA binding RNA polymerase II transcription factor activity;GO:0046983//protein dimerization activity;GO:0033613//activating transcription factor binding	K09262//cGMP-PKG signaling pathway
507986	1622.88007445907	-1.53619809830038	1.1238834348691e-09	3.30030813874169e-08	Down	MOCS2//molybdenum cofactor synthesis 2	GO:0005634//nucleus;GO:0019008//molybdopterin synthase complex;GO:0005829//cytosol	GO:0006777//Mo-molybdopterin cofactor biosynthetic process	GO:0000166//nucleotide binding;GO:0030366//molybdopterin synthase activity	K03635//Folate biosynthesis;Sulfur relay system;Metabolic pathways
537349	385.294477790984	-1.71957994088617	1.17701328761905e-09	3.45132318867399e-08	Down	DZIP3//DAZ interacting zinc finger protein 3	GO:0005737//cytoplasm	GO:0000209//protein polyubiquitination	GO:0004842//ubiquitin-protein transferase activity;GO:0044822//poly(A) RNA binding;GO:0031593//polyubiquitin binding;GO:0008270//zinc ion binding;GO:0019902//phosphatase binding	-
107131164	763.857291426309	2.23593518571027	1.19702341703651e-09	3.50492608034591e-08	Up	LOC107131164	-	-	-	-
787270	694.417035713614	-2.32268491221623	1.21272528091291e-09	3.54577772609776e-08	Down	THEM4//thioesterase superfamily member 4	GO:0005743//mitochondrial inner membrane;GO:0005758//mitochondrial intermembrane space;GO:0032587//ruffle membrane;GO:0005829//cytosol	GO:0006631//fatty acid metabolic process;GO:0043491//protein kinase B signaling;GO:1902108//regulation of mitochondrial membrane permeability involved in apoptotic process	GO:0016290//palmitoyl-CoA hydrolase activity	K16339//PI3K-Akt signaling pathway
540438	152.677308289199	1.44686681895075	1.27243598132542e-09	3.70965436742672e-08	Up	STOML1//stomatin (EPB72)-like 1	GO:0005886//plasma membrane;GO:0031410//cytoplasmic vesicle	GO:0060395//SMAD protein signal transduction;GO:1901586//negative regulation of acid-sensing ion channel activity	GO:0008200//ion channel inhibitor activity	-
533308	27.6497611524001	-5.80223188888322	1.27910769901559e-09	3.72374715480658e-08	Down	LOC533308//iron-sulfur cluster scaffold homolog (E. coli)-like	GO:0005759//mitochondrial matrix;GO:0005829//cytosol;GO:0005634//nucleus	GO:0009399//nitrogen fixation;GO:0006879//cellular iron ion homeostasis;GO:0044281//small molecule metabolic process;GO:0044571//[2Fe-2S] cluster assembly;GO:0097428//protein maturation by iron-sulfur cluster transfer	GO:0051537//2 iron, 2 sulfur cluster binding;GO:0032947//protein complex scaffold;GO:0036455//iron-sulfur transferase activity;GO:0008198//ferrous iron binding;GO:0051539//4 iron, 4 sulfur cluster binding	-
282021	2079.74631078574	3.09980658361641	1.28714435238699e-09	3.74176741292183e-08	Up	PTGIS//prostaglandin I2 (prostacyclin) synthase	GO:0005615//extracellular space;GO:0005634//nucleus;GO:0005901//caveola;GO:0005789//endoplasmic reticulum membrane;GO:0016021//integral component of membrane	GO:0045766//positive regulation of angiogenesis;GO:0045019//negative regulation of nitric oxide biosynthetic process;GO:0032088//negative regulation of NF-kappaB transcription factor activity;GO:0035360//positive regulation of peroxisome proliferator activated receptor signaling pathway;GO:0050728//negative regulation of inflammatory response;GO:0001516//prostaglandin biosynthetic process;GO:0055…	GO:0005506//iron ion binding;GO:0008116//prostaglandin-I synthase activity;GO:0020037//heme binding;GO:0016705//oxidoreductase activity, acting on paired donors, with incorporation or reduction of molecular oxygen;GO:0004497//monooxygenase activity	K01831//Arachidonic acid metabolism;Metabolic pathways
539611	750.845828806427	1.03880056700107	1.29703595273993e-09	3.76512069834046e-08	Up	RNF26	-	-	-	-
510844	1038.59236387184	1.62633125776048	1.31469906789666e-09	3.80577669597259e-08	Up	ZFHX3	GO:0005654//nucleoplasm;GO:0016604//nuclear body;GO:0005667//transcription factor complex;GO:0005730//nucleolus;GO:0005739//mitochondrion	GO:0045664//regulation of neuron differentiation;GO:0045663//positive regulation of myoblast differentiation;GO:0007050//cell cycle arrest;GO:0000122//negative regulation of transcription from RNA polymerase II promoter;GO:0007517//muscle organ development;GO:0045662//negative regulation of myoblast differentiation;GO:0045893//positive regulation of transcription, DNA-templated;GO:0071559//respon…	GO:0044212//transcription regulatory region DNA binding;GO:0019899//enzyme binding;GO:0001046//core promoter sequence-specific DNA binding;GO:0008270//zinc ion binding;GO:0043565//sequence-specific DNA binding;GO:0003705//RNA polymerase II distal enhancer sequence-specific DNA binding transcription factor activity	K09378//Signaling pathways regulating pluripotency of stem cells
527590	371.905289754888	2.70955596717661	1.31479798992242e-09	3.80577669597259e-08	Up	MMP23B//matrix metallopeptidase 23B	GO:0005789//endoplasmic reticulum membrane;GO:0031012//extracellular matrix;GO:0016021//integral component of membrane	GO:0006508//proteolysis;GO:0000003//reproduction	GO:0008270//zinc ion binding;GO:0004222//metalloendopeptidase activity	-
104976942	32.4190615048342	-4.5481679518574	1.33609202186559e-09	3.86189679701007e-08	Down	LOC104976942	-	-	-	-
511774	2524.57178904012	2.67729974216267	1.3737031923859e-09	3.95931352547982e-08	Up	C1QTNF1//C1q and tumor necrosis factor related protein 1	GO:0005581//collagen trimer;GO:0005615//extracellular space;GO:0005887//integral component of plasma membrane;GO:0005829//cytosol	GO:0070208//protein heterotrimerization;GO:0090331//negative regulation of platelet aggregation;GO:0051897//positive regulation of protein kinase B signaling;GO:2000860//positive regulation of aldosterone secretion;GO:0010628//positive regulation of gene expression;GO:0007204//positive regulation of cytosolic calcium ion concentration;GO:0010906//regulation of glucose metabolic process;GO:0051260…	GO:0005518//collagen binding	-
515576	1346.30394991636	1.42150843316663	1.38951814607574e-09	3.99920691417423e-08	Up	DCHS1	GO:0005622//intracellular;GO:0045177//apical part of cell;GO:0005886//plasma membrane;GO:0016021//integral component of membrane	GO:0036342//post-anal tail morphogenesis;GO:0035329//hippo signaling;GO:0001658//branching involved in ureteric bud morphogenesis;GO:0022008//neurogenesis;GO:0003007//heart morphogenesis;GO:0007157//heterophilic cell-cell adhesion via plasma membrane cell adhesion molecules;GO:0048565//digestive tract development;GO:0090102//cochlea development;GO:0007156//homophilic cell adhesion via plasma memb…	GO:0005509//calcium ion binding	K16507//Hippo signaling pathway - fly
100125301	1085.72014722646	1.04773260599281	1.42447418058957e-09	4.093999410937e-08	Up	PCDHGC3//protocadherin gamma subfamily C%2C 3	GO:0005886//plasma membrane;GO:0070062//extracellular vesicular exosome;GO:0016021//integral component of membrane	GO:0007156//homophilic cell adhesion via plasma membrane adhesion molecules;GO:0050808//synapse organization;GO:0016339//calcium-dependent cell-cell adhesion via plasma membrane cell adhesion molecules	GO:0005509//calcium ion binding	K05719//Platelet activation;Toxoplasmosis;ECM-receptor interaction;Small cell lung cancer;Pathways in cancer;Phagosome;Focal adhesion;Cell adhesion molecules (CAMs);PI3K-Akt signaling pathway;Rap1 signaling pathway;Pertussis;Dilated cardiomyopathy;Bacterial invasion of epithelial cells;Shigellosis;Proteoglycans in cancer;Arrhythmogenic right ventricular cardiomyopathy (ARVC);Leukocyte transendoth…
514062	1357.72991398208	1.02875675257043	1.43304899109689e-09	4.11281000815937e-08	Up	EHMT2//euchromatic histone-lysine N-methyltransferase 2	-	-	-	K11420//Lysine degradation
100847608	676.328401315416	-1.62162154193748	1.46522646067714e-09	4.19921054402265e-08	Down	CNTD1	-	GO:0007131//reciprocal meiotic recombination;GO:0007283//spermatogenesis	-	-
615958	140.084904974638	1.93298103066555	1.4864906739038e-09	4.25413475065521e-08	Up	SHROOM1//shroom family member 1	GO:0016460//myosin II complex	GO:0051017//actin filament bundle assembly;GO:0000902//cell morphogenesis	GO:0051015//actin filament binding	K18625//Tight junction
107131286	339.95395200456	-1.20023059310019	1.52889063381687e-09	4.36930635012657e-08	Down	LOC107131286	GO:0005615//extracellular space;GO:0016020//membrane	GO:1901532//regulation of hematopoietic progenitor cell differentiation;GO:0010595//positive regulation of endothelial cell migration;GO:0001569//patterning of blood vessels;GO:0002052//positive regulation of neuroblast proliferation;GO:0048469//cell maturation;GO:0050731//positive regulation of peptidyl-tyrosine phosphorylation;GO:0048739//cardiac muscle fiber development;GO:0001701//in utero em…	GO:0008201//heparin binding;GO:0008083//growth factor activity;GO:0050840//extracellular matrix binding;GO:0005125//cytokine activity;GO:0042803//protein homodimerization activity	K05448//HIF-1 signaling pathway;Proteoglycans in cancer;Rheumatoid arthritis;mTOR signaling pathway;Ras signaling pathway;MicroRNAs in cancer;Bladder cancer;Rap1 signaling pathway;VEGF signaling pathway;PI3K-Akt signaling pathway;Renal cell carcinoma;Cytokine-cytokine receptor interaction;Focal adhesion;Pathways in cancer;Pancreatic cancer;K06724//HTLV-I infection;Axon guidance
510465	547.954973913516	1.27764839362648	1.55593519772129e-09	4.44033225017307e-08	Up	CRTC1//CREB regulated transcription coactivator 1	-	-	-	K15309//HTLV-I infection
540514	67.1389888007051	3.00940146951858	1.59439903021362e-09	4.5437008650054e-08	Up	ARSJ	-	GO:0008152//metabolic process	GO:0008484//sulfuric ester hydrolase activity	-
617493	2019.06082972173	1.32684260309833	1.61230576188031e-09	4.5882779982049e-08	Up	AIF1L//allograft inflammatory factor 1-like	GO:0032587//ruffle membrane;GO:0070062//extracellular vesicular exosome;GO:0005737//cytoplasm;GO:0005884//actin filament;GO:0005925//focal adhesion	-	GO:0051015//actin filament binding;GO:0005509//calcium ion binding	-
100848673	1008.80348003125	1.98712578580453	1.66317552856053e-09	4.72640428607202e-08	Up	LOC100848673	-	-	-	-
541223	117.20065681395	1.93594682656623	1.7080473271563e-09	4.84034334864907e-08	Up	ASPHD2	GO:0016020//membrane	GO:0018193//peptidyl-amino acid modification	-	-
523885	1044.31001956364	-1.40669669826882	1.7261000457741e-09	4.88467026920039e-08	Down	TMEM135//transmembrane protein 135	GO:0016021//integral component of membrane;GO:0005777//peroxisome	-	-	K02354//Proteoglycans in cancer;Signaling pathways regulating pluripotency of stem cells;Basal cell carcinoma;Melanogenesis;Wnt signaling pathway;HTLV-I infection;Pathways in cancer;Hippo signaling pathway
282119	6490.42706357157	-1.52511217299434	1.76305032928279e-09	4.98227695563847e-08	Down	VDAC1//voltage-dependent anion channel 1	GO:0005886//plasma membrane;GO:0042645//mitochondrial nucleoid;GO:0005634//nucleus;GO:0043209//myelin sheath;GO:0046930//pore complex;GO:0005743//mitochondrial inner membrane;GO:0005741//mitochondrial outer membrane;GO:0070062//extracellular vesicular exosome	GO:1903146//regulation of mitochondrion degradation;GO:0006915//apoptotic process;GO:0007612//learning;GO:0007270//neuron-neuron synaptic transmission;GO:0030855//epithelial cell differentiation;GO:0006851//mitochondrial calcium ion transport;GO:0001662//behavioral fear response;GO:0016032//viral process	GO:0019901//protein kinase binding;GO:0032403//protein complex binding;GO:0015288//porin activity;GO:0000166//nucleotide binding;GO:0008308//voltage-gated anion channel activity;GO:0044325//ion channel binding	K05862//cGMP-PKG signaling pathway;Huntington's disease;HTLV-I infection;Calcium signaling pathway;Parkinson's disease;Influenza A
515569	1084.33602085275	-2.56668751866389	1.79175144123648e-09	5.04930009768201e-08	Down	EBP//emopamil binding protein (sterol isomerase)	GO:0016021//integral component of membrane;GO:0005783//endoplasmic reticulum	GO:0016126//sterol biosynthetic process;GO:0030097//hemopoiesis	GO:0000247//C-8 sterol isomerase activity;GO:0047750//cholestenol delta-isomerase activity	K01824//Metabolic pathways;Biosynthesis of secondary metabolites;Steroid biosynthesis
504350	587.432738956769	-2.67386862414022	1.86415693323139e-09	5.24604830293534e-08	Down	ENPEP//glutamyl aminopeptidase (aminopeptidase A)	GO:0016324//apical plasma membrane;GO:0070062//extracellular vesicular exosome;GO:0005903//brush border;GO:0031410//cytoplasmic vesicle;GO:0016021//integral component of membrane;GO:0009897//external side of plasma membrane;GO:0005765//lysosomal membrane	GO:0043171//peptide catabolic process;GO:0003081//regulation of systemic arterial blood pressure by renin-angiotensin;GO:0001525//angiogenesis;GO:0006508//proteolysis;GO:0016477//cell migration;GO:0008283//cell proliferation;GO:0032835//glomerulus development	GO:0008270//zinc ion binding;GO:0042277//peptide binding;GO:0070006//metalloaminopeptidase activity	K11141//Renin-angiotensin system
539052	2084.17916671302	-1.0462630006595	1.86691826512277e-09	5.24653230068206e-08	Down	EIF3J//eukaryotic translation initiation factor 3%2C subunit J	GO:0016282//eukaryotic 43S preinitiation complex;GO:0005829//cytosol;GO:0033290//eukaryotic 48S preinitiation complex;GO:0005852//eukaryotic translation initiation factor 3 complex	GO:0002181//cytoplasmic translation;GO:0006446//regulation of translational initiation;GO:0001731//formation of translation preinitiation complex	GO:0003743//translation initiation factor activity;GO:0005515//protein binding	K03245//RNA transport
515444	884.085410928564	1.31574439558522	1.87346979878241e-09	5.25765167076582e-08	Up	ACAP3//ArfGAP with coiled-coil%2C ankyrin repeat and PH domains 3	-	GO:0043547//positive regulation of GTPase activity	GO:0046872//metal ion binding;GO:0005096//GTPase activator activity	K12489//Endocytosis
533414	131.022669977454	-1.57566443059267	1.88599658777179e-09	5.28548587295048e-08	Down	RAD54B//RAD54 homolog B (S. cerevisiae)	-	GO:0000724//double-strand break repair via homologous recombination	GO:0005524//ATP binding;GO:0015616//DNA translocase activity	K10877//Homologous recombination
508268	30.1770511896752	2.3506867338502	1.94521794327366e-09	5.44392347605123e-08	Up	CLDN11//claudin 11	GO:0005923//tight junction;GO:0045178//basal part of cell;GO:0005886//plasma membrane;GO:0016021//integral component of membrane;GO:0070062//extracellular vesicular exosome;GO:0043209//myelin sheath	GO:0008366//axon ensheathment;GO:0007283//spermatogenesis;GO:0007155//cell adhesion	GO:0005198//structural molecule activity	K06087//Leukocyte transendothelial migration;Tight junction;Hepatitis C;Cell adhesion molecules (CAMs)
100551513	739.849895402638	1.75368810091295	1.94919419299317e-09	5.44752727426589e-08	Up	TNFSF12//tumor necrosis factor (ligand) superfamily%2C member 12	GO:0048471//perinuclear region of cytoplasm;GO:0016020//membrane;GO:0005576//extracellular region	GO:0006955//immune response;GO:2001238//positive regulation of extrinsic apoptotic signaling pathway;GO:0045732//positive regulation of protein catabolic process	GO:0005164//tumor necrosis factor receptor binding	K05474//Cytokine-cytokine receptor interaction
282855	4580.62494606527	-2.12268729097463	1.95517482539408e-09	5.45671519450893e-08	Down	PCK1//phosphoenolpyruvate carboxykinase 1 (soluble)	GO:0070062//extracellular vesicular exosome;GO:0005829//cytosol	GO:0051365//cellular response to potassium ion starvation;GO:0006475//internal protein amino acid acetylation;GO:0032868//response to insulin;GO:0016310//phosphorylation;GO:0046327//glycerol biosynthetic process from pyruvate;GO:0006094//gluconeogenesis;GO:0061402//positive regulation of transcription from RNA polymerase II promoter in response to acidic pH	GO:0000287//magnesium ion binding;GO:0004613//phosphoenolpyruvate carboxykinase (GTP) activity;GO:0016301//kinase activity;GO:0030145//manganese ion binding;GO:0031406//carboxylic acid binding;GO:0005525//GTP binding	K01596//Glucagon signaling pathway;Biosynthesis of antibiotics;Insulin signaling pathway;Microbial metabolism in diverse environments;PPAR signaling pathway;Citrate cycle (TCA cycle);Proximal tubule bicarbonate reclamation;Metabolic pathways;Pyruvate metabolism;Insulin resistance;Biosynthesis of secondary metabolites;AMPK signaling pathway;Glycolysis / Gluconeogenesis;FoxO signaling pathway;PI3K-…
100313322	29.6280075120356	2.46680960934824	1.97438883371651e-09	5.50276018552461e-08	Up	microRNA mir-1281	-	-	-	-
523157	114.98100976003	2.07854715468108	1.99875784184977e-09	5.56302629004945e-08	Up	NOXA1//NADPH oxidase activator 1	GO:0043020//NADPH oxidase complex	GO:0043085//positive regulation of catalytic activity;GO:0060263//regulation of respiratory burst;GO:0010310//regulation of hydrogen peroxide metabolic process;GO:0006801//superoxide metabolic process	GO:0048365//Rac GTPase binding;GO:0017124//SH3 domain binding;GO:0016176//superoxide-generating NADPH oxidase activator activity	K08010//Leukocyte transendothelial migration;Phagosome;Leishmaniasis;Osteoclast differentiation
281903	2168.58843883178	2.24896363075065	2.02854572370083e-09	5.63816265614296e-08	Up	LOXL1//lysyl oxidase-like 1	GO:0031012//extracellular matrix;GO:0005615//extracellular space	GO:0055114//oxidation-reduction process	GO:0016641//oxidoreductase activity, acting on the CH-NH2 group of donors, oxygen as acceptor;GO:0005507//copper ion binding	-
526736	266.563112681669	3.72281518777369	2.03131908942077e-09	5.63816265614296e-08	Up	KLK10//kallikrein-related peptidase 10	GO:0005576//extracellular region	GO:0006508//proteolysis;GO:0007049//cell cycle	GO:0004252//serine-type endopeptidase activity	-
781458	182.638547506674	2.455758820908	2.04878908485575e-09	5.67887338404203e-08	Up	KLHL42//kelch-like family member 42	GO:0005819//spindle;GO:0005737//cytoplasm;GO:0031463//Cul3-RING ubiquitin ligase complex	GO:0043161//proteasome-mediated ubiquitin-dependent protein catabolic process;GO:0007067//mitotic nuclear division;GO:0051301//cell division;GO:0032886//regulation of microtubule-based process;GO:0000209//protein polyubiquitination	GO:0005515//protein binding;GO:0004842//ubiquitin-protein transferase activity	-
781772	2408.31183057688	-3.24336652682318	2.06938114262873e-09	5.72811485135837e-08	Down	FAM25A	-	-	-	-
505839	971.805009030121	1.09368556641173	2.12296392254798e-09	5.86841678017288e-08	Up	USP20//ubiquitin specific peptidase 20	GO:0005813//centrosome;GO:0048471//perinuclear region of cytoplasm	GO:0061136//regulation of proteasomal protein catabolic process;GO:0006897//endocytosis;GO:0070536//protein K63-linked deubiquitination;GO:0043161//proteasome-mediated ubiquitin-dependent protein catabolic process;GO:0008277//regulation of G-protein coupled receptor protein signaling pathway;GO:0071108//protein K48-linked deubiquitination	GO:0004197//cysteine-type endopeptidase activity;GO:0004843//ubiquitin-specific protease activity;GO:0008270//zinc ion binding;GO:0001664//G-protein coupled receptor binding	-
104970930	28.9067745396014	-3.23681247908217	2.16893509076747e-09	5.98732463339652e-08	Down	ZNF25	GO:0005622//intracellular	GO:0006355//regulation of transcription, DNA-templated	GO:0003676//nucleic acid binding	-
533883	834.56008930259	1.43881719770804	2.17875289637949e-09	6.00624369883555e-08	Up	KIAA1671	-	-	-	-
531419	266.824661128414	1.32807043558015	2.21723059705494e-09	6.10401173335967e-08	Up	CASP2//caspase 2%2C apoptosis-related cysteine peptidase	GO:0005737//cytoplasm;GO:0005634//nucleus	GO:2001235//positive regulation of apoptotic signaling pathway;GO:0035234//ectopic germ cell programmed cell death;GO:0006977//DNA damage response, signal transduction by p53 class mediator resulting in cell cycle arrest;GO:0006919//activation of cysteine-type endopeptidase activity involved in apoptotic process;GO:0008630//intrinsic apoptotic signaling pathway in response to DNA damage;GO:009719…	GO:0019904//protein domain specific binding;GO:0097199//cysteine-type endopeptidase activity involved in apoptotic signaling pathway	-
104973965	553.40909325856	-3.77115428274826	2.2733854923188e-09	6.25011354753916e-08	Down	LOC104973965	-	-	-	-
786025	504.701877147275	1.59812678971121	2.32415350095826e-09	6.38102957133012e-08	Up	BAHCC1	GO:0005654//nucleoplasm;GO:0005677//chromatin silencing complex;GO:0000785//chromatin	GO:0006342//chromatin silencing;GO:0031507//heterochromatin assembly	GO:0003682//chromatin binding;GO:0000976//transcription regulatory region sequence-specific DNA binding	K00558//MicroRNAs in cancer;Metabolic pathways;Cysteine and methionine metabolism
101905706	24.0829195881389	-5.7038438454084	2.33394028129385e-09	6.39922841401569e-08	Down	LOC101905706	-	-	-	-
100847413	324.546551070482	-2.30118256285618	2.3421194203906e-09	6.40527600448255e-08	Down	LOC100847413	-	-	-	-
100848575	55.7212307282218	-2.85922082063876	2.34246842331535e-09	6.40527600448255e-08	Down	LOC100848575	GO:0009897//external side of plasma membrane;GO:0005887//integral component of plasma membrane	GO:0030101//natural killer cell activation;GO:0045954//positive regulation of natural killer cell mediated cytotoxicity;GO:0032729//positive regulation of interferon-gamma production;GO:0002223//stimulatory C-type lectin receptor signaling pathway	GO:0046983//protein dimerization activity;GO:0004888//transmembrane signaling receptor activity	K06541//Antigen processing and presentation;K06516//Antigen processing and presentation;Natural killer cell mediated cytotoxicity
526704	1202.13185841065	-2.51057774123338	2.4015605297712e-09	6.54918162237201e-08	Down	VNN1//vanin 1	GO:0005886//plasma membrane;GO:0031225//anchored component of membrane;GO:0070062//extracellular vesicular exosome	GO:0015939//pantothenate metabolic process;GO:0045087//innate immune response;GO:0002526//acute inflammatory response;GO:0033089//positive regulation of T cell differentiation in thymus;GO:0002544//chronic inflammatory response;GO:1902176//negative regulation of oxidative stress-induced intrinsic apoptotic signaling pathway	GO:0017159//pantetheine hydrolase activity	K08069//Pantothenate and CoA biosynthesis
525013	102.130490147695	3.13121824903104	2.40705362216946e-09	6.55533877585989e-08	Up	TPO	GO:0016021//integral component of membrane	GO:0006979//response to oxidative stress;GO:0055114//oxidation-reduction process;GO:0006590//thyroid hormone generation	GO:0004447//iodide peroxidase activity;GO:0020037//heme binding	K00431//Thyroid hormone synthesis;Metabolic pathways;Autoimmune thyroid disease;Tyrosine metabolism
513061	745.241621224535	-1.20385564069841	2.46402405406249e-09	6.70148394408245e-08	Down	ABCF2//ATP-binding cassette%2C sub-family F (GCN20)%2C member 2	GO:0016020//membrane;GO:0005739//mitochondrion	GO:0008152//metabolic process	GO:0016887//ATPase activity;GO:0005524//ATP binding	-
282162	806.291278987707	1.85437041116009	2.47410547899679e-09	6.71988273665321e-08	Up	CAMK2G//calcium/calmodulin-dependent protein kinase II gamma	GO:0005654//nucleoplasm;GO:0005886//plasma membrane;GO:0030666//endocytic vesicle membrane;GO:0005829//cytosol;GO:0097481//neuronal postsynaptic density;GO:0033017//sarcoplasmic reticulum membrane	GO:0006979//response to oxidative stress;GO:0060333//interferon-gamma-mediated signaling pathway;GO:0030073//insulin secretion;GO:0051924//regulation of calcium ion transport;GO:0014733//regulation of skeletal muscle adaptation;GO:0051259//protein oligomerization;GO:1901897//regulation of relaxation of cardiac muscle;GO:0048011//neurotrophin TRK receptor signaling pathway;GO:0006470//protein deph…	GO:0042803//protein homodimerization activity;GO:0005524//ATP binding;GO:0004723//calcium-dependent protein serine/threonine phosphatase activity;GO:0004683//calmodulin-dependent protein kinase activity;GO:0005516//calmodulin binding	K04515//Phototransduction - fly;Insulin secretion;Wnt signaling pathway;Tuberculosis;ErbB signaling pathway;Melanogenesis;Aldosterone synthesis and secretion;Amphetamine addiction;cAMP signaling pathway;HIF-1 signaling pathway;Long-term potentiation;Dopaminergic synapse;Olfactory transduction;Calcium signaling pathway;Inflammatory mediator regulation of TRP channels;Cholinergic synapse;Circadian …
617129	524.316903711613	-1.71669769993085	2.62166461284605e-09	7.11113365267559e-08	Down	MCUR1//mitochondrial calcium uniporter regulator 1	GO:0031305//integral component of mitochondrial inner membrane	GO:0051561//positive regulation of mitochondrial calcium ion concentration;GO:0006851//mitochondrial calcium ion transport;GO:0070509//calcium ion import	GO:0005515//protein binding	-
538483	1629.93530793438	1.47470079108641	2.63041310657059e-09	7.12532491515151e-08	Up	CIC	GO:0005634//nucleus	GO:0048286//lung alveolus development;GO:0000122//negative regulation of transcription from RNA polymerase II promoter	GO:0003682//chromatin binding	K04491//Arrhythmogenic right ventricular cardiomyopathy (ARVC);Basal cell carcinoma;Thyroid cancer;Endometrial cancer;Wnt signaling pathway;Melanogenesis;Adherens junction;Colorectal cancer;Hippo signaling pathway;Prostate cancer;Pathways in cancer;Acute myeloid leukemia
507166	1786.09184265411	-1.36199423648135	2.67436993310105e-09	7.23472411007923e-08	Down	KRCC1//lysine-rich coiled-coil 1	-	-	-	-
534475	307.730343831042	2.3118983026648	2.68102375082404e-09	7.24305376522624e-08	Up	RFX2//regulatory factor X%2C 2 (influences HLA class II expression)	GO:0005634//nucleus	GO:0006357//regulation of transcription from RNA polymerase II promoter	GO:0000978//RNA polymerase II core promoter proximal region sequence-specific DNA binding;GO:0003700//sequence-specific DNA binding transcription factor activity	-
509084	890.582678560198	1.45167034952143	2.69805204182347e-09	7.27935159406488e-08	Up	CAMKK2//calcium/calmodulin-dependent protein kinase kinase 2%2C beta	GO:0005737//cytoplasm	GO:0046777//protein autophosphorylation	GO:0005524//ATP binding;GO:0005509//calcium ion binding;GO:0004674//protein serine/threonine kinase activity	K07359//AMPK signaling pathway;Oxytocin signaling pathway;Alcoholism;Adipocytokine signaling pathway
282326	5305.31327802019	1.83594282502685	2.7255577006789e-09	7.3437832621218e-08	Up	HTRA1//HtrA serine peptidase 1	GO:0005615//extracellular space;GO:0070062//extracellular vesicular exosome;GO:0031012//extracellular matrix;GO:0005829//cytosol	GO:0050679//positive regulation of epithelial cell proliferation;GO:0097187//dentinogenesis;GO:0001558//regulation of cell growth;GO:0050687//negative regulation of defense response to virus;GO:0030512//negative regulation of transforming growth factor beta receptor signaling pathway;GO:0060718//chorionic trophoblast cell differentiation;GO:0030514//negative regulation of BMP signaling pathway;GO…	GO:0005520//insulin-like growth factor binding;GO:0004252//serine-type endopeptidase activity	-
509983	5582.15207458454	-1.94029957537061	2.75048222113175e-09	7.40109837510911e-08	Down	SUCLG1//succinate-CoA ligase%2C alpha subunit	GO:0005759//mitochondrial matrix;GO:0005743//mitochondrial inner membrane;GO:0005886//plasma membrane;GO:0005829//cytosol;GO:0070062//extracellular vesicular exosome	GO:0009142//nucleoside triphosphate biosynthetic process;GO:0006105//succinate metabolic process;GO:0006099//tricarboxylic acid cycle;GO:0006104//succinyl-CoA metabolic process	GO:0048037//cofactor binding;GO:0005525//GTP binding;GO:0004775//succinate-CoA ligase (ADP-forming) activity;GO:0044822//poly(A) RNA binding;GO:0004776//succinate-CoA ligase (GDP-forming) activity	K01899//Propanoate metabolism;Carbon metabolism;Citrate cycle (TCA cycle);Biosynthesis of secondary metabolites;Biosynthesis of antibiotics;Microbial metabolism in diverse environments;Metabolic pathways
782581	458.614861553866	1.4439426219601	2.75467257463663e-09	7.40254319725297e-08	Up	DEXI//Dexi homolog (mouse)	-	-	-	-
790164	192.401547646436	-2.11580989898247	2.78431178890927e-09	7.47228151879201e-08	Down	SLAMF7//SLAM family member 7	GO:0016021//integral component of membrane	-	GO:0004872//receptor activity	-
535329	214.062867417231	2.38349646370746	2.84404521224204e-09	7.62249260455664e-08	Up	BEND5//BEN domain containing 5	GO:0005794//Golgi apparatus	GO:0045892//negative regulation of transcription, DNA-templated	GO:0005515//protein binding	-
282516	646.314746035048	-1.26567870999804	2.86178537520006e-09	7.65990690519202e-08	Down	RAP1GDS1//RAP1%2C GTP-GDP dissociation stimulator 1	GO:0005783//endoplasmic reticulum;GO:0005739//mitochondrion;GO:0005829//cytosol;GO:0070062//extracellular vesicular exosome	GO:0051561//positive regulation of mitochondrial calcium ion concentration;GO:0043547//positive regulation of GTPase activity;GO:0007264//small GTPase mediated signal transduction;GO:0032471//negative regulation of endoplasmic reticulum calcium ion concentration	GO:0005096//GTPase activator activity	K08332//Regulation of autophagy;K15043//Influenza A
553098	1541.40385328382	1.56128826619101	2.89028920702451e-09	7.72599471144205e-08	Up	NFIC//nuclear factor I/C (CCAAT-binding transcription factor)	GO:0005730//nucleolus;GO:0005654//nucleoplasm	GO:0000122//negative regulation of transcription from RNA polymerase II promoter;GO:0006260//DNA replication;GO:0042475//odontogenesis of dentin-containing tooth;GO:0045944//positive regulation of transcription from RNA polymerase II promoter	GO:0000978//RNA polymerase II core promoter proximal region sequence-specific DNA binding;GO:0001077//RNA polymerase II core promoter proximal region sequence-specific DNA binding transcription factor activity involved in positive regulation of transcription	-
512512	115.04442380352	-1.81752383866476	2.90762346024989e-09	7.76209045475405e-08	Down	DNASE1L3//deoxyribonuclease I-like 3	GO:0005634//nucleus	GO:0010623//developmental programmed cell death;GO:0006309//apoptotic DNA fragmentation	GO:0005509//calcium ion binding;GO:0016888//endodeoxyribonuclease activity, producing 5'-phosphomonoesters;GO:0003677//DNA binding	-
538553	4694.81540064712	1.01435421890051	3.00067572112672e-09	7.99995940282496e-08	Up	PRRC2A//proline-rich coiled-coil 2A	GO:0043231//intracellular membrane-bounded organelle;GO:0016020//membrane;GO:0070062//extracellular vesicular exosome;GO:0005737//cytoplasm	-	GO:0044822//poly(A) RNA binding	-
614194	287.903302275579	1.12904346292061	3.12448924193135e-09	8.31910657293205e-08	Up	CTU2//cytosolic thiouridylase subunit 2 homolog (S. pombe)	GO:0043234//protein complex;GO:0005829//cytosol;GO:0005739//mitochondrion	GO:0002098//tRNA wobble uridine modification;GO:0034227//tRNA thio-modification;GO:0032447//protein urmylation	GO:0000049//tRNA binding;GO:0016779//nucleotidyltransferase activity	K14169//Sulfur relay system
107131445	23.8115088708944	-5.67572694011057	3.1313213011308e-09	8.32635593221946e-08	Down	LOC107131445	-	-	-	-
613460	25.7592082229074	-5.70143818512758	3.15007128745265e-09	8.36523518038869e-08	Down	LOC613460	-	-	-	-
617311	223.847986099256	1.24359478083464	3.16322557139451e-09	8.3891723203659e-08	Up	MEIS3//Meis homeobox 3	GO:0005634//nucleus	GO:0045944//positive regulation of transcription from RNA polymerase II promoter;GO:2001234//negative regulation of apoptotic signaling pathway;GO:0051897//positive regulation of protein kinase B signaling	GO:0043565//sequence-specific DNA binding;GO:0003682//chromatin binding;GO:0001077//RNA polymerase II core promoter proximal region sequence-specific DNA binding transcription factor activity involved in positive regulation of transcription	-
281637	666.609016420659	1.16013643332469	3.18212398918334e-09	8.42826095017423e-08	Up	ARRB1//arrestin%2C beta 1	GO:0014069//postsynaptic density;GO:0005829//cytosol;GO:0005905//coated pit;GO:0016323//basolateral plasma membrane;GO:0000139//Golgi membrane;GO:0031143//pseudopodium;GO:0045211//postsynaptic membrane;GO:0000785//chromatin;GO:0030659//cytoplasmic vesicle membrane;GO:0005834//heterotrimeric G-protein complex;GO:0005765//lysosomal membrane;GO:0043197//dendritic spine;GO:0005654//nucleoplasm	GO:0043161//proteasome-mediated ubiquitin-dependent protein catabolic process;GO:0000187//activation of MAPK activity;GO:0043149//stress fiber assembly;GO:0042699//follicle-stimulating hormone signaling pathway;GO:0045944//positive regulation of transcription from RNA polymerase II promoter;GO:0002092//positive regulation of receptor internalization;GO:0007219//Notch signaling pathway;GO:0032715/…	GO:0045309//protein phosphorylated amino acid binding;GO:0044212//transcription regulatory region DNA binding;GO:0031625//ubiquitin protein ligase binding;GO:0005096//GTPase activator activity;GO:0008134//transcription factor binding;GO:0031701//angiotensin receptor binding;GO:0031434//mitogen-activated protein kinase kinase binding;GO:0030331//estrogen receptor binding;GO:0044325//ion channel bi…	K04439//Olfactory transduction;MAPK signaling pathway;Morphine addiction;Chemokine signaling pathway;Endocytosis
538700	53.5018785426052	-4.94321178902482	3.28125132233137e-09	8.66815049453432e-08	Down	BOLA-DRB2	GO:0042613//MHC class II protein complex;GO:0016021//integral component of membrane	GO:0019886//antigen processing and presentation of exogenous peptide antigen via MHC class II;GO:0006955//immune response	-	K06454//Cell adhesion molecules (CAMs);Antigen processing and presentation;Hematopoietic cell lineage;Primary immunodeficiency;T cell receptor signaling pathway;K06752//Asthma;Autoimmune thyroid disease;Type I diabetes mellitus;Graft-versus-host disease;Antigen processing and presentation;Leishmaniasis;Influenza A;Viral myocarditis;Inflammatory bowel disease (IBD);Herpes simplex infection;Allogra…
507524	525.1181429912	-1.01797026660012	3.30330299959787e-09	8.70977120914836e-08	Down	LEO1//Leo1%2C Paf1/RNA polymerase II complex component%2C homolog (S. cerevisiae)	GO:0005730//nucleolus;GO:0016593//Cdc73/Paf1 complex	GO:0001711//endodermal cell fate commitment;GO:0019827//stem cell maintenance;GO:0006378//mRNA polyadenylation;GO:0016055//Wnt signaling pathway;GO:0010390//histone monoubiquitination;GO:0032968//positive regulation of transcription elongation from RNA polymerase II promoter;GO:0031442//positive regulation of mRNA 3'-end processing;GO:0033523//histone H2B ubiquitination;GO:0045638//negative regul…	GO:1990269//RNA polymerase II C-terminal domain phosphoserine binding	-
515845	86.8244225038338	-2.00612400859407	3.45024974765176e-09	9.06731003721401e-08	Down	FANCD2//Fanconi anemia%2C complementation group D2	GO:0005654//nucleoplasm;GO:0000793//condensed chromosome;GO:0005794//Golgi apparatus	GO:0007276//gamete generation;GO:0006281//DNA repair;GO:0010332//response to gamma radiation;GO:0007129//synapsis	GO:0070182//DNA polymerase binding	K10891//Fanconi anemia pathway
540021	518.076536786054	1.07746686967553	3.44939755687706e-09	9.06731003721401e-08	Up	PHC1//polyhomeotic homolog 1 (Drosophila)	GO:0001739//sex chromatin;GO:0016604//nuclear body;GO:0035102//PRC1 complex	GO:0071300//cellular response to retinoic acid;GO:0016925//protein sumoylation;GO:0033554//cellular response to stress;GO:0043687//post-translational protein modification;GO:0016574//histone ubiquitination;GO:0007275//multicellular organismal development	GO:0003677//DNA binding;GO:0003682//chromatin binding;GO:0008270//zinc ion binding	-
781813	34.4029256311486	-3.58782587045356	3.45616019312106e-09	9.07107743951021e-08	Down	LOC781813	-	-	-	-
520730	280.002134871523	3.25540345950773	3.46839711695043e-09	9.09141816088612e-08	Up	WWC1	GO:0043234//protein complex;GO:0032587//ruffle membrane;GO:0005634//nucleus;GO:0005829//cytosol;GO:0048471//perinuclear region of cytoplasm	GO:0032386//regulation of intracellular transport;GO:0043410//positive regulation of MAPK cascade;GO:0030010//establishment of cell polarity;GO:0046621//negative regulation of organ growth;GO:0016477//cell migration;GO:0000122//negative regulation of transcription from RNA polymerase II promoter;GO:0035331//negative regulation of hippo signaling	GO:0003713//transcription coactivator activity;GO:0032947//protein complex scaffold;GO:0019900//kinase binding;GO:0030674//protein binding, bridging	K16685//Hippo signaling pathway - fly;Hippo signaling pathway
515503	2323.55148827488	-1.56134058553375	3.65032211937802e-09	9.54359055262419e-08	Down	PSMA1//proteasome (prosome%2C macropain) subunit%2C alpha type%2C 1	GO:0019773//proteasome core complex, alpha-subunit complex;GO:0070062//extracellular vesicular exosome;GO:0005829//cytosol;GO:0005654//nucleoplasm;GO:0005844//polysome;GO:0005813//centrosome	GO:0000186//activation of MAPKK activity;GO:0038095//Fc-epsilon receptor signaling pathway;GO:0033209//tumor necrosis factor-mediated signaling pathway;GO:0002223//stimulatory C-type lectin receptor signaling pathway;GO:0010499//proteasomal ubiquitin-independent protein catabolic process;GO:0008543//fibroblast growth factor receptor signaling pathway;GO:0090263//positive regulation of canonical W…	GO:0003723//RNA binding;GO:0005515//protein binding;GO:0001530//lipopolysaccharide binding;GO:0004298//threonine-type endopeptidase activity	K02725//Proteasome
511386	26.4579607801232	-5.69564009382553	3.7383559825183e-09	9.76115578837447e-08	Down	LOC511386	GO:0005730//nucleolus;GO:0005829//cytosol;GO:0031616//spindle pole centrosome;GO:0005654//nucleoplasm;GO:0030529//ribonucleoprotein complex;GO:0005925//focal adhesion;GO:0016020//membrane	GO:0051092//positive regulation of NF-kappaB transcription factor activity;GO:0044387//negative regulation of protein kinase activity by regulation of protein phosphorylation;GO:0043066//negative regulation of apoptotic process;GO:0010826//negative regulation of centrosome duplication;GO:0007165//signal transduction;GO:0060735//regulation of eIF2 alpha phosphorylation by dsRNA;GO:0060699//regulat…	GO:0046982//protein heterodimerization activity;GO:0003713//transcription coactivator activity;GO:0051059//NF-kappaB binding;GO:0043023//ribosomal large subunit binding;GO:0051082//unfolded protein binding;GO:0044822//poly(A) RNA binding;GO:0019901//protein kinase binding;GO:0042803//protein homodimerization activity;GO:0030957//Tat protein binding;GO:0042393//histone binding;GO:0043024//ribosoma…	-
616076	1459.88939562874	1.30971686398914	3.77336884417843e-09	9.82724929572536e-08	Up	TEF	GO:0005634//nucleus	GO:0045944//positive regulation of transcription from RNA polymerase II promoter;GO:0048511//rhythmic process	GO:0001077//RNA polymerase II core promoter proximal region sequence-specific DNA binding transcription factor activity involved in positive regulation of transcription;GO:0000978//RNA polymerase II core promoter proximal region sequence-specific DNA binding;GO:0042803//protein homodimerization activity;GO:0046982//protein heterodimerization activity	-
614508	919.46716928136	-1.7287663179852	3.79624386880848e-09	9.87413264053882e-08	Down	ACADL//acyl-CoA dehydrogenase%2C long chain	GO:0005759//mitochondrial matrix	GO:0033539//fatty acid beta-oxidation using acyl-CoA dehydrogenase;GO:0042758//long-chain fatty acid catabolic process;GO:0019254//carnitine metabolic process, CoA-linked;GO:0055088//lipid homeostasis	GO:0000062//fatty-acyl-CoA binding;GO:0016401//palmitoyl-CoA oxidase activity;GO:0009055//electron carrier activity;GO:0052890//oxidoreductase activity, acting on the CH-CH group of donors, with a flavin as acceptor;GO:0004466//long-chain-acyl-CoA dehydrogenase activity;GO:0050660//flavin adenine dinucleotide binding	K00255//Metabolic pathways;Fatty acid metabolism;PPAR signaling pathway;Fatty acid degradation
513710	98.0635097508607	2.18011819547231	3.82770552544853e-09	9.93046982799463e-08	Up	CPT1C	-	-	-	K19524//Glucagon signaling pathway;Fatty acid degradation;PPAR signaling pathway;Fatty acid metabolism;AMPK signaling pathway;Adipocytokine signaling pathway
618485	424.881386557612	1.42554485172049	3.92973250815009e-09	1.01821278874856e-07	Up	CCDC106//coiled-coil domain containing 106	GO:0005654//nucleoplasm;GO:0005737//cytoplasm;GO:0005730//nucleolus	-	-	K12837//Spliceosome
510399	414.42050372368	-1.49912704983588	4.00874713288307e-09	1.0373593155361e-07	Down	CFAP126//cilia and flagella associated protein 126	GO:0005737//cytoplasm;GO:0016324//apical plasma membrane;GO:0072372//primary cilium;GO:0036064//ciliary basal body	GO:0044782//cilium organization	-	-
615873	196.454061257407	-1.34421986371336	4.11945502968394e-09	1.06464793126857e-07	Down	MRPL48//mitochondrial ribosomal protein L48	GO:0005743//mitochondrial inner membrane;GO:0005761//mitochondrial ribosome	-	-	-
505096	553.460953124592	1.62832703400852	4.14435130960903e-09	1.06835682233204e-07	Up	APBB1//amyloid beta (A4) precursor protein-binding%2C family B%2C member 1 (Fe65)	GO:0030027//lamellipodium;GO:0005737//cytoplasm;GO:0005634//nucleus;GO:0045202//synapse;GO:0005886//plasma membrane;GO:0030426//growth cone	GO:0043065//positive regulation of apoptotic process;GO:0006974//cellular response to DNA damage stimulus;GO:0045893//positive regulation of transcription, DNA-templated	GO:0003682//chromatin binding;GO:0001540//beta-amyloid binding;GO:0008134//transcription factor binding;GO:0070064//proline-rich region binding;GO:0042393//histone binding	K04529//Alzheimer's disease
529621	1066.42376924085	1.02520194750946	4.16075276462841e-09	1.07122201419188e-07	Up	PRR12	-	-	-	-
537277	38.9782983183336	3.53052335568808	4.31185764182258e-09	1.1073112742536e-07	Up	SCN8A//sodium channel%2C voltage gated%2C type VIII%2C alpha subunit	GO:0043194//axon initial segment;GO:0033268//node of Ranvier;GO:0001518//voltage-gated sodium channel complex;GO:0030018//Z disc;GO:0043025//neuronal cell body;GO:0030425//dendrite;GO:0016023//cytoplasmic membrane-bounded vesicle	GO:0034765//regulation of ion transmembrane transport;GO:0042552//myelination;GO:0019233//sensory perception of pain;GO:0050905//neuromuscular process;GO:0009636//response to toxic substance;GO:0007628//adult walking behavior;GO:0086010//membrane depolarization during action potential;GO:0007422//peripheral nervous system development;GO:0007605//sensory perception of sound;GO:0019228//neuronal ac…	GO:0005524//ATP binding;GO:0005248//voltage-gated sodium channel activity	-
781533	517.428819081666	1.80739576852882	4.32116494227363e-09	1.10829676025757e-07	Up	-	-	-	-	-
101902002	26.0732738328671	-5.67627787231031	4.41249476716133e-09	1.13029037891559e-07	Down	LOC101902002	-	-	-	-
504755	440.325106587139	1.43422541492157	4.43548593677623e-09	1.13474515215859e-07	Up	NAB2//NGFI-A binding protein 2 (EGR1 binding protein 2)	GO:0005634//nucleus	GO:0045682//regulation of epidermis development;GO:0016480//negative regulation of transcription from RNA polymerase III promoter;GO:0042552//myelination;GO:0008283//cell proliferation;GO:0001958//endochondral ossification;GO:0014037//Schwann cell differentiation	GO:0003714//transcription corepressor activity;GO:0008134//transcription factor binding	-
100297097	631.823028210404	-1.56965658025719	4.46609579490949e-09	1.14113534673967e-07	Down	LOC100297097	-	-	-	K06103//Tight junction
404152	1737.22430861081	-1.35219317285066	4.4903434750717e-09	1.1438988778135e-07	Down	ATP6V1D//ATPase%2C H+ transporting%2C lysosomal 34kDa%2C V1 subunit D	GO:0070062//extracellular vesicular exosome;GO:0005829//cytosol;GO:0005929//cilium;GO:0033176//proton-transporting V-type ATPase complex;GO:0005765//lysosomal membrane;GO:0005813//centrosome	GO:0061512//protein localization to cilium;GO:0042384//cilium assembly;GO:0090382//phagosome maturation;GO:0015992//proton transport;GO:0034220//ion transmembrane transport;GO:0051701//interaction with host;GO:0033572//transferrin transport;GO:0006879//cellular iron ion homeostasis;GO:0008286//insulin receptor signaling pathway	GO:0042626//ATPase activity, coupled to transmembrane movement of substances;GO:0005515//protein binding	K02149//Phagosome;Synaptic vesicle cycle;Metabolic pathways;Epithelial cell signaling in Helicobacter pylori infection;Collecting duct acid secretion;Oxidative phosphorylation;Vibrio cholerae infection;Rheumatoid arthritis
505543	2571.45286504308	1.74206114999347	4.48568978651565e-09	1.1438988778135e-07	Up	STAB1//stabilin 1	GO:0005887//integral component of plasma membrane	GO:0016525//negative regulation of angiogenesis;GO:0007267//cell-cell signaling;GO:0007155//cell adhesion;GO:0006898//receptor-mediated endocytosis;GO:0042742//defense response to bacterium	GO:0005540//hyaluronic acid binding;GO:0030169//low-density lipoprotein particle binding;GO:0005041//low-density lipoprotein receptor activity;GO:0005044//scavenger receptor activity	-
407222	643.688272800809	2.2327889804816	4.50055247160014e-09	1.14416805746e-07	Up	ST6GALNAC6//ST6 (alpha-N-acetyl-neuraminyl-2%2C3-beta-galactosyl-1%2C3)-N-acetylgalactosaminide alpha-2%2C6-sialyltransferase 6	GO:0000139//Golgi membrane;GO:0016021//integral component of membrane	GO:0001574//ganglioside biosynthetic process;GO:0043687//post-translational protein modification;GO:0009312//oligosaccharide biosynthetic process;GO:0006677//glycosylceramide metabolic process;GO:0016266//O-glycan processing;GO:0018279//protein N-linked glycosylation via asparagine;GO:0097503//sialylation	GO:0001665//alpha-N-acetylgalactosaminide alpha-2,6-sialyltransferase activity	K03376//Glycosphingolipid biosynthesis - ganglio series;Metabolic pathways
100138344	123.80518429055	3.85770858361322	4.53435702958744e-09	1.15131757059525e-07	Up	FAM180B//family with sequence similarity 180%2C member B	-	-	-	-
786191	427.787383458131	2.47327522155963	4.62849526774517e-09	1.17374932559515e-07	Up	HIC1	-	-	-	-
617720	587.65004625067	-1.19319432037453	4.64396658734034e-09	1.17620063740862e-07	Down	NUDT12//nudix (nucleoside diphosphate linked moiety X)-type motif 12	GO:0005777//peroxisome;GO:0005634//nucleus	GO:0006742//NADP catabolic process;GO:0019677//NAD catabolic process	GO:0046872//metal ion binding;GO:0035529//NADH pyrophosphatase activity;GO:0000210//NAD+ diphosphatase activity	K03426//Nicotinate and nicotinamide metabolism;Peroxisome
521073	314.176328803583	-1.91537992216404	4.86129680202903e-09	1.22970781276794e-07	Down	TIMM9//translocase of inner mitochondrial membrane 9 homolog (yeast)	GO:0005743//mitochondrial inner membrane;GO:0005730//nucleolus;GO:0042719//mitochondrial intermembrane space protein transporter complex	GO:0072321//chaperone-mediated protein transport;GO:0007605//sensory perception of sound;GO:0044267//cellular protein metabolic process;GO:0045039//protein import into mitochondrial inner membrane	GO:0051087//chaperone binding;GO:0005215//transporter activity;GO:0008270//zinc ion binding;GO:0042803//protein homodimerization activity	-
509227	607.959861519089	-1.62736216299787	4.90557871341164e-09	1.23936204353051e-07	Down	FRK	-	-	-	-
618638	773.899065171087	2.27622439062304	4.98103991259013e-09	1.25685966013576e-07	Up	TRIM47//tripartite motif containing 47	GO:0005737//cytoplasm;GO:0005634//nucleus	-	GO:0008270//zinc ion binding	-
101902671	1751.88154550702	2.48958930534259	5.04996288455175e-09	1.2710850679104e-07	Up	XG	-	-	-	K05719//ECM-receptor interaction;Toxoplasmosis;Platelet activation;Rap1 signaling pathway;Pertussis;PI3K-Akt signaling pathway;Cell adhesion molecules (CAMs);Phagosome;Focal adhesion;Pathways in cancer;Small cell lung cancer;Proteoglycans in cancer;Arrhythmogenic right ventricular cardiomyopathy (ARVC);Shigellosis;Bacterial invasion of epithelial cells;Dilated cardiomyopathy;Pathogenic Escherichi…
510859	214.246661619719	-1.32761055160535	5.06601345131899e-09	1.27354298449907e-07	Down	SGF29//coiled-coil domain containing 101	GO:0005671//Ada2/Gcn5/Ada3 transcription activator complex;GO:0070461//SAGA-type complex	GO:0006355//regulation of transcription, DNA-templated;GO:0071169//establishment of protein localization to chromatin;GO:0043966//histone H3 acetylation	GO:0035064//methylated histone binding;GO:0019899//enzyme binding;GO:0047485//protein N-terminus binding	-
507290	3412.64898485416	-1.92485559409329	5.10360377625664e-09	1.28140297044005e-07	Down	DEGS1//delta(4)-desaturase%2C sphingolipid 1	GO:0005789//endoplasmic reticulum membrane;GO:0016021//integral component of membrane;GO:0005739//mitochondrion	GO:0046513//ceramide biosynthetic process;GO:0006633//fatty acid biosynthetic process;GO:0055114//oxidation-reduction process	GO:0042284//sphingolipid delta-4 desaturase activity	K04712//Sphingolipid metabolism;Metabolic pathways;Sphingolipid signaling pathway
514767	251.14018421893	-4.11187724340469	5.11443188117227e-09	1.28253241059793e-07	Down	TGM5//transglutaminase 5	-	GO:0018149//peptide cross-linking	GO:0003810//protein-glutamine gamma-glutamyltransferase activity	-
528057	369.184836215219	1.55436115515489	5.2052178774627e-09	1.30368510053336e-07	Up	CSGALNACT1//chondroitin sulfate N-acetylgalactosaminyltransferase 1	GO:0032580//Golgi cisterna membrane	GO:0019276//UDP-N-acetylgalactosamine metabolic process;GO:0050653//chondroitin sulfate proteoglycan biosynthetic process, polysaccharide chain biosynthetic process;GO:0001958//endochondral ossification;GO:0030206//chondroitin sulfate biosynthetic process;GO:0051216//cartilage development;GO:0030198//extracellular matrix organization;GO:0046398//UDP-glucuronate metabolic process	GO:0047238//glucuronosyl-N-acetylgalactosaminyl-proteoglycan 4-beta-N-acetylgalactosaminyltransferase activity;GO:0047237//glucuronylgalactosylproteoglycan 4-beta-N-acetylgalactosaminyltransferase activity;GO:0008955//peptidoglycan glycosyltransferase activity;GO:0015020//glucuronosyltransferase activity	K00746//Metabolic pathways;Glycosaminoglycan biosynthesis - chondroitin sulfate / dermatan sulfate
782675	28.4211381454009	-2.94203709822638	5.22357316095174e-09	1.30666715292845e-07	Down	LOC782675	-	-	-	-
497020	107.120396550752	3.86135641536692	5.32138281967414e-09	1.32949270890552e-07	Up	ST8SIA5//ST8 alpha-N-acetyl-neuraminide alpha-2%2C8-sialyltransferase 5	GO:0030173//integral component of Golgi membrane	GO:0006488//dolichol-linked oligosaccharide biosynthetic process;GO:0043687//post-translational protein modification;GO:0018279//protein N-linked glycosylation via asparagine;GO:0006688//glycosphingolipid biosynthetic process;GO:0097503//sialylation	GO:0005515//protein binding;GO:0003828//alpha-N-acetylneuraminate alpha-2,8-sialyltransferase activity	K03369//Metabolic pathways;Glycosphingolipid biosynthesis - ganglio series
539404	1890.66766211192	-1.05915593944486	5.34293884712281e-09	1.33323432167983e-07	Down	IREB2	GO:0005739//mitochondrion;GO:0005829//cytosol	GO:0034101//erythrocyte homeostasis;GO:0017148//negative regulation of translation;GO:0030316//osteoclast differentiation;GO:0006826//iron ion transport;GO:0006782//protoporphyrinogen IX biosynthetic process;GO:0006879//cellular iron ion homeostasis;GO:0009791//post-embryonic development;GO:0050892//intestinal absorption	GO:0046872//metal ion binding;GO:0030350//iron-responsive element binding;GO:0030371//translation repressor activity;GO:0051539//4 iron, 4 sulfur cluster binding	K01681//Glyoxylate and dicarboxylate metabolism;Metabolic pathways;Citrate cycle (TCA cycle);Biosynthesis of amino acids;Biosynthesis of antibiotics;Microbial metabolism in diverse environments;Biosynthesis of secondary metabolites;2-Oxocarboxylic acid metabolism;Carbon fixation pathways in prokaryotes;Carbon metabolism
511087	625.565900323396	1.39541395568948	5.56353199062054e-09	1.38657177360336e-07	Up	OBSL1//obscurin-like 1	GO:1990393//3M complex;GO:0031430//M band;GO:0048471//perinuclear region of cytoplasm;GO:0005813//centrosome;GO:0030018//Z disc;GO:0014704//intercalated disc;GO:0005794//Golgi apparatus	GO:0000226//microtubule cytoskeleton organization;GO:0034067//protein localization to Golgi apparatus;GO:0007088//regulation of mitosis;GO:0050775//positive regulation of dendrite morphogenesis;GO:0007030//Golgi organization;GO:0055003//cardiac myofibril assembly	GO:0008093//cytoskeletal adaptor activity	-
538792	341.492329911711	1.91657498077325	5.7537911071998e-09	1.43222746208946e-07	Up	ZNF521//zinc finger protein 521	GO:0005634//nucleus	-	GO:0003676//nucleic acid binding;GO:0046872//metal ion binding;GO:0019904//protein domain specific binding	-
504595	179.527093470196	-1.8827571465201	5.84585611346266e-09	1.45335873093228e-07	Down	DENND2D//DENN/MADD domain containing 2D	-	GO:0043547//positive regulation of GTPase activity	GO:0017112//Rab guanyl-nucleotide exchange factor activity	K01490//Purine metabolism;Metabolic pathways;Biosynthesis of antibiotics;Biosynthesis of secondary metabolites
519309	91.4032411646779	-1.68680243671208	5.87371306271822e-09	1.4584947803529e-07	Down	LOC519309	GO:0005622//intracellular	GO:0006355//regulation of transcription, DNA-templated	GO:0046872//metal ion binding;GO:0003676//nucleic acid binding	-
615506	3691.34225679254	-1.90463595843748	5.91555793913352e-09	1.46708733124509e-07	Down	MARC2//mitochondrial amidoxime reducing component 2	GO:0005741//mitochondrial outer membrane;GO:0070062//extracellular vesicular exosome;GO:0005743//mitochondrial inner membrane;GO:0005777//peroxisome	GO:0055114//oxidation-reduction process;GO:0042126//nitrate metabolic process	GO:0008940//nitrate reductase activity;GO:0030170//pyridoxal phosphate binding;GO:0043546//molybdopterin cofactor binding;GO:0030151//molybdenum ion binding	-
507365	5002.31108503355	-1.80287717362916	5.95677345266714e-09	1.47550297919244e-07	Down	NET1//neuroepithelial cell transforming 1	GO:0005886//plasma membrane;GO:0005634//nucleus	GO:0070301//cellular response to hydrogen peroxide;GO:1900026//positive regulation of substrate adhesion-dependent cell spreading;GO:0071479//cellular response to ionizing radiation;GO:0043065//positive regulation of apoptotic process;GO:0043547//positive regulation of GTPase activity;GO:0035023//regulation of Rho protein signal transduction;GO:0051451//myoblast migration	GO:0005089//Rho guanyl-nucleotide exchange factor activity;GO:0017049//GTP-Rho binding	K12331//Vascular smooth muscle contraction;Pathways in cancer
515410	390.227855777506	2.99493505597381	6.06263459692723e-09	1.49989135778925e-07	Up	PDLIM4//PDZ and LIM domain 4	-	-	GO:0008270//zinc ion binding	K08202//Choline metabolism in cancer;K18625//Tight junction;K06086//Insulin signaling pathway;Adherens junction;PPAR signaling pathway
541220	359.187952465779	1.75509658178821	6.35945299044738e-09	1.5714053230786e-07	Up	LOC541220	-	-	-	K13937//Carbon metabolism;Metabolic pathways;Biosynthesis of secondary metabolites;Pentose phosphate pathway
511010	174.524775380098	1.38440092365198	6.42274181038924e-09	1.58511077420349e-07	Up	PTPN3//protein tyrosine phosphatase%2C non-receptor type 3	GO:0005737//cytoplasm;GO:0009898//cytoplasmic side of plasma membrane;GO:0005856//cytoskeleton	GO:0051045//negative regulation of membrane protein ectodomain proteolysis;GO:2000649//regulation of sodium ion transmembrane transporter activity;GO:0098902//regulation of membrane depolarization during action potential;GO:0035335//peptidyl-tyrosine dephosphorylation;GO:0045930//negative regulation of mitotic cell cycle	GO:0008092//cytoskeletal protein binding;GO:0004725//protein tyrosine phosphatase activity;GO:0051117//ATPase binding;GO:0017080//sodium channel regulator activity;GO:0001784//phosphotyrosine binding	-
515610	7611.1504946	3.45524731859876	6.46018507873996e-09	1.59241204459159e-07	Up	ACTA2//actin%2C alpha 2%2C smooth muscle%2C aorta	GO:0030175//filopodium;GO:0005615//extracellular space;GO:0070062//extracellular vesicular exosome;GO:0005829//cytosol;GO:0005884//actin filament;GO:0030485//smooth muscle contractile fiber;GO:0001725//stress fiber;GO:0030027//lamellipodium;GO:0044297//cell body;GO:0005865//striated muscle thin filament	GO:0048741//skeletal muscle fiber development;GO:0008217//regulation of blood pressure;GO:0030240//skeletal muscle thin filament assembly;GO:0014829//vascular smooth muscle contraction;GO:0009615//response to virus;GO:0090131//mesenchyme migration;GO:0010628//positive regulation of gene expression;GO:0072144//glomerular mesangial cell development	GO:0005524//ATP binding;GO:0019901//protein kinase binding;GO:0005200//structural constituent of cytoskeleton	K12313//Vascular smooth muscle contraction
511469	564.676544820863	1.94477770867167	6.50633375563724e-09	1.60183881599905e-07	Up	ALDH3B1//aldehyde dehydrogenase 3 family%2C member B1	GO:0070062//extracellular vesicular exosome;GO:0005829//cytosol;GO:0005886//plasma membrane	GO:0055114//oxidation-reduction process;GO:0034599//cellular response to oxidative stress;GO:0006068//ethanol catabolic process;GO:0046185//aldehyde catabolic process	GO:0004028//3-chloroallyl aldehyde dehydrogenase activity;GO:0004029//aldehyde dehydrogenase (NAD) activity;GO:0004030//aldehyde dehydrogenase [NAD(P)+] activity	K00129//Metabolism of xenobiotics by cytochrome P450;Glycolysis / Gluconeogenesis;Histidine metabolism;Chemical carcinogenesis;Biosynthesis of secondary metabolites;Microbial metabolism in diverse environments;Phenylalanine metabolism;Tyrosine metabolism;beta-Alanine metabolism;Drug metabolism - cytochrome P450;Metabolic pathways
618586	139.801643945836	4.18281366786586	6.60387901286349e-09	1.62388102619709e-07	Up	NKD1//naked cuticle homolog 1 (Drosophila)	GO:0005886//plasma membrane;GO:0005737//cytoplasm;GO:0000159//protein phosphatase type 2A complex	GO:0007525//somatic muscle development;GO:0001754//eye photoreceptor cell differentiation;GO:0090090//negative regulation of canonical Wnt signaling pathway;GO:1901233//negative regulation of convergent extension involved in axis elongation;GO:0090249//regulation of cell motility involved in somitogenic axis elongation;GO:0045732//positive regulation of protein catabolic process;GO:1901231//posit…	GO:0005509//calcium ion binding;GO:0030165//PDZ domain binding	K03213//Wnt signaling pathway
282299	248.35264398461	-1.49440250916117	6.65530751670155e-09	1.6345435261019e-07	Down	PAFAH2//platelet-activating factor acetylhydrolase 2%2C 40kDa	GO:0005737//cytoplasm	GO:0016042//lipid catabolic process	GO:0003847//1-alkyl-2-acetylglycerophosphocholine esterase activity	K01062//Metabolic pathways;Biosynthesis of antibiotics;Biosynthesis of secondary metabolites;Ether lipid metabolism
515018	1913.78199564192	2.83430714722857	6.67299502326248e-09	1.63690345231652e-07	Up	ISLR//immunoglobulin superfamily containing leucine-rich repeat	GO:0070062//extracellular vesicular exosome	-	-	-
614690	83.9395189185897	-3.55976540423065	6.71804490886238e-09	1.64397374327741e-07	Down	RBP7	GO:0005737//cytoplasm	GO:0006810//transport	GO:0016918//retinal binding;GO:0019841//retinol binding;GO:0005515//protein binding;GO:0005215//transporter activity	K14622//Vitamin digestion and absorption
515128	224.345065605626	1.48930872637669	7.02643747110002e-09	1.71389359401847e-07	Up	MFSD4A	GO:0016021//integral component of membrane	GO:0055085//transmembrane transport	-	-
525813	190.367711085441	2.48324577694677	7.02914606963455e-09	1.71389359401847e-07	Up	ME3//malic enzyme 3%2C NADP(+)-dependent%2C mitochondrial	GO:0005739//mitochondrion	GO:0055114//oxidation-reduction process;GO:0006090//pyruvate metabolic process;GO:0006108//malate metabolic process	GO:0051287//NAD binding;GO:0004471//malate dehydrogenase (decarboxylating) (NAD+) activity;GO:0046872//metal ion binding;GO:0004473//malate dehydrogenase (decarboxylating) (NADP+) activity	K00029//Carbon fixation in photosynthetic organisms;Pyruvate metabolism;Microbial metabolism in diverse environments;Metabolic pathways;Carbon metabolism
774023	51.7431951945803	-2.69551560058704	7.17295076067805e-09	1.74685490760647e-07	Down	INSL6//insulin-like 6	GO:0005576//extracellular region	GO:0030317//sperm motility;GO:0043066//negative regulation of apoptotic process;GO:0008584//male gonad development;GO:0007286//spermatid development;GO:0009566//fertilization	GO:0005179//hormone activity	-
280840	71.3928084279608	3.07335350397163	7.44318314619304e-09	1.81048951870544e-07	Up	LIF//leukemia inhibitory factor	GO:0005737//cytoplasm;GO:0005615//extracellular space	GO:0045944//positive regulation of transcription from RNA polymerase II promoter;GO:0060707//trophoblast giant cell differentiation;GO:0046697//decidualization;GO:0048286//lung alveolus development;GO:0007566//embryo implantation;GO:0060708//spongiotrophoblast differentiation;GO:1901676//positive regulation of histone H3-K27 acetylation;GO:0008285//negative regulation of cell proliferation;GO:004…	GO:0005125//cytokine activity;GO:0001135//RNA polymerase II transcription factor recruiting transcription factor activity;GO:0005146//leukemia inhibitory factor receptor binding;GO:0008083//growth factor activity	K05419//Jak-STAT signaling pathway;Signaling pathways regulating pluripotency of stem cells;Cytokine-cytokine receptor interaction;TNF signaling pathway
540901	428.777085445078	3.19011114258239	7.55719839318592e-09	1.83601863120783e-07	Up	PRRX1//paired related homeobox 1	GO:0005730//nucleolus	GO:0030326//embryonic limb morphogenesis;GO:0051216//cartilage development;GO:0002053//positive regulation of mesenchymal cell proliferation;GO:0048844//artery morphogenesis;GO:0045944//positive regulation of transcription from RNA polymerase II promoter;GO:0042472//inner ear morphogenesis;GO:0048701//embryonic cranial skeleton morphogenesis;GO:0042474//middle ear morphogenesis;GO:0070570//regula…	GO:0001105//RNA polymerase II transcription coactivator activity;GO:0043565//sequence-specific DNA binding;GO:0071837//HMG box domain binding	-
281810	9211.19558621385	-1.50430978631048	7.63781097653125e-09	1.85338114977816e-07	Down	HADHA//hydroxyacyl-CoA dehydrogenase/3-ketoacyl-CoA thiolase/enoyl-CoA hydratase (trifunctional protein)%2C alpha subunit	GO:0016507//mitochondrial fatty acid beta-oxidation multienzyme complex;GO:0005743//mitochondrial inner membrane;GO:0042645//mitochondrial nucleoid	GO:0032868//response to insulin;GO:0006635//fatty acid beta-oxidation	GO:0016509//long-chain-3-hydroxyacyl-CoA dehydrogenase activity;GO:0004300//enoyl-CoA hydratase activity	K07515//Caprolactam degradation;Propanoate metabolism;Fatty acid degradation;Valine, leucine and isoleucine degradation;Biosynthesis of unsaturated fatty acids;Fatty acid metabolism;Biosynthesis of secondary metabolites;Aminobenzoate degradation;Carbon metabolism;Fatty acid elongation;Butanoate metabolism;Metabolic pathways;beta-Alanine metabolism;Lysine degradation;Biosynthesis of antibiotics;Mi…
614333	894.732685478613	1.00980770862152	7.86785269923632e-09	1.90691903578859e-07	Up	BACE1//beta-site APP-cleaving enzyme 1	GO:0005770//late endosome;GO:0009986//cell surface;GO:0005887//integral component of plasma membrane;GO:0005783//endoplasmic reticulum;GO:0005771//multivesicular body;GO:0005802//trans-Golgi network;GO:0030659//cytoplasmic vesicle membrane;GO:0030424//axon	GO:0050435//beta-amyloid metabolic process;GO:0006508//proteolysis	GO:0001540//beta-amyloid binding;GO:0004190//aspartic-type endopeptidase activity;GO:0019899//enzyme binding	K04521//Alzheimer's disease
100139988	1967.64354539297	-1.00925253684018	7.93325454512088e-09	1.92047316120955e-07	Down	RHOQ//ras homolog family member Q	GO:0030660//Golgi-associated vesicle membrane;GO:0005886//plasma membrane;GO:0045121//membrane raft;GO:0070062//extracellular vesicular exosome;GO:0005829//cytosol;GO:0005884//actin filament	GO:0046326//positive regulation of glucose import;GO:0030866//cortical actin cytoskeleton organization;GO:0046039//GTP metabolic process;GO:0032956//regulation of actin cytoskeleton organization;GO:0051056//regulation of small GTPase mediated signal transduction;GO:0045944//positive regulation of transcription from RNA polymerase II promoter;GO:0090005//negative regulation of establishment of pro…	GO:0003924//GTPase activity;GO:0005522//profilin binding;GO:0032427//GBD domain binding;GO:0005525//GTP binding	K07194//Insulin signaling pathway
100336536	110.750335283187	1.83680682698702	8.02173901505212e-09	1.93957608499983e-07	Up	C21H14orf80	-	-	-	-
505740	1463.85459404985	2.27664190843277	8.34194830616798e-09	2.0145954300307e-07	Up	ADCY5//adenylate cyclase 5	GO:0072372//primary cilium;GO:0016021//integral component of membrane;GO:0005829//cytosol;GO:0005886//plasma membrane	GO:0001973//adenosine receptor signaling pathway;GO:0007173//epidermal growth factor receptor signaling pathway;GO:0019933//cAMP-mediated signaling;GO:0055085//transmembrane transport;GO:0006112//energy reserve metabolic process;GO:0007202//activation of phospholipase C activity;GO:0008543//fibroblast growth factor receptor signaling pathway;GO:0045087//innate immune response;GO:0071377//cellular…	GO:0008179//adenylate cyclase binding;GO:0004016//adenylate cyclase activity;GO:0046872//metal ion binding;GO:0005524//ATP binding;GO:0046982//protein heterodimerization activity	K08045//Glutamatergic synapse;Dilated cardiomyopathy;Thyroid hormone synthesis;Oxytocin signaling pathway;Cocaine addiction;Pancreatic secretion;Progesterone-mediated oocyte maturation;Bile secretion;GnRH signaling pathway;Ovarian steroidogenesis;Gastric acid secretion;Adrenergic signaling in cardiomyocytes;Oocyte meiosis;Cholinergic synapse;Dopaminergic synapse;Gap junction;cGMP-PKG signaling pa…
281357	476.587271694341	1.27212489029159	8.42805998494964e-09	2.03055114643341e-07	Up	NPR2//natriuretic peptide receptor B/guanylate cyclase B (atrionatriuretic peptide receptor B)	GO:0005886//plasma membrane;GO:0008074//guanylate cyclase complex, soluble;GO:0016021//integral component of membrane	GO:0007168//receptor guanylyl cyclase signaling pathway;GO:0001503//ossification;GO:0097011//cellular response to granulocyte macrophage colony-stimulating factor stimulus;GO:0051447//negative regulation of meiotic cell cycle;GO:0060348//bone development;GO:0006182//cGMP biosynthetic process;GO:0035556//intracellular signal transduction;GO:0006468//protein phosphorylation;GO:1900194//negative reg…	GO:0042562//hormone binding;GO:0016941//natriuretic peptide receptor activity;GO:0004016//adenylate cyclase activity;GO:0005524//ATP binding;GO:0005525//GTP binding;GO:0004383//guanylate cyclase activity;GO:0042802//identical protein binding;GO:0004672//protein kinase activity	K12324//Purine metabolism;Vascular smooth muscle contraction;Oxytocin signaling pathway;cGMP-PKG signaling pathway
616544	130.600437637092	-1.39405792913433	8.42258098874023e-09	2.03055114643341e-07	Down	TRMT10A//tRNA methyltransferase 10 homolog A (S. cerevisiae)	GO:0005730//nucleolus;GO:0070062//extracellular vesicular exosome	GO:0030488//tRNA methylation	GO:0008168//methyltransferase activity;GO:0044822//poly(A) RNA binding;GO:0000049//tRNA binding	-
520620	709.795646368625	-1.22988126760734	8.52080245594861e-09	2.0504572370835e-07	Down	NIT2//nitrilase family%2C member 2	GO:0005813//centrosome;GO:0070062//extracellular vesicular exosome;GO:0005739//mitochondrion	GO:0006541//glutamine metabolic process;GO:0006528//asparagine metabolic process;GO:0006107//oxaloacetate metabolic process	GO:0050152//omega-amidase activity	K13566//Alanine, aspartate and glutamate metabolism
511245	374.190994734748	1.41642518846482	8.73089189496384e-09	2.0985211337575e-07	Up	CHST14//carbohydrate (N-acetylgalactosamine 4-0) sulfotransferase 14	GO:0016021//integral component of membrane;GO:0070062//extracellular vesicular exosome	GO:0016051//carbohydrate biosynthetic process;GO:0050655//dermatan sulfate proteoglycan metabolic process	GO:0001537//N-acetylgalactosamine 4-O-sulfotransferase activity	K08105//Glycosaminoglycan biosynthesis - chondroitin sulfate / dermatan sulfate
100335569	242.201556212167	1.91851921467647	8.89618448185084e-09	2.13571670582064e-07	Up	C29H11orf95	-	-	-	-
540705	1709.21157142757	-1.09738544538634	8.94172721559614e-09	2.14410978511727e-07	Down	ETNK1	GO:0005654//nucleoplasm;GO:0005886//plasma membrane;GO:0005737//cytoplasm	GO:0016310//phosphorylation	GO:0004305//ethanolamine kinase activity	K00894//Glycerophospholipid metabolism;Metabolic pathways
509646	368.421062411093	-1.16328934158557	9.29224224513103e-09	2.22552496892252e-07	Down	UBXN8//UBX domain protein 8	GO:0030176//integral component of endoplasmic reticulum membrane	GO:0030433//ER-associated ubiquitin-dependent protein catabolic process	-	-
511090	2007.67804815757	-1.41479252355045	9.40177008827963e-09	2.24909876657287e-07	Down	SUCLA2//succinate-CoA ligase%2C ADP-forming%2C beta subunit	GO:0043209//myelin sheath;GO:0070062//extracellular vesicular exosome;GO:0005739//mitochondrion	GO:0006099//tricarboxylic acid cycle	GO:0046872//metal ion binding;GO:0004775//succinate-CoA ligase (ADP-forming) activity;GO:0005524//ATP binding	K01900//Propanoate metabolism;Carbon metabolism;Citrate cycle (TCA cycle);Biosynthesis of antibiotics;Biosynthesis of secondary metabolites;Microbial metabolism in diverse environments;Metabolic pathways
535260	463.890875381676	-1.1713080225099	9.70374203650017e-09	2.31859930593828e-07	Down	FAM151B//family with sequence similarity 151%2C member B	-	-	GO:0005515//protein binding	-
619156	24.007225935764	-5.57717596059933	9.77735143746919e-09	2.33343574588929e-07	Down	LOC619156	-	-	-	-
518756	971.680744065581	1.96342456819986	9.86032435020044e-09	2.35046931745602e-07	Up	RGMA	GO:0009986//cell surface	GO:0030510//regulation of BMP signaling pathway;GO:0001843//neural tube closure	GO:0015026//coreceptor activity	K06766//Cell adhesion molecules (CAMs)
104973000	3431.11464243864	-1.80192538649788	1.03544032175202e-08	2.4595652754208e-07	Down	SOD2	GO:0070062//extracellular vesicular exosome;GO:0043209//myelin sheath;GO:0042645//mitochondrial nucleoid;GO:0005743//mitochondrial inner membrane	GO:1902176//negative regulation of oxidative stress-induced intrinsic apoptotic signaling pathway;GO:0045599//negative regulation of fat cell differentiation;GO:0031667//response to nutrient levels;GO:0050665//hydrogen peroxide biosynthetic process;GO:0009791//post-embryonic development;GO:0051881//regulation of mitochondrial membrane potential;GO:0045429//positive regulation of nitric oxide bios…	GO:0003677//DNA binding;GO:0042802//identical protein binding;GO:0030145//manganese ion binding;GO:0019825//oxygen binding;GO:0019899//enzyme binding;GO:0004784//superoxide dismutase activity	K04564//Peroxisome;Huntington's disease;FoxO signaling pathway
530027	1881.58287876645	1.3573965495946	1.03426472538957e-08	2.4595652754208e-07	Up	MAN1A1//mannosidase%2C alpha%2C class 1A%2C member 1	GO:0000139//Golgi membrane;GO:0005793//endoplasmic reticulum-Golgi intermediate compartment;GO:0016021//integral component of membrane;GO:0005789//endoplasmic reticulum membrane;GO:0070062//extracellular vesicular exosome	GO:0006491//N-glycan processing	GO:0005509//calcium ion binding;GO:0004571//mannosyl-oligosaccharide 1,2-alpha-mannosidase activity	K01230//Protein processing in endoplasmic reticulum;Metabolic pathways;Various types of N-glycan biosynthesis;N-Glycan biosynthesis
509841	1225.71425806317	-1.45426625081413	1.09103114363385e-08	2.58555240143965e-07	Down	TIMM23//translocase of inner mitochondrial membrane 23 homolog (yeast)	GO:0031305//integral component of mitochondrial inner membrane;GO:0005744//mitochondrial inner membrane presequence translocase complex;GO:0005758//mitochondrial intermembrane space	GO:0044267//cellular protein metabolic process;GO:0030150//protein import into mitochondrial matrix	GO:0005515//protein binding;GO:0015266//protein channel activity;GO:0015450//P-P-bond-hydrolysis-driven protein transmembrane transporter activity	-
615684	57.1885311201348	3.86661769631437	1.09296153600846e-08	2.58710124329478e-07	Up	TMEM61//transmembrane protein 61	-	-	-	-
513004	571.02073517981	1.68207129079219	1.1219215155208e-08	2.65255236260005e-07	Up	TPST1//tyrosylprotein sulfotransferase 1	GO:0005794//Golgi apparatus	GO:0006478//peptidyl-tyrosine sulfation	GO:0008476//protein-tyrosine sulfotransferase activity	-
534129	1031.69440028079	1.29695250621554	1.13539883393762e-08	2.68128801552961e-07	Up	CREB5	GO:0070062//extracellular vesicular exosome	GO:0045893//positive regulation of transcription, DNA-templated	GO:0046872//metal ion binding;GO:0043565//sequence-specific DNA binding;GO:0003700//sequence-specific DNA binding transcription factor activity	K09047//Aldosterone synthesis and secretion;Prostate cancer;Insulin secretion;PI3K-Akt signaling pathway;Estrogen signaling pathway;TNF signaling pathway;Cholinergic synapse;Insulin resistance;cAMP signaling pathway;Amphetamine addiction;Dopaminergic synapse;cGMP-PKG signaling pathway;AMPK signaling pathway;Viral carcinogenesis;Adrenergic signaling in cardiomyocytes;Huntington's disease;Hepatitis…
540957	143.819426869352	1.36656992652689	1.13743223554924e-08	2.68296297516864e-07	Up	VHL//von Hippel-Lindau tumor suppressor%2C E3 ubiquitin protein ligase	GO:0005730//nucleolus;GO:0030891//VCB complex;GO:0005654//nucleoplasm;GO:0045111//intermediate filament cytoskeleton;GO:0031462//Cul2-RING ubiquitin ligase complex;GO:0016020//membrane;GO:0005929//cilium	GO:0043534//blood vessel endothelial cell migration;GO:0061428//negative regulation of transcription from RNA polymerase II promoter in response to hypoxia;GO:2001233//regulation of apoptotic signaling pathway;GO:0045893//positive regulation of transcription, DNA-templated;GO:1902072//negative regulation of hypoxia-inducible factor-1alpha signaling pathway;GO:0003310//pancreatic A cell differenti…	GO:0061630//ubiquitin protein ligase activity;GO:0019899//enzyme binding;GO:0008134//transcription factor binding;GO:0032403//protein complex binding	K03871//Renal cell carcinoma;HIF-1 signaling pathway;Pathways in cancer;Ubiquitin mediated proteolysis
782688	41.7405332465314	2.57062345825993	1.14951057638014e-08	2.70830038355982e-07	Up	LOC782688	GO:0005634//nucleus	GO:0006334//nucleosome assembly	-	-
531410	112.699846143914	-2.20032033630264	1.24034339666241e-08	2.91891264845224e-07	Down	OTOGL	GO:0005576//extracellular region	GO:0046373//L-arabinose metabolic process;GO:0007605//sensory perception of sound	GO:0046556//alpha-L-arabinofuranosidase activity	K03900//Complement and coagulation cascades;PI3K-Akt signaling pathway;ECM-receptor interaction;Platelet activation;Focal adhesion;K05719//ECM-receptor interaction;Toxoplasmosis;Platelet activation;PI3K-Akt signaling pathway;Rap1 signaling pathway;Pertussis;Cell adhesion molecules (CAMs);Pathways in cancer;Focal adhesion;Phagosome;Small cell lung cancer;Proteoglycans in cancer;Arrhythmogenic righ…
525702	87.2487145065468	1.8656235176055	1.25579635617906e-08	2.95184985718099e-07	Up	USP35	-	GO:0043161//proteasome-mediated ubiquitin-dependent protein catabolic process;GO:0061136//regulation of proteasomal protein catabolic process;GO:0016579//protein deubiquitination	GO:0004843//ubiquitin-specific protease activity;GO:0004197//cysteine-type endopeptidase activity	-
286886	3821.87783210764	-1.63184755373068	1.26243881948052e-08	2.96402495484521e-07	Down	GOT2//glutamic-oxaloacetic transaminase 2%2C mitochondrial	GO:0009986//cell surface;GO:0043209//myelin sheath;GO:0070062//extracellular vesicular exosome;GO:0005886//plasma membrane;GO:0005743//mitochondrial inner membrane;GO:0005759//mitochondrial matrix	GO:0015908//fatty acid transport;GO:0019551//glutamate catabolic process to 2-oxoglutarate;GO:0097052//L-kynurenine metabolic process;GO:0006532//aspartate biosynthetic process;GO:0045471//response to ethanol;GO:0006107//oxaloacetate metabolic process;GO:0019550//glutamate catabolic process to aspartate;GO:0006533//aspartate catabolic process	GO:0042802//identical protein binding;GO:0030170//pyridoxal phosphate binding;GO:0004069//L-aspartate:2-oxoglutarate aminotransferase activity;GO:0044822//poly(A) RNA binding;GO:0080130//L-phenylalanine:2-oxoglutarate aminotransferase activity;GO:0016212//kynurenine-oxoglutarate transaminase activity	K14455//Arginine biosynthesis;Phenylalanine, tyrosine and tryptophan biosynthesis;Biosynthesis of secondary metabolites;2-Oxocarboxylic acid metabolism;Isoquinoline alkaloid biosynthesis;Fat digestion and absorption;Carbon metabolism;Arginine and proline metabolism;Phenylalanine metabolism;Biosynthesis of amino acids;Microbial metabolism in diverse environments;Biosynthesis of antibiotics;Alanine…
523526	248.247443077752	3.50658728138609	1.26460031757976e-08	2.96566338365752e-07	Up	COL4A6	GO:0005587//collagen type IV trimer	GO:0071230//cellular response to amino acid stimulus;GO:0030198//extracellular matrix organization	GO:0005201//extracellular matrix structural constituent	K06256//Epstein-Barr virus infection;MicroRNAs in cancer;Shigellosis;Hematopoietic cell lineage;ECM-receptor interaction;Proteoglycans in cancer;K06237//Focal adhesion;Pathways in cancer;Small cell lung cancer;ECM-receptor interaction;Amoebiasis;PI3K-Akt signaling pathway;Protein digestion and absorption;K06591//Arrhythmogenic right ventricular cardiomyopathy (ARVC);ECM-receptor interaction;Dilat…
618224	80.5083004514991	-4.33856429347793	1.27365614179546e-08	2.98344748497799e-07	Down	PADI1//peptidyl arginine deiminase%2C type I	GO:0070062//extracellular vesicular exosome;GO:0005737//cytoplasm	GO:0018101//protein citrullination	GO:0004668//protein-arginine deiminase activity;GO:0005509//calcium ion binding	-
617525	324.875536057618	1.88055126545086	1.27697953658498e-08	2.98777821827769e-07	Up	LIMD1//LIM domains containing 1	GO:0005925//focal adhesion;GO:0016442//RISC complex;GO:0000932//cytoplasmic mRNA processing body;GO:0005634//nucleus	GO:0016310//phosphorylation;GO:0033962//cytoplasmic mRNA processing body assembly;GO:0008360//regulation of cell shape;GO:0035331//negative regulation of hippo signaling;GO:0090090//negative regulation of canonical Wnt signaling pathway;GO:2000637//positive regulation of gene silencing by miRNA;GO:0001666//response to hypoxia;GO:0007010//cytoskeleton organization;GO:0045668//negative regulation o…	GO:0008270//zinc ion binding;GO:0003714//transcription corepressor activity	K16682//Hippo signaling pathway;Hippo signaling pathway - fly
507299	524.726593242806	2.9804186966812	1.28934184283556e-08	3.0093616392765e-07	Up	GXYLT2	-	-	-	K13676//Other types of O-glycan biosynthesis
786183	23.3610084514568	-4.17390176730154	1.29065998644323e-08	3.0093616392765e-07	Down	LOC786183	-	-	-	-
107132952	10.3744180919877	4.32707498697416	1.31861037882086e-08	3.07099810295037e-07	Up	LOC107132952	-	-	-	-
538209	2407.41200012541	2.63134363344809	1.33285853337116e-08	3.10061763526595e-07	Up	PTGFRN	GO:0009986//cell surface	GO:0034389//lipid particle organization	-	-
107132315	22.7251756297054	-5.53016617755868	1.33918450683104e-08	3.11176106392323e-07	Down	LOC107132315	-	-	-	-
539513	626.371841311363	-1.19487018040027	1.34448514367415e-08	3.12049919600523e-07	Down	TANK//TRAF family member-associated NFKB activator	GO:0005737//cytoplasm	GO:0007249//I-kappaB kinase/NF-kappaB signaling	GO:0031625//ubiquitin protein ligase binding	K12650//RIG-I-like receptor signaling pathway
514588	8960.00777855356	2.9709211466581	1.3486865464489e-08	3.12666897072628e-07	Up	FBLN1//fibulin 1	GO:0071953//elastic fiber;GO:0005604//basement membrane;GO:0070062//extracellular vesicular exosome;GO:0005577//fibrinogen complex	GO:0030198//extracellular matrix organization;GO:2000647//negative regulation of stem cell proliferation;GO:0070373//negative regulation of ERK1 and ERK2 cascade;GO:0010628//positive regulation of gene expression;GO:2000146//negative regulation of cell motility;GO:0072378//blood coagulation, fibrin clot formation;GO:0010952//positive regulation of peptidase activity;GO:2001202//negative regulatio…	GO:0016504//peptidase activator activity;GO:0005509//calcium ion binding;GO:0005178//integrin binding;GO:0042802//identical protein binding;GO:0001968//fibronectin binding;GO:0008022//protein C-terminus binding;GO:0070051//fibrinogen binding;GO:0005201//extracellular matrix structural constituent	-
506626	242.977155343403	-1.40251745707887	1.38435220598632e-08	3.20568507402228e-07	Down	RTN4IP1//reticulon 4 interacting protein 1	GO:0005739//mitochondrion	GO:0055114//oxidation-reduction process	GO:0016491//oxidoreductase activity;GO:0008270//zinc ion binding	-
107132739	163.081452061439	-2.07570467105919	1.38874489647136e-08	3.21218596944095e-07	Down	LOC107132739	-	-	-	-
616609	156.367595776014	1.39191943391634	1.40132287938165e-08	3.23758314504345e-07	Up	B9D2//B9 protein domain 2	GO:0036038//TCTN-B9D complex;GO:0005813//centrosome;GO:0036064//ciliary basal body;GO:0016020//membrane;GO:0005737//cytoplasm;GO:0005634//nucleus	GO:0042384//cilium assembly	GO:0043015//gamma-tubulin binding	-
504742	114.108849159021	2.20804433575091	1.42544800283592e-08	3.2820940265297e-07	Up	CITED4//Cbp/p300-interacting transactivator%2C with Glu/Asp-rich carboxy-terminal domain%2C 4	GO:0005634//nucleus;GO:0005737//cytoplasm	GO:0043627//response to estrogen;GO:0045893//positive regulation of transcription, DNA-templated	GO:0003713//transcription coactivator activity	-
780963	53.8865008520639	-2.69226030145313	1.42457539277129e-08	3.2820940265297e-07	Down	LOC780963	GO:0000922//spindle pole;GO:0005813//centrosome;GO:0005874//microtubule;GO:0005739//mitochondrion	-	-	-
515972	117.083882677346	2.7623432436372	1.45312628461301e-08	3.34202551405549e-07	Up	TBL1X//transducin (beta)-like 1X-linked	GO:0017053//transcriptional repressor complex;GO:0000118//histone deacetylase complex;GO:0005667//transcription factor complex;GO:0005876//spindle microtubule	GO:0000122//negative regulation of transcription from RNA polymerase II promoter;GO:0045444//fat cell differentiation;GO:0043627//response to estrogen;GO:0007605//sensory perception of sound;GO:0043161//proteasome-mediated ubiquitin-dependent protein catabolic process;GO:0016575//histone deacetylation;GO:0060070//canonical Wnt signaling pathway;GO:0045944//positive regulation of transcription fro…	GO:0008013//beta-catenin binding;GO:0003714//transcription corepressor activity;GO:0003677//DNA binding;GO:0003682//chromatin binding;GO:0042393//histone binding	K04508//Wnt signaling pathway
782019	179.482725820335	2.1885164666716	1.48675007160418e-08	3.41547958626348e-07	Up	IER5L//immediate early response 5-like	-	-	-	-
615467	239.119618945207	2.07856743815787	1.49528385656694e-08	3.43119382805882e-07	Up	LRRC32//leucine rich repeat containing 32	-	GO:0010628//positive regulation of gene expression;GO:0046007//negative regulation of activated T cell proliferation;GO:0050710//negative regulation of cytokine secretion	-	-
613597	125.810998261202	-3.79037249003114	1.49778132264229e-08	3.43303678273508e-07	Down	FBXO40//F-box protein 40	-	-	-	-
100336941	78.5239989825667	-3.04406255847812	1.51793689875804e-08	3.46821015204184e-07	Down	LOC100336941	-	-	-	K06494//African trypanosomiasis;Malaria;TNF signaling pathway;Cell adhesion molecules (CAMs);K06563//Tuberculosis;Measles;Phagosome
511308	120.628819964609	2.11853773641714	1.51826197061549e-08	3.46821015204184e-07	Up	WNT9A	GO:0070062//extracellular vesicular exosome;GO:0005615//extracellular space;GO:0005578//proteinaceous extracellular matrix	GO:0061303//cornea development in camera-type eye;GO:0008285//negative regulation of cell proliferation;GO:0045165//cell fate commitment;GO:0007093//mitotic cell cycle checkpoint;GO:0045880//positive regulation of smoothened signaling pathway;GO:0007267//cell-cell signaling;GO:0048704//embryonic skeletal system morphogenesis;GO:0072498//embryonic skeletal joint development;GO:0043154//negative re…	GO:0005109//frizzled binding	K01064//Hippo signaling pathway;Pathways in cancer;HTLV-I infection;Wnt signaling pathway;Melanogenesis;Basal cell carcinoma;Hedgehog signaling pathway;Signaling pathways regulating pluripotency of stem cells;Proteoglycans in cancer
767977	13846.8445903746	-3.09535553178762	1.51659336787782e-08	3.46821015204184e-07	Down	MPC1//mitochondrial pyruvate carrier 1	GO:0016021//integral component of membrane;GO:0005743//mitochondrial inner membrane	GO:0006090//pyruvate metabolic process;GO:0006850//mitochondrial pyruvate transport;GO:1901475//pyruvate transmembrane transport	GO:0050833//pyruvate transmembrane transporter activity	-
504229	342.939151142182	-1.83191324727664	1.53176368264806e-08	3.49511213263683e-07	Down	TMEM126B	-	-	-	-
515651	280.660743696356	1.71215289015591	1.56241645250467e-08	3.56104411255902e-07	Up	C17H22orf39//chromosome 17 open reading frame%2C human C22orf39	-	-	-	-
513779	62.9331710960729	-4.6113391186046	1.59375323534174e-08	3.62838517466228e-07	Down	LOC513779	-	-	-	-
509976	97.7716319055219	-1.81782480558487	1.60321452528015e-08	3.64582858711857e-07	Down	SERPINI1//serpin peptidase inhibitor%2C clade I (neuroserpin)%2C member 1	GO:0005615//extracellular space;GO:0070062//extracellular vesicular exosome	GO:0010951//negative regulation of endopeptidase activity	GO:0004867//serine-type endopeptidase inhibitor activity	-
538719	119.323617466563	-1.41109005198	1.62193055546719e-08	3.68425525951528e-07	Down	ERI2//ERI1 exoribonuclease family member 2	GO:0005730//nucleolus;GO:0005737//cytoplasm	GO:0000467//exonucleolytic trimming to generate mature 3'-end of 5.8S rRNA from tricistronic rRNA transcript (SSU-rRNA, 5.8S rRNA, LSU-rRNA);GO:0000738//DNA catabolic process, exonucleolytic	GO:0000175//3'-5'-exoribonuclease activity;GO:0008270//zinc ion binding;GO:0003676//nucleic acid binding	-
508008	44.9161978732595	3.23677895190353	1.64723962600062e-08	3.73755535297028e-07	Up	WNT5B//wingless-type MMTV integration site family%2C member 5B	GO:0005615//extracellular space;GO:0070062//extracellular vesicular exosome;GO:0009986//cell surface;GO:0005578//proteinaceous extracellular matrix	GO:0090090//negative regulation of canonical Wnt signaling pathway;GO:0045600//positive regulation of fat cell differentiation;GO:0002062//chondrocyte differentiation;GO:0045165//cell fate commitment;GO:0030335//positive regulation of cell migration;GO:0030182//neuron differentiation	GO:0005109//frizzled binding	K00444//Proteoglycans in cancer;Basal cell carcinoma;Signaling pathways regulating pluripotency of stem cells;Hedgehog signaling pathway;Wnt signaling pathway;Melanogenesis;Hippo signaling pathway;Pathways in cancer;HTLV-I infection
768072	366.036681557568	-1.86671750913211	1.65991716656886e-08	3.76210756476715e-07	Down	COA6//cytochrome c oxidase assembly factor 6 homolog (S. cerevisiae)	GO:0005739//mitochondrion	GO:1902600//hydrogen ion transmembrane transport	GO:0004129//cytochrome-c oxidase activity	-
534155	158.621589386022	-1.29761422139864	1.67974969370649e-08	3.80280316132747e-07	Down	LOC534155//immunoglobulin (CD79A) binding protein 1-like	GO:0005874//microtubule;GO:0005829//cytosol	GO:0034047//regulation of protein phosphatase type 2A activity;GO:0034612//response to tumor necrosis factor;GO:2001234//negative regulation of apoptotic signaling pathway;GO:0000122//negative regulation of transcription from RNA polymerase II promoter;GO:0045944//positive regulation of transcription from RNA polymerase II promoter;GO:0070555//response to interleukin-1;GO:0060632//regulation of m…	GO:0008601//protein phosphatase type 2A regulator activity;GO:0031434//mitogen-activated protein kinase kinase binding;GO:0051721//protein phosphatase 2A binding;GO:0019904//protein domain specific binding	-
617707	1972.16561501907	1.66291107941138	1.73052691698917e-08	3.91338575803958e-07	Up	PLPP3//phosphatidic acid phosphatase type 2B	GO:0005789//endoplasmic reticulum membrane;GO:0070062//extracellular vesicular exosome;GO:0005887//integral component of plasma membrane	GO:0030111//regulation of Wnt signaling pathway;GO:0051091//positive regulation of sequence-specific DNA binding transcription factor activity;GO:0044329//canonical Wnt signaling pathway involved in positive regulation of cell-cell adhesion;GO:1902068//regulation of sphingolipid mediated signaling pathway;GO:0060020//Bergmann glial cell differentiation;GO:0006644//phospholipid metabolic process;G…	GO:0042392//sphingosine-1-phosphate phosphatase activity;GO:0005178//integrin binding;GO:0042577//lipid phosphatase activity;GO:0008195//phosphatidate phosphatase activity	K01080//Metabolic pathways;Glycerolipid metabolism;Sphingolipid metabolism;Choline metabolism in cancer;Fc gamma R-mediated phagocytosis;Glycerophospholipid metabolism;Biosynthesis of secondary metabolites;Fat digestion and absorption;Phospholipase D signaling pathway;Ether lipid metabolism
100848919	117.673073836864	-2.96948074984109	1.75210704758042e-08	3.95776956500274e-07	Down	C14H8orf88	-	-	-	-
281811	6628.61379922227	-1.54555259436099	1.77101511108644e-08	3.99602540989236e-07	Down	HADHB//hydroxyacyl-CoA dehydrogenase/3-ketoacyl-CoA thiolase/enoyl-CoA hydratase (trifunctional protein)%2C beta subunit	GO:0070062//extracellular vesicular exosome;GO:0005741//mitochondrial outer membrane;GO:0042645//mitochondrial nucleoid;GO:0005783//endoplasmic reticulum;GO:0005743//mitochondrial inner membrane	GO:0006635//fatty acid beta-oxidation	GO:0016509//long-chain-3-hydroxyacyl-CoA dehydrogenase activity;GO:0044822//poly(A) RNA binding;GO:0003988//acetyl-CoA C-acyltransferase activity	K07509//Metabolic pathways;Biosynthesis of antibiotics;Biosynthesis of secondary metabolites;Fatty acid elongation;Fatty acid metabolism;Valine, leucine and isoleucine degradation;Fatty acid degradation
505707	59.9566853973592	-2.31721807763682	1.79292246885525e-08	4.04095606940434e-07	Down	FAM78B//family with sequence similarity 78%2C member B	-	-	-	-
541094	1429.5688895613	-1.12846517250896	1.82997433019472e-08	4.1198822087117e-07	Down	ERMP1	GO:0016021//integral component of membrane;GO:0005789//endoplasmic reticulum membrane	GO:0006508//proteolysis	GO:0008237//metallopeptidase activity;GO:0046872//metal ion binding	K04590//cAMP signaling pathway;Neuroactive ligand-receptor interaction
101907314	249.005784099654	1.53765056177044	1.84476623551392e-08	4.14857419134106e-07	Up	LOC101907314	GO:0005788//endoplasmic reticulum lumen;GO:0070062//extracellular vesicular exosome	GO:0006457//protein folding;GO:0043277//apoptotic cell clearance;GO:0034976//response to endoplasmic reticulum stress	GO:0003756//protein disulfide isomerase activity	K13984//Protein processing in endoplasmic reticulum
767889	681.24757583639	-2.92756244623802	1.89333446322956e-08	4.25307570886445e-07	Down	ACYP2//acylphosphatase 2%2C muscle type	GO:0005739//mitochondrion	GO:0008152//metabolic process	GO:0003998//acylphosphatase activity	K01512//Pyruvate metabolism;Microbial metabolism in diverse environments;Aminobenzoate degradation
614302	1607.77897427811	-1.97894529320914	1.8978122200871e-08	4.25841320082002e-07	Down	PCCA//propionyl CoA carboxylase%2C alpha polypeptide	GO:0005739//mitochondrion	GO:0008152//metabolic process	GO:0019899//enzyme binding;GO:0046872//metal ion binding;GO:0004075//biotin carboxylase activity;GO:0005524//ATP binding;GO:0004658//propionyl-CoA carboxylase activity	K01965//Metabolic pathways;Glyoxylate and dicarboxylate metabolism;Biosynthesis of antibiotics;Microbial metabolism in diverse environments;Carbon metabolism;Propanoate metabolism;Valine, leucine and isoleucine degradation
533208	717.966720855423	-1.4475861880942	1.90176888805875e-08	4.26257093029274e-07	Down	COQ5	GO:0005743//mitochondrial inner membrane	GO:0032259//methylation;GO:0006744//ubiquinone biosynthetic process	GO:0008757//S-adenosylmethionine-dependent methyltransferase activity	K06127//Biosynthesis of secondary metabolites;Metabolic pathways;Ubiquinone and other terpenoid-quinone biosynthesis
101907969	270.242710614371	1.29252226958689	1.94491283212424e-08	4.35445566900568e-07	Up	LOC101907969	-	-	GO:0003676//nucleic acid binding	-
617677	173.454918521139	2.63727017812277	1.96868181212597e-08	4.40280694009894e-07	Up	EFCC1//EF-hand and coiled-coil domain containing 1	-	-	GO:0005509//calcium ion binding	-
101909195	29716.4123485077	1.88094921560652	1.98576078943129e-08	4.43610640743736e-07	Up	LOC101909195	GO:0005615//extracellular space;GO:0070062//extracellular vesicular exosome	GO:0042594//response to starvation	GO:0005509//calcium ion binding;GO:0008201//heparin binding	K06254//ECM-receptor interaction;K06788//Viral myocarditis;K06491//Prion diseases;Cell adhesion molecules (CAMs)
532550	248.470315967995	1.65157172976018	2.00195545754761e-08	4.462444607352e-07	Up	BRAT1//BRCA1-associated ATM activator 1	GO:0016020//membrane;GO:0005634//nucleus	GO:0010212//response to ionizing radiation	-	-
513676	485.471356529154	1.31996303906979	2.02442496365897e-08	4.50262333849155e-07	Up	SIX5//SIX homeobox 5	GO:0005794//Golgi apparatus;GO:0005654//nucleoplasm	GO:0045892//negative regulation of transcription, DNA-templated;GO:1902723//negative regulation of skeletal muscle satellite cell proliferation;GO:0002088//lens development in camera-type eye;GO:0045944//positive regulation of transcription from RNA polymerase II promoter;GO:0007286//spermatid development	GO:0000978//RNA polymerase II core promoter proximal region sequence-specific DNA binding;GO:0005515//protein binding	-
534204	154.473721161933	-1.70524661097354	2.04276626756912e-08	4.53843531946113e-07	Down	TEFM//transcription elongation factor%2C mitochondrial	GO:0042645//mitochondrial nucleoid;GO:0030529//ribonucleoprotein complex	GO:0006390//transcription from mitochondrial promoter;GO:0006119//oxidative phosphorylation;GO:0006259//DNA metabolic process	GO:0030337//DNA polymerase processivity factor activity;GO:0044822//poly(A) RNA binding	-
781770	45.1839779147423	-2.74871568520139	2.07606654456909e-08	4.60736695794731e-07	Down	LOC781770	-	-	-	-
[truncated: 2,404 more rows]
