# Supplementary material for: RNA-Seq Analysis Identifies Differentially Expressed Genes in Subcutaneous Adipose Tissue in Qaidaford Cattle, Cattle-Yak, and Angus Cattle
Source: Animals (Basel). 2019 Dec 3;9(12):1077. doi: 10.3390/ani9121077 (PMC6941056; doi:10.3390/ani9121077)
Supplement: Supplementary file 1 [file animals-09-01077-s001.zip › Supplementary Files20191121/Supplementary excel 3. CYB-vs-FB. DESeq. difffilter.xls]

GeneID	baseMean	log2Fold	pvalue	qvalue	Diff	Description	Cellular_Component	Biological_Process	Molecular_Function	Pathway
101904159	362.065781559593	1.79577124152265	1.10033518232913e-18	1.26900955017734e-14	Up	LOC101904159	-	-	-	-
286882	38.8633788062546	5.70793986519615	1.66821289624996e-18	1.26900955017734e-14	Up	BPIFA2A//BPI fold containing family A%2C member 2A	GO:0005576//extracellular region	-	GO:0008289//lipid binding	-
514291	3720.92425176453	1.01388730817953	1.46221046519052e-15	7.41535667246952e-12	Up	EMILIN2//elastin microfibril interfacer 2	GO:0005576//extracellular region;GO:0031012//extracellular matrix	-	-	K07296//Type II diabetes mellitus;Non-alcoholic fatty liver disease (NAFLD);Adipocytokine signaling pathway;PPAR signaling pathway;AMPK signaling pathway
100298265	638.072481717288	1.95354111824199	2.82314022907468e-12	9.12036811719688e-09	Up	CPAMD8	-	-	-	K03910//Complement and coagulation cascades
538634	322.761847602325	1.41830006364802	2.99736036453164e-12	9.12036811719688e-09	Up	CTHRC1//collagen triple helix repeat containing 1	GO:0005578//proteinaceous extracellular matrix;GO:0005615//extracellular space;GO:0005581//collagen trimer;GO:0005737//cytoplasm	GO:0016477//cell migration;GO:0043932//ossification involved in bone remodeling;GO:0032092//positive regulation of protein binding;GO:0090103//cochlea morphogenesis;GO:0060122//inner ear receptor stereocilium organization;GO:0033690//positive regulation of osteoblast proliferation;GO:0045669//positive regulation of osteoblast differentiation;GO:0090177//establishment of planar polarity involved i…	GO:0017147//Wnt-protein binding;GO:0005109//frizzled binding	K13649//Endocytosis;K04828//Taste transduction;Inflammatory mediator regulation of TRP channels
618224	69.3102800111104	-4.32506610721894	9.65452297477466e-11	2.44806520897036e-07	Down	PADI1//peptidyl arginine deiminase%2C type I	GO:0070062//extracellular vesicular exosome;GO:0005737//cytoplasm	GO:0018101//protein citrullination	GO:0004668//protein-arginine deiminase activity;GO:0005509//calcium ion binding	-
281750	511.055924306189	-1.56743052368113	1.31891188266084e-10	2.86656076897172e-07	Down	EDNRB//endothelin receptor type B	GO:0005886//plasma membrane;GO:0016021//integral component of membrane	GO:0048246//macrophage chemotaxis;GO:0032269//negative regulation of cellular protein metabolic process;GO:0006885//regulation of pH;GO:0035645//enteric smooth muscle cell differentiation;GO:0001755//neural crest cell migration;GO:0007422//peripheral nervous system development;GO:0086100//endothelin receptor signaling pathway;GO:0014826//vein smooth muscle contraction;GO:0014043//negative regulat…	GO:0017046//peptide hormone binding;GO:0004962//endothelin receptor activity	K04198//cGMP-PKG signaling pathway;Melanogenesis;Neuroactive ligand-receptor interaction;Pathways in cancer;Calcium signaling pathway
507361	409.852570559227	-1.32134170690804	1.95663674438242e-10	3.72103392862927e-07	Down	GFOD2//glucose-fructose oxidoreductase domain containing 2	GO:0005578//proteinaceous extracellular matrix	GO:0030198//extracellular matrix organization;GO:0055114//oxidation-reduction process	GO:0016491//oxidoreductase activity	K00078//Metabolism of xenobiotics by cytochrome P450;Pentose and glucuronate interconversions
281062	47.9779230656507	2.26397917591507	2.52332576772773e-10	4.26554202557886e-07	Up	CDH2//cadherin 2%2C type 1%2C N-cadherin (neuronal)	GO:0005925//focal adhesion;GO:0016342//catenin complex;GO:0016323//basolateral plasma membrane;GO:0045202//synapse;GO:0070062//extracellular vesicular exosome;GO:0030864//cortical actin cytoskeleton;GO:0005916//fascia adherens;GO:0044853//plasma membrane raft;GO:0016324//apical plasma membrane;GO:0030027//lamellipodium;GO:0016021//integral component of membrane	GO:0010001//glial cell differentiation;GO:0016339//calcium-dependent cell-cell adhesion via plasma membrane cell adhesion molecules;GO:1902897//regulation of postsynaptic density protein 95 clustering;GO:0090090//negative regulation of canonical Wnt signaling pathway;GO:0044331//cell-cell adhesion mediated by cadherin;GO:0007156//homophilic cell adhesion via plasma membrane adhesion molecules;GO:…	GO:0045295//gamma-catenin binding;GO:0019903//protein phosphatase binding;GO:0005509//calcium ion binding;GO:0045294//alpha-catenin binding	K06736//Cell adhesion molecules (CAMs);Arrhythmogenic right ventricular cardiomyopathy (ARVC);K05095//Signaling pathways regulating pluripotency of stem cells;Rap1 signaling pathway;MAPK signaling pathway;PI3K-Akt signaling pathway;Endocytosis;Ras signaling pathway;Regulation of actin cytoskeleton;K06797//Cell adhesion molecules (CAMs);K04362//Signaling pathways regulating pluripotency of stem ce…
281705	493.392662483906	1.18525898069736	3.10823631496672e-10	4.72887072959037e-07	Up	CNTN1//contactin 1	GO:0005886//plasma membrane;GO:0031225//anchored component of membrane;GO:0070062//extracellular vesicular exosome;GO:0043209//myelin sheath	GO:0007219//Notch signaling pathway;GO:0007155//cell adhesion;GO:0010765//positive regulation of sodium ion transport;GO:0010628//positive regulation of gene expression;GO:0010976//positive regulation of neuron projection development;GO:0021549//cerebellum development	GO:0030246//carbohydrate binding;GO:0001948//glycoprotein binding	K08114//Epithelial cell signaling in Helicobacter pylori infection;K06550//Cell adhesion molecules (CAMs);Axon guidance;K06756//Cell adhesion molecules (CAMs);K06759//Cell adhesion molecules (CAMs);K06757//Cell adhesion molecules (CAMs)
785203	343.946168072704	1.86428443526084	4.11313486895763e-10	5.68883944512013e-07	Up	METTL24//methyltransferase like 24	GO:0005576//extracellular region	GO:0032259//methylation	GO:0008168//methyltransferase activity	K12816//Spliceosome
281941	227.981623605492	3.31288949459896	6.52870312321116e-10	8.27730744304455e-07	Up	NCAM1//neural cell adhesion molecule 1	GO:0043025//neuronal cell body;GO:0030424//axon;GO:0005911//cell-cell junction;GO:0016021//integral component of membrane;GO:0030426//growth cone;GO:0009897//external side of plasma membrane	GO:0001928//regulation of exocyst assembly;GO:0034109//homotypic cell-cell adhesion;GO:0007166//cell surface receptor signaling pathway;GO:0050850//positive regulation of calcium-mediated signaling;GO:0031175//neuron projection development	-	K06760//Cell adhesion molecules (CAMs);K05095//Rap1 signaling pathway;PI3K-Akt signaling pathway;MAPK signaling pathway;Ras signaling pathway;Endocytosis;Regulation of actin cytoskeleton;Signaling pathways regulating pluripotency of stem cells;K06755//Axon guidance;K06550//Axon guidance;Cell adhesion molecules (CAMs);K04362//Regulation of actin cytoskeleton;Adherens junction;Rap1 signaling pathwa…
533725	222.057685981841	1.70570756014772	1.20862291153545e-09	1.41446069046926e-06	Up	CGN//cingulin	GO:0016459//myosin complex;GO:0005581//collagen trimer;GO:0043296//apical junction complex	GO:0070830//tight junction assembly;GO:0003382//epithelial cell morphogenesis;GO:0008152//metabolic process;GO:0000226//microtubule cytoskeleton organization	GO:0008017//microtubule binding;GO:0003774//motor activity	K06102//Tight junction
618809	171.05924261864	-1.8678673962644	1.30664312129635e-09	1.41994774624304e-06	Down	VAT1L//vesicle amine transport 1-like	-	GO:0055114//oxidation-reduction process	GO:0016491//oxidoreductase activity;GO:0005515//protein binding;GO:0008270//zinc ion binding	K17879//Peroxisome
530692	1046.05199844986	-1.27899014780071	1.69435790074708e-09	1.71853074013107e-06	Down	UNC13B//unc-13 homolog B (C. elegans)	GO:0005794//Golgi apparatus;GO:0005829//cytosol;GO:0031594//neuromuscular junction	GO:0016082//synaptic vesicle priming;GO:0060384//innervation;GO:0035556//intracellular signal transduction;GO:0048172//regulation of short-term neuronal synaptic plasticity;GO:0016081//synaptic vesicle docking involved in exocytosis;GO:0007528//neuromuscular junction development;GO:0035249//synaptic transmission, glutamatergic	GO:0046872//metal ion binding;GO:0019992//diacylglycerol binding	K15293//Synaptic vesicle cycle
518491	112.714665837338	-2.260128686385	1.87325130390996e-09	1.78122783360539e-06	Down	TCF15//transcription factor 15 (basic helix-loop-helix)	GO:0005634//nucleus	GO:0043588//skin development;GO:0042755//eating behavior;GO:0006355//regulation of transcription, DNA-templated;GO:0048644//muscle organ morphogenesis;GO:0003016//respiratory system process;GO:0043583//ear development;GO:0001756//somitogenesis;GO:0048705//skeletal system morphogenesis;GO:0016265//death;GO:0060231//mesenchymal to epithelial transition;GO:0048339//paraxial mesoderm development;GO:0…	GO:0046983//protein dimerization activity;GO:0003677//DNA binding	-
282530	856.546127554155	1.87424405695534	6.80023913104794e-09	5.17294190698817e-06	Up	BOLA-DRB3	GO:0016021//integral component of membrane;GO:0042613//MHC class II protein complex	GO:0019886//antigen processing and presentation of exogenous peptide antigen via MHC class II;GO:0006955//immune response	-	K06454//Primary immunodeficiency;T cell receptor signaling pathway;Cell adhesion molecules (CAMs);Antigen processing and presentation;Hematopoietic cell lineage;K06752//Toxoplasmosis;Intestinal immune network for IgA production;Staphylococcus aureus infection;Rheumatoid arthritis;HTLV-I infection;Phagosome;Tuberculosis;Cell adhesion molecules (CAMs);Autoimmune thyroid disease;Asthma;Antigen proce…
512227	38.4084688289414	4.43029705831048	6.57506503636597e-09	5.17294190698817e-06	Up	ACSM2B//acyl-CoA synthetase medium-chain family member 2B	GO:0005739//mitochondrion	GO:0008152//metabolic process	GO:0003824//catalytic activity	K01896//Butanoate metabolism;Metabolic pathways
787986	360.725022173133	1.20610263894519	8.80742128817192e-09	6.3807670227737e-06	Up	NLGN2//neuroligin 2	GO:0060077//inhibitory synapse;GO:0060076//excitatory synapse;GO:0043198//dendritic shaft;GO:0045211//postsynaptic membrane;GO:0005737//cytoplasm;GO:0030054//cell junction;GO:0097470//ribbon synapse;GO:0042734//presynaptic membrane;GO:0009986//cell surface;GO:0005615//extracellular space;GO:0005887//integral component of plasma membrane	GO:0007158//neuron cell-cell adhesion;GO:0097104//postsynaptic membrane assembly;GO:0035641//locomotory exploration behavior;GO:0008284//positive regulation of cell proliferation;GO:2000463//positive regulation of excitatory postsynaptic membrane potential;GO:0072553//terminal button organization;GO:0097119//postsynaptic density protein 95 clustering;GO:0051968//positive regulation of synaptic tr…	GO:0004872//receptor activity;GO:0042043//neurexin family protein binding;GO:0004104//cholinesterase activity;GO:0050839//cell adhesion molecule binding	K07377//Cell adhesion molecules (CAMs);K07378//Cell adhesion molecules (CAMs)
525364	149.057972601934	-2.50624780590832	9.51836370844162e-09	6.52001360164912e-06	Down	CSDC2//cold shock domain containing C2%2C RNA binding	-	GO:0006355//regulation of transcription, DNA-templated	GO:0003677//DNA binding	K00503//Tyrosine metabolism;Metabolic pathways
539034	1246.84182694431	1.52886524434251	9.8567314866524e-09	6.52001360164912e-06	Up	PFN2//profilin 2	GO:0043195//terminal bouton;GO:0070062//extracellular vesicular exosome;GO:0005737//cytoplasm;GO:0005856//cytoskeleton	GO:0030837//negative regulation of actin filament polymerization;GO:0050821//protein stabilization;GO:0051496//positive regulation of stress fiber assembly;GO:1900028//negative regulation of ruffle assembly;GO:0033138//positive regulation of peptidyl-serine phosphorylation;GO:0030838//positive regulation of actin filament polymerization;GO:2000300//regulation of synaptic vesicle exocytosis;GO:003…	GO:0000774//adenyl-nucleotide exchange factor activity;GO:0003785//actin monomer binding;GO:0005546//phosphatidylinositol-4,5-bisphosphate binding	K05759//Rap1 signaling pathway;Salmonella infection;Regulation of actin cytoskeleton;Shigellosis
538609	620.052200081564	-1.42255516487325	1.17268877309148e-08	7.43386958075574e-06	Down	HEYL//hes-related family bHLH transcription factor with YRPW motif-like	GO:0005737//cytoplasm;GO:0005634//nucleus	GO:0003181//atrioventricular valve morphogenesis;GO:0003184//pulmonary valve morphogenesis;GO:0003198//epithelial to mesenchymal transition involved in endocardial cushion formation;GO:0060412//ventricular septum morphogenesis;GO:2000824//negative regulation of androgen receptor activity;GO:0003208//cardiac ventricle morphogenesis;GO:0045944//positive regulation of transcription from RNA polymera…	GO:0042803//protein homodimerization activity;GO:0035939//microsatellite binding;GO:0000983//RNA polymerase II core promoter sequence-specific DNA binding transcription factor activity;GO:0001106//RNA polymerase II transcription corepressor activity;GO:0046982//protein heterodimerization activity;GO:0050683//AF-1 domain binding;GO:0000979//RNA polymerase II core promoter sequence-specific DNA bin…	-
530828	833.704341409519	1.38550501606123	1.26454223223635e-08	7.69549820849754e-06	Up	SSC5D	-	-	-	K13912//Salivary secretion
534928	222.070132896148	-1.91112307194683	1.63860605932058e-08	9.58836637942436e-06	Down	PFKFB4//6-phosphofructo-2-kinase/fructose-2%2C6-biphosphatase 4	GO:0005829//cytosol	GO:0006003//fructose 2,6-bisphosphate metabolic process;GO:0061621//canonical glycolysis;GO:0046835//carbohydrate phosphorylation;GO:0016311//dephosphorylation;GO:0006000//fructose metabolic process	GO:0003873//6-phosphofructo-2-kinase activity;GO:0005524//ATP binding;GO:0004331//fructose-2,6-bisphosphate 2-phosphatase activity	K19030//Fructose and mannose metabolism;AMPK signaling pathway
530147	90.6341804403923	1.45408803033032	2.42278119573909e-08	1.36519233748054e-05	Up	BAMBI//BMP and activin membrane-bound inhibitor	GO:0005886//plasma membrane;GO:0016021//integral component of membrane;GO:0005737//cytoplasm	GO:0008284//positive regulation of cell proliferation;GO:0090263//positive regulation of canonical Wnt signaling pathway;GO:0016477//cell migration;GO:0010718//positive regulation of epithelial to mesenchymal transition;GO:0032092//positive regulation of protein binding;GO:0045893//positive regulation of transcription, DNA-templated;GO:0008360//regulation of cell shape;GO:0030512//negative regula…	GO:0005109//frizzled binding;GO:0005114//type II transforming growth factor beta receptor binding	K10162//TGF-beta signaling pathway;Wnt signaling pathway
785817	13.5286336189525	-4.34042058173087	2.83122396981859e-08	1.53836576702929e-05	Down	VNN3	-	-	-	K08069//Pantothenate and CoA biosynthesis
540247	98.6858779823549	1.35208100902877	3.25409130488017e-08	1.70716362456714e-05	Up	CMTM4//CKLF-like MARVEL transmembrane domain containing 4	GO:0005615//extracellular space;GO:0016021//integral component of membrane	GO:0006935//chemotaxis	GO:0005125//cytokine activity	-
533191	584.712151073678	-1.08021034042278	3.99530421519057e-08	2.01396829248343e-05	Down	TMTC1//transmembrane and tetratricopeptide repeat containing 1	-	-	-	K09667//Other types of O-glycan biosynthesis;Insulin resistance
536348	1179.17977647248	1.19524407509686	4.36840762797116e-08	2.01396829248343e-05	Up	NFIX	GO:0005654//nucleoplasm;GO:0005634//nucleus	GO:0045944//positive regulation of transcription from RNA polymerase II promoter;GO:0021680//cerebellar Purkinje cell layer development;GO:0000122//negative regulation of transcription from RNA polymerase II promoter;GO:0006260//DNA replication;GO:0048708//astrocyte differentiation;GO:0021707//cerebellar granule cell differentiation	GO:0003677//DNA binding;GO:0003705//RNA polymerase II distal enhancer sequence-specific DNA binding transcription factor activity;GO:0003700//sequence-specific DNA binding transcription factor activity;GO:0001228//RNA polymerase II transcription regulatory region sequence-specific DNA binding transcription factor activity involved in positive regulation of transcription;GO:0005515//protein bindin…	-
517590	139.18340088594	-1.47338435778487	6.99043998383842e-08	3.03023967739882e-05	Down	EFR3B	-	-	-	-
615458	132.599700474476	-1.23926258546929	9.28268195822451e-08	3.81693846790345e-05	Down	LYL1//lymphoblastic leukemia associated hematopoiesis regulator 1	GO:0005634//nucleus	GO:0045893//positive regulation of transcription, DNA-templated;GO:0001955//blood vessel maturation;GO:0006357//regulation of transcription from RNA polymerase II promoter;GO:0060216//definitive hemopoiesis;GO:0030183//B cell differentiation	GO:0000977//RNA polymerase II regulatory region sequence-specific DNA binding;GO:0000981//sequence-specific DNA binding RNA polymerase II transcription factor activity;GO:0046983//protein dimerization activity	K15604//Transcriptional misregulation in cancer
539328	94.2196794730015	-1.75229062126497	1.01925222690447e-07	4.08076404740122e-05	Down	EXOC3L2	GO:0000145//exocyst	GO:0006887//exocytosis;GO:0051601//exocyst localization	GO:0000149//SNARE binding	K06110//Tight junction
404177	43.1274682408169	1.82804907933084	1.1450546450665e-07	4.46688753077995e-05	Up	KCNN2//potassium intermediate/small conductance calcium-activated channel%2C subfamily N%2C member 2	GO:0016021//integral component of membrane;GO:0030018//Z disc;GO:0043025//neuronal cell body;GO:0030315//T-tubule;GO:0005790//smooth endoplasmic reticulum;GO:0009986//cell surface;GO:0043197//dendritic spine	GO:0048168//regulation of neuronal synaptic plasticity;GO:1901379//regulation of potassium ion transmembrane transport	GO:0051393//alpha-actinin binding;GO:0005516//calmodulin binding;GO:0042803//protein homodimerization activity;GO:0016286//small conductance calcium-activated potassium channel activity;GO:0019904//protein domain specific binding	K04943//Serotonergic synapse;Bile secretion;Insulin secretion
100139881	53.0322847293832	2.96897103018744	1.33177876586338e-07	4.9091839733143e-05	Up	LOC100139881	GO:0031012//extracellular matrix;GO:0005615//extracellular space;GO:0005622//intracellular	GO:0071333//cellular response to glucose stimulus;GO:0030901//midbrain development;GO:0045766//positive regulation of angiogenesis;GO:0044267//cellular protein metabolic process;GO:0022617//extracellular matrix disassembly;GO:0002003//angiotensin maturation;GO:0050727//regulation of inflammatory response;GO:0050720//interleukin-1 beta biosynthetic process	GO:0042277//peptide binding;GO:0004252//serine-type endopeptidase activity	K01329//Renin-angiotensin system
617391	905.755148927603	-1.37700258253622	1.29149703986405e-07	4.9091839733143e-05	Down	CXHXorf36//chromosome X open reading frame%2C human CXorf36	GO:0005576//extracellular region	-	-	-
788801	1981.17667780478	-2.21534973669462	1.35523680083608e-07	4.9091839733143e-05	Down	LOC788801	GO:0008043//intracellular ferritin complex	GO:0006826//iron ion transport;GO:0006879//cellular iron ion homeostasis	GO:0008199//ferric iron binding	K13625//Mineral absorption
531462	16.4382836227091	-3.37870782297719	1.56759990672578e-07	5.42033295021046e-05	Down	LOC531462	-	-	-	-
515913	14.1781919091956	-3.40821907923939	2.10772307371827e-07	7.12597752078884e-05	Down	TBATA//thymus%2C brain and testes associated	GO:0005634//nucleus;GO:0005829//cytosol	GO:0007275//multicellular organismal development;GO:0030154//cell differentiation;GO:0007283//spermatogenesis	-	-
539528	46.164994955052	2.92956922844145	2.25030342928239e-07	7.44263399415267e-05	Up	KCNB1//potassium voltage-gated channel%2C Shab-related subfamily%2C member 1	GO:0043204//perikaryon;GO:0032590//dendrite membrane;GO:0030425//dendrite;GO:0016328//lateral plasma membrane;GO:0045211//postsynaptic membrane;GO:0030424//axon;GO:0005622//intracellular;GO:0030054//cell junction;GO:0042383//sarcolemma;GO:0032809//neuronal cell body membrane;GO:0008076//voltage-gated potassium channel complex	GO:1900454//positive regulation of long term synaptic depression;GO:0034765//regulation of ion transmembrane transport;GO:0072661//protein targeting to plasma membrane;GO:0051260//protein homooligomerization;GO:0046676//negative regulation of insulin secretion;GO:0010701//positive regulation of norepinephrine secretion;GO:0098900//regulation of action potential;GO:0090314//positive regulation of …	GO:0005251//delayed rectifier potassium channel activity;GO:0046982//protein heterodimerization activity;GO:0047485//protein N-terminus binding;GO:0032182//small conjugating protein binding;GO:0015271//outward rectifier potassium channel activity;GO:0044325//ion channel binding	K04885//Taste transduction
613386	35.0548332888432	3.92299788984298	2.3318291183252e-07	7.54818046940418e-05	Up	FGF11//fibroblast growth factor 11	GO:0005634//nucleus;GO:0005576//extracellular region	-	GO:0008083//growth factor activity	K05095//Signaling pathways regulating pluripotency of stem cells;Endocytosis;Ras signaling pathway;Regulation of actin cytoskeleton;Rap1 signaling pathway;PI3K-Akt signaling pathway;MAPK signaling pathway;K04362//MAPK signaling pathway;PI3K-Akt signaling pathway;Rap1 signaling pathway;Central carbon metabolism in cancer;Adherens junction;Regulation of actin cytoskeleton;Pathways in cancer;Melanom…
503620	1635.52728495973	-1.62504854389319	3.03114589101095e-07	9.60746949705012e-05	Down	FLT1//fms-related tyrosine kinase 1	-	-	-	K05096//HIF-1 signaling pathway;Rheumatoid arthritis;Ras signaling pathway;Transcriptional misregulation in cancer;Rap1 signaling pathway;PI3K-Akt signaling pathway;Endocytosis;Cytokine-cytokine receptor interaction;Focal adhesion
100138434	1864.25071259368	-1.40810028006308	4.18827019806056e-07	0.000126045580000925	Down	LAMA2	-	-	-	K05637//Small cell lung cancer;Pathways in cancer;Focal adhesion;Toxoplasmosis;PI3K-Akt signaling pathway;Amoebiasis;ECM-receptor interaction
100847906	95.9324985055196	2.34545502683448	4.22526921259837e-07	0.000126045580000925	Up	LOC100847906	GO:0005737//cytoplasm;GO:0005634//nucleus	GO:0007613//memory;GO:0006357//regulation of transcription from RNA polymerase II promoter;GO:0009653//anatomical structure morphogenesis;GO:0060999//positive regulation of dendritic spine development	GO:0000981//sequence-specific DNA binding RNA polymerase II transcription factor activity;GO:0043565//sequence-specific DNA binding	K17847//FoxO signaling pathway
100336619	285.086914673658	1.59731328624404	5.2675301037369e-07	0.000151207930185383	Up	SDK2	-	-	-	-
514203	17.3273192659308	-2.68877091518999	5.17251479916332e-07	0.000151207930185383	Down	GHSR//growth hormone secretagogue receptor	GO:0016021//integral component of membrane;GO:0009986//cell surface;GO:0043005//neuron projection;GO:0045121//membrane raft;GO:0005886//plasma membrane	GO:0040018//positive regulation of multicellular organism growth;GO:0032869//cellular response to insulin stimulus;GO:0046676//negative regulation of insulin secretion;GO:0008154//actin polymerization or depolymerization;GO:0043134//regulation of hindgut contraction;GO:0042536//negative regulation of tumor necrosis factor biosynthetic process;GO:0051963//regulation of synapse assembly;GO:0045923/…	GO:0017046//peptide hormone binding;GO:0001616//growth hormone secretagogue receptor activity;GO:0016520//growth hormone-releasing hormone receptor activity	K04284//Neuroactive ligand-receptor interaction;cAMP signaling pathway
511211	49.6745866217628	3.8955770170164	5.59057155043952e-07	0.000157509176978494	Up	SPOCK1//sparc/osteonectin%2C cwcv and kazal-like domains proteoglycan (testican) 1	GO:0031594//neuromuscular junction;GO:0005578//proteinaceous extracellular matrix;GO:0033268//node of Ranvier;GO:0016528//sarcoplasm;GO:0005615//extracellular space	GO:0010951//negative regulation of endopeptidase activity;GO:0010977//negative regulation of neuron projection development;GO:0007165//signal transduction;GO:0021953//central nervous system neuron differentiation;GO:0001764//neuron migration;GO:0010812//negative regulation of cell-substrate adhesion	GO:0005509//calcium ion binding;GO:0008191//metalloendopeptidase inhibitor activity;GO:0004869//cysteine-type endopeptidase inhibitor activity	-
534616	375.334262677564	1.48596381586279	5.91372088597347e-07	0.000160663124212858	Up	BCHE//butyrylcholinesterase	GO:0072562//blood microparticle;GO:0005783//endoplasmic reticulum;GO:0005641//nuclear envelope lumen	GO:0006581//acetylcholine catabolic process;GO:0007268//synaptic transmission	GO:0003990//acetylcholinesterase activity;GO:0042802//identical protein binding	-
519739	180.635566109721	-2.33787113540963	6.48330402964187e-07	0.000173047346503459	Down	GPAT3//1-acylglycerol-3-phosphate O-acyltransferase 9	GO:0016021//integral component of membrane;GO:0005789//endoplasmic reticulum membrane	GO:0032006//regulation of TOR signaling;GO:0016024//CDP-diacylglycerol biosynthetic process;GO:0044281//small molecule metabolic process;GO:0006654//phosphatidic acid biosynthetic process;GO:0019432//triglyceride biosynthetic process	GO:0003841//1-acylglycerol-3-phosphate O-acyltransferase activity;GO:0004366//glycerol-3-phosphate O-acyltransferase activity	K13506//Biosynthesis of secondary metabolites;Metabolic pathways;Glycerolipid metabolism;Glycerophospholipid metabolism
107133090	32.9393578133407	-2.82845202400908	9.95862833808584e-07	0.000256797578873963	Down	LOC107133090	-	-	-	-
524806	125.048336353467	1.88755188960756	1.16620460026457e-06	0.000295710613140419	Up	MAPK8IP1//mitogen-activated protein kinase 8 interacting protein 1	GO:0031966//mitochondrial membrane;GO:0044302//dentate gyrus mossy fiber;GO:0045202//synapse;GO:0005829//cytosol;GO:0044295//axonal growth cone;GO:0044294//dendritic growth cone;GO:0005789//endoplasmic reticulum membrane;GO:0005634//nucleus;GO:0044297//cell body;GO:0048471//perinuclear region of cytoplasm	GO:0009967//positive regulation of signal transduction;GO:0016192//vesicle-mediated transport;GO:0007258//JUN phosphorylation;GO:2001243//negative regulation of intrinsic apoptotic signaling pathway;GO:0043508//negative regulation of JUN kinase activity;GO:0006355//regulation of transcription, DNA-templated	GO:0008432//JUN kinase binding;GO:0019894//kinesin binding;GO:0005078//MAP-kinase scaffold activity;GO:0042802//identical protein binding;GO:0031434//mitogen-activated protein kinase kinase binding;GO:0031435//mitogen-activated protein kinase kinase kinase binding	K04434//MAPK signaling pathway
107132793	88.4387464893658	1.23949064690073	1.33919631722871e-06	0.000328621496295446	Up	LOC107132793	-	-	-	-
616139	1963.43565830828	1.07532667156269	1.3368060144866e-06	0.000328621496295446	Up	FXYD1//FXYD domain containing ion transport regulator 1	GO:0042383//sarcolemma;GO:0005829//cytosol;GO:0005901//caveola;GO:0034707//chloride channel complex;GO:0005890//sodium:potassium-exchanging ATPase complex	GO:0086036//regulation of cardiac muscle cell membrane potential;GO:2000649//regulation of sodium ion transmembrane transporter activity;GO:0007420//brain development;GO:0086004//regulation of cardiac muscle cell contraction;GO:0032892//positive regulation of organic acid transport;GO:1902476//chloride transmembrane transport;GO:1903278//positive regulation of sodium ion export from cell;GO:00514…	GO:0051117//ATPase binding;GO:0017080//sodium channel regulator activity;GO:0017022//myosin binding;GO:0044325//ion channel binding;GO:0005254//chloride channel activity	K13360//cAMP signaling pathway
100301295	240.115858221015	1.9055051624006	1.46435160810379e-06	0.000353629291518907	Up	C19H17orf58	-	-	-	-
529835	225.443054770243	-1.68750368064209	1.69022732275839e-06	0.000395617207514556	Down	ABI3//ABI family%2C member 3	GO:0016020//membrane;GO:0005737//cytoplasm;GO:0030027//lamellipodium	GO:0030334//regulation of cell migration	-	K05751//Regulation of actin cytoskeleton
539380	83.0462829465114	1.34068771502846	1.68793426410172e-06	0.000395617207514556	Up	LOC539380	GO:0070062//extracellular vesicular exosome	-	-	-
508637	37.4364865248299	2.46723268169832	1.71986349861987e-06	0.000396454594969739	Up	SUSD4//sushi domain containing 4	-	GO:0045957//negative regulation of complement activation, alternative pathway;GO:0045959//negative regulation of complement activation, classical pathway	-	K04011//Leishmaniasis;Legionellosis;Hematopoietic cell lineage;Tuberculosis;Complement and coagulation cascades;Malaria
100847861	106.744434400595	1.54282742006667	1.99013069942094e-06	0.000441433368264532	Up	LOC100847861	-	-	-	-
540595	502.546077298725	1.83446639684113	2.00203118248013e-06	0.000441433368264532	Up	BMP7//bone morphogenetic protein 7	GO:0005615//extracellular space	GO:0040007//growth;GO:0045669//positive regulation of osteoblast differentiation;GO:0045746//negative regulation of Notch signaling pathway;GO:0043401//steroid hormone mediated signaling pathway;GO:0045839//negative regulation of mitosis;GO:0072125//negative regulation of glomerular mesangial cell proliferation;GO:0060395//SMAD protein signal transduction;GO:0010800//positive regulation of peptid…	GO:0005125//cytokine activity;GO:0070700//BMP receptor binding;GO:0005160//transforming growth factor beta receptor binding;GO:0008083//growth factor activity	K16621//Cytokine-cytokine receptor interaction;TGF-beta signaling pathway;Hippo signaling pathway
534326	562.722503058631	2.16260194948486	2.0875994514427e-06	0.000453724829346417	Up	ADGRG6	GO:0016021//integral component of membrane	GO:0007166//cell surface receptor signaling pathway;GO:0007186//G-protein coupled receptor signaling pathway	GO:0004930//G-protein coupled receptor activity	-
512237	230.02889834968	1.32109808507797	2.12233484864726e-06	0.00045477749841295	Up	PER2//period circadian clock 2	-	-	-	K02633//Circadian rhythm;Herpes simplex infection;Circadian entrainment;Circadian rhythm - fly
615490	237.632940641346	1.49294386380873	2.21125493975008e-06	0.000467250453518858	Up	SMOC2//SPARC related modular calcium binding 2	GO:0005604//basement membrane;GO:0005614//interstitial matrix	GO:0030198//extracellular matrix organization;GO:0010811//positive regulation of cell-substrate adhesion;GO:0007165//signal transduction	GO:0008201//heparin binding;GO:0005509//calcium ion binding	K05719//Hypertrophic cardiomyopathy (HCM);Pathogenic Escherichia coli infection;Regulation of actin cytoskeleton;Leukocyte transendothelial migration;Leishmaniasis;Axon guidance;Proteoglycans in cancer;Arrhythmogenic right ventricular cardiomyopathy (ARVC);Shigellosis;Bacterial invasion of epithelial cells;Dilated cardiomyopathy;PI3K-Akt signaling pathway;Pertussis;Rap1 signaling pathway;Cell adh…
281940	403.512869934423	1.18149090654959	2.43570486041802e-06	0.00050762758556712	Up	NCALD//neurocalcin delta	GO:0005829//cytosol;GO:0070062//extracellular vesicular exosome;GO:0030130//clathrin coat of trans-Golgi network vesicle	GO:0019722//calcium-mediated signaling;GO:0016192//vesicle-mediated transport;GO:0003073//regulation of systemic arterial blood pressure;GO:0007268//synaptic transmission	GO:0030276//clathrin binding;GO:0005509//calcium ion binding;GO:0003779//actin binding;GO:0043014//alpha-tubulin binding	K19695//Olfactory transduction
518612	107.46003087024	1.11236333948215	2.5982351375926e-06	0.000522881268806979	Up	LOC518612	GO:0005886//plasma membrane;GO:0016021//integral component of membrane	GO:0007156//homophilic cell adhesion via plasma membrane adhesion molecules	GO:0005509//calcium ion binding	-
614744	359.305334062369	1.04874184725836	2.6120005540509e-06	0.000522881268806979	Up	C14H8orf37	GO:0005737//cytoplasm;GO:0030054//cell junction;GO:0005886//plasma membrane	-	-	-
788927	197.505500638275	1.75044538984173	2.66329577443881e-06	0.000526225739120935	Up	EMILIN3	-	-	-	-
521905	30.9526725980352	-2.79198129943117	2.86134755510099e-06	0.000558109509016749	Down	CCDC73//coiled-coil domain containing 73	-	-	-	-
618444	116.599454178441	-1.7191951103455	3.05722694007662e-06	0.00058876772995349	Down	TOR4A	GO:0016021//integral component of membrane	-	GO:0005524//ATP binding	-
533569	290.047942628009	1.36296518457526	3.36645731303162e-06	0.000640216019505788	Up	TMEM255A//transmembrane protein 255A	-	-	-	K00909//Phototransduction;Endocytosis;Chemokine signaling pathway
513621	192.611312226069	1.36121084017298	3.83974797814744e-06	0.000712413728530917	Up	VAMP1//vesicle-associated membrane protein 1 (synaptobrevin 1)	GO:0016021//integral component of membrane;GO:0030672//synaptic vesicle membrane;GO:0031201//SNARE complex;GO:0043005//neuron projection;GO:0035579//specific granule membrane;GO:0030054//cell junction;GO:0005739//mitochondrion;GO:0009986//cell surface;GO:0070821//tertiary granule membrane	GO:0006887//exocytosis;GO:0035493//SNARE complex assembly	GO:0000149//SNARE binding;GO:0005484//SNAP receptor activity	K08510//SNARE interactions in vesicular transport
100848673	771.580332129332	1.93761488846969	4.08421017968215e-06	0.000748640646670895	Up	LOC100848673	-	-	-	-
522392	2405.16276800113	1.2241356265882	4.18206816869491e-06	0.000757452203791957	Up	MXRA8//matrix-remodelling associated 8	GO:0009986//cell surface;GO:0070062//extracellular vesicular exosome;GO:0016021//integral component of membrane	GO:0060857//establishment of glial blood-brain barrier	-	K02353//Pathways in cancer;Hippo signaling pathway;HTLV-I infection;Wnt signaling pathway;Melanogenesis;Basal cell carcinoma;Signaling pathways regulating pluripotency of stem cells;Notch signaling pathway
535329	175.017864235737	1.9360798410148	4.26662151420151e-06	0.000763675055494845	Up	BEND5//BEN domain containing 5	GO:0005794//Golgi apparatus	GO:0045892//negative regulation of transcription, DNA-templated	GO:0005515//protein binding	-
100498851	154.972994890413	1.12005695346317	4.38934865384026e-06	0.000776506400227043	Up	microRNA mir-2904-1	-	-	-	-
537051	852.889510442133	-1.23874869114973	4.58639513504626e-06	0.000802039259593032	Down	ADAMTS9//ADAM metallopeptidase with thrombospondin type 1 motif%2C 9	GO:0005615//extracellular space;GO:0005578//proteinaceous extracellular matrix	GO:0006508//proteolysis;GO:0045636//positive regulation of melanocyte differentiation	GO:0008270//zinc ion binding;GO:0004222//metalloendopeptidase activity	-
517063	176.845856529987	1.1454339799951	4.82930190741022e-06	0.000834920445674308	Up	AK4//adenylate kinase 4	GO:0005759//mitochondrial matrix;GO:0070062//extracellular vesicular exosome	GO:0046033//AMP metabolic process;GO:0046039//GTP metabolic process;GO:0009142//nucleoside triphosphate biosynthetic process;GO:0046034//ATP metabolic process;GO:0006172//ADP biosynthetic process;GO:0006165//nucleoside diphosphate phosphorylation	GO:0004017//adenylate kinase activity;GO:0046899//nucleoside triphosphate adenylate kinase activity;GO:0005525//GTP binding;GO:0004550//nucleoside diphosphate kinase activity;GO:0005524//ATP binding	K00939//Biosynthesis of secondary metabolites;Biosynthesis of antibiotics;Metabolic pathways;Purine metabolism
507205	63.3317900383866	-2.33646565557736	5.35708056427518e-06	0.000906997003824276	Down	DCLK3	-	GO:0006468//protein phosphorylation	GO:0004674//protein serine/threonine kinase activity;GO:0005524//ATP binding	-
528562	36.5525729515892	2.59001425402901	5.96297303309068e-06	0.000986094257885235	Up	ELFN2	GO:0005615//extracellular space;GO:0016021//integral component of membrane	GO:0010923//negative regulation of phosphatase activity	GO:0004864//protein phosphatase inhibitor activity;GO:0019902//phosphatase binding	-
407159	669.171256552089	-1.01185684011302	6.05006782099485e-06	0.000989739051920599	Down	HMGCR//3-hydroxy-3-methylglutaryl-CoA reductase	GO:0005778//peroxisomal membrane;GO:0016021//integral component of membrane;GO:0005789//endoplasmic reticulum membrane	GO:0051262//protein tetramerization;GO:0006695//cholesterol biosynthetic process;GO:0055114//oxidation-reduction process;GO:0015936//coenzyme A metabolic process;GO:0008299//isoprenoid biosynthetic process;GO:0008542//visual learning;GO:0043407//negative regulation of MAP kinase activity	GO:0042282//hydroxymethylglutaryl-CoA reductase activity;GO:0070402//NADPH binding;GO:0004420//hydroxymethylglutaryl-CoA reductase (NADPH) activity	K00021//Bile secretion;AMPK signaling pathway;Metabolic pathways;Biosynthesis of antibiotics;Biosynthesis of secondary metabolites;Terpenoid backbone biosynthesis
281935	1164.34680360948	-1.28107057707622	6.68013704580475e-06	0.00108118728739227	Down	MYO10//myosin X	GO:0032433//filopodium tip;GO:0005829//cytosol;GO:0031527//filopodium membrane;GO:0030027//lamellipodium;GO:0016459//myosin complex;GO:0043025//neuronal cell body;GO:0005938//cell cortex;GO:0001726//ruffle;GO:0043005//neuron projection;GO:0005730//nucleolus	GO:0008360//regulation of cell shape;GO:0022409//positive regulation of cell-cell adhesion;GO:0030705//cytoskeleton-dependent intracellular transport;GO:0007165//signal transduction;GO:0051489//regulation of filopodium assembly;GO:0008152//metabolic process	GO:0005524//ATP binding;GO:0051015//actin filament binding;GO:0060002//plus-end directed microfilament motor activity;GO:0030507//spectrin binding;GO:0005547//phosphatidylinositol-3,4,5-trisphosphate binding;GO:0005516//calmodulin binding;GO:0030898//actin-dependent ATPase activity	K12559//Fc gamma R-mediated phagocytosis
408005	186.003399043852	-1.35267436253212	7.20144975132948e-06	0.00111798833180333	Down	HEY1//hes-related family bHLH transcription factor with YRPW motif 1	GO:0005634//nucleus	GO:0060840//artery development;GO:0003199//endocardial cushion to mesenchymal transition involved in heart valve formation;GO:0009948//anterior/posterior axis specification;GO:0001570//vasculogenesis;GO:0003222//ventricular trabecula myocardium morphogenesis;GO:0045746//negative regulation of Notch signaling pathway;GO:0002076//osteoblast development;GO:0045669//positive regulation of osteoblast …	GO:0046983//protein dimerization activity;GO:0000988//protein binding transcription factor activity;GO:0035939//microsatellite binding;GO:0003700//sequence-specific DNA binding transcription factor activity	-
517545	227.414703461676	1.21829104829318	7.06780740245678e-06	0.00111798833180333	Up	RGS6	GO:0005737//cytoplasm;GO:0005834//heterotrimeric G-protein complex	GO:0035556//intracellular signal transduction;GO:0007186//G-protein coupled receptor signaling pathway;GO:0043547//positive regulation of GTPase activity	GO:0004871//signal transducer activity;GO:0005096//GTPase activator activity	-
282362	146.829579969887	-1.42498270073034	8.24460798238059e-06	0.00125433465843938	Down	SLC5A3//solute carrier family 5 (sodium/myo-inositol cotransporter)%2C member 3	GO:0005886//plasma membrane;GO:0016021//integral component of membrane	GO:0006020//inositol metabolic process;GO:0015798//myo-inositol transport;GO:0006814//sodium ion transport;GO:0043576//regulation of respiratory gaseous exchange;GO:0055085//transmembrane transport;GO:0007422//peripheral nervous system development	GO:0015293//symporter activity	-
536682	16.8236326321859	2.37289668217503	8.68514129910237e-06	0.00130827465073805	Up	TMEM179	GO:0016021//integral component of membrane	-	-	-
506122	372.074072959704	-1.03589467294156	9.07796945958762e-06	0.0013540414446879	Down	MTMR11//myotubularin related protein 11	GO:0070062//extracellular vesicular exosome	-	-	-
530237	79.0411198817107	1.88989440086483	9.98354598082398e-06	0.00144984810550952	Up	VWA2	GO:0005615//extracellular space;GO:0070062//extracellular vesicular exosome;GO:0005604//basement membrane	GO:0007161//calcium-independent cell-matrix adhesion;GO:0046626//regulation of insulin receptor signaling pathway;GO:0051260//protein homooligomerization	GO:0042802//identical protein binding	K05719//Cell adhesion molecules (CAMs);Pertussis;Rap1 signaling pathway;PI3K-Akt signaling pathway;Small cell lung cancer;Focal adhesion;Phagosome;Pathways in cancer;ECM-receptor interaction;Platelet activation;Toxoplasmosis;Regulation of actin cytoskeleton;Pathogenic Escherichia coli infection;Hypertrophic cardiomyopathy (HCM);Leishmaniasis;Axon guidance;Leukocyte transendothelial migration;Shig…
539491	492.747319118563	-1.48277910337144	1.00061818771197e-05	0.00144984810550952	Down	GJA5//gap junction protein%2C alpha 5%2C 40kDa	GO:0014704//intercalated disc;GO:0005887//integral component of plasma membrane;GO:0005922//connexon complex	GO:0086091//regulation of heart rate by cardiac conduction;GO:0060412//ventricular septum morphogenesis;GO:0060373//regulation of ventricular cardiac muscle cell membrane depolarization;GO:0001525//angiogenesis;GO:0042312//regulation of vasodilation;GO:0016264//gap junction assembly;GO:0036120//cellular response to platelet-derived growth factor stimulus;GO:0035050//embryonic heart tube developme…	GO:0086077//gap junction channel activity involved in AV node cell-bundle of His cell electrical coupling;GO:0055077//gap junction hemi-channel activity	-
782315	618.505185085108	1.09121221946985	1.06430104903137e-05	0.00152535978662014	Up	IQGAP2	-	-	-	K05767//Regulation of actin cytoskeleton
512304	311.023686849725	1.60366253775286	1.08862828068063e-05	0.0015335546909514	Up	ENPP5//ectonucleotide pyrophosphatase/phosphodiesterase 5 (putative)	-	GO:0008152//metabolic process	GO:0003824//catalytic activity	-
617265	653.349628752392	1.12629260882814	1.10474845504544e-05	0.00154198559587719	Up	SETBP1	-	-	GO:0003677//DNA binding	K06101//Tight junction;Lysine degradation
532809	157.005615134265	1.89662963015671	1.1566723703954e-05	0.00159978304029051	Up	NAT14//N-acetyltransferase 14 (GCN5-related%2C putative)	GO:0016021//integral component of membrane	GO:0006355//regulation of transcription, DNA-templated	GO:0008080//N-acetyltransferase activity;GO:0003677//DNA binding	-
526726	70.5373073781299	2.76397887146209	1.1952685745892e-05	0.00163827172016217	Up	SDR16C5//short chain dehydrogenase/reductase family 16C%2C member 5	GO:0016021//integral component of membrane;GO:0005789//endoplasmic reticulum membrane	GO:0042574//retinal metabolic process;GO:0043616//keratinocyte proliferation;GO:0042572//retinol metabolic process;GO:0050908//detection of light stimulus involved in visual perception;GO:0055114//oxidation-reduction process	GO:0004745//retinol dehydrogenase activity	K15734//Retinol metabolism
280741	139.865827116279	-1.56312625886058	1.22396011061059e-05	0.00166261867168121	Down	CA4//carbonic anhydrase IV	GO:0030667//secretory granule membrane;GO:0005791//rough endoplasmic reticulum;GO:0031362//anchored component of external side of plasma membrane;GO:0030658//transport vesicle membrane;GO:0070062//extracellular vesicular exosome;GO:0048471//perinuclear region of cytoplasm;GO:0031526//brush border membrane;GO:0005793//endoplasmic reticulum-Golgi intermediate compartment;GO:0016324//apical plasma m…	GO:0015701//bicarbonate transport;GO:0008152//metabolic process	GO:0004089//carbonate dehydratase activity;GO:0008270//zinc ion binding	K18246//Proximal tubule bicarbonate reclamation;Nitrogen metabolism
615435	588.492035126121	-1.99008634651719	1.23643770104065e-05	0.00166470470651615	Down	APLNR//apelin receptor	GO:0005886//plasma membrane;GO:0016021//integral component of membrane	GO:0007369//gastrulation;GO:0007507//heart development;GO:0007186//G-protein coupled receptor signaling pathway	GO:0004930//G-protein coupled receptor activity	K04174//Neuroactive ligand-receptor interaction
786156	27.4134141844816	-2.50111010456073	1.43480575371616e-05	0.00188182196008945	Down	CCL1	GO:0005576//extracellular region	GO:0060326//cell chemotaxis;GO:0006955//immune response	GO:0008009//chemokine activity	K05514//Chemokine signaling pathway
517961	116.746370864357	1.18715691332362	1.46792233250861e-05	0.00190880088605009	Up	FAM46C	-	-	-	K05742//Proteoglycans in cancer;cAMP signaling pathway;Bile secretion;Pancreatic secretion;Thyroid hormone signaling pathway;Cardiac muscle contraction;Regulation of actin cytoskeleton;Salivary secretion;Adrenergic signaling in cardiomyocytes;Gastric acid secretion
538778	819.930811722274	1.29316223349995	1.72086011485568e-05	0.00217137402111461	Up	DACT1	-	-	-	K06070//Rap1 signaling pathway;Aldosterone synthesis and secretion
614690	47.7296077273966	-2.935425943328	1.72693740341046e-05	0.00217137402111461	Down	RBP7	GO:0005737//cytoplasm	GO:0006810//transport	GO:0016918//retinal binding;GO:0019841//retinol binding;GO:0005515//protein binding;GO:0005215//transporter activity	K14622//Vitamin digestion and absorption
104975788	67.8731718909291	1.72800188794987	1.74743218364605e-05	0.00217913387229435	Up	LOC104975788	-	-	-	-
104968463	55.9276433300918	2.5052950860069	1.92462017898208e-05	0.00236138479056721	Up	CIART	GO:0005634//nucleus	GO:0045892//negative regulation of transcription, DNA-templated;GO:0032922//circadian regulation of gene expression;GO:0045475//locomotor rhythm	GO:0070888//E-box binding;GO:0001046//core promoter sequence-specific DNA binding	-
783965	155.364186508718	1.82985049716744	1.98603752445182e-05	0.0024172459917608	Up	ROR1	-	-	-	-
507985	293.567948482471	-1.78033453453191	2.03324147709065e-05	0.00245505839940136	Down	ZBTB46//zinc finger and BTB domain containing 46	GO:0005634//nucleus	GO:0045656//negative regulation of monocyte differentiation;GO:2001199//negative regulation of dendritic cell differentiation;GO:0045650//negative regulation of macrophage differentiation;GO:2001200//positive regulation of dendritic cell differentiation;GO:0006357//regulation of transcription from RNA polymerase II promoter;GO:0030853//negative regulation of granulocyte differentiation	GO:0005515//protein binding;GO:0000981//sequence-specific DNA binding RNA polymerase II transcription factor activity;GO:0000977//RNA polymerase II regulatory region sequence-specific DNA binding;GO:0046872//metal ion binding	-
100294918	13.718296781355	3.02578926331439	2.08712353924877e-05	0.00250027539575833	Up	COLCA2	-	-	-	-
510077	236.41521310531	1.23295847394962	2.28678114585012e-05	0.0026762375656126	Up	MAL//mal%2C T-cell differentiation protein	GO:0045121//membrane raft;GO:0005783//endoplasmic reticulum;GO:0016021//integral component of membrane	GO:1902043//positive regulation of extrinsic apoptotic signaling pathway via death domain receptors	GO:0019911//structural constituent of myelin sheath	-
282886	444.701783638199	1.15226375351033	2.34929728841535e-05	0.00271073721307324	Up	MMP16//matrix metallopeptidase 16 (membrane-inserted)	GO:0005578//proteinaceous extracellular matrix;GO:0009986//cell surface;GO:0005887//integral component of plasma membrane;GO:0005796//Golgi lumen	GO:0043085//positive regulation of catalytic activity;GO:0035988//chondrocyte proliferation;GO:0030574//collagen catabolic process;GO:0001958//endochondral ossification;GO:0048701//embryonic cranial skeleton morphogenesis;GO:0022617//extracellular matrix disassembly;GO:0097094//craniofacial suture morphogenesis;GO:0006508//proteolysis	GO:0005509//calcium ion binding;GO:0004222//metalloendopeptidase activity;GO:0008270//zinc ion binding;GO:0008047//enzyme activator activity	K07996//MicroRNAs in cancer
530005	200.068780860074	1.4045765349538	2.36971243156791e-05	0.00271073721307324	Up	WNT5A//wingless-type MMTV integration site family%2C member 5A	GO:0005622//intracellular;GO:0005578//proteinaceous extracellular matrix;GO:0009986//cell surface;GO:0005615//extracellular space	GO:0045165//cell fate commitment;GO:0002053//positive regulation of mesenchymal cell proliferation;GO:0033138//positive regulation of peptidyl-serine phosphorylation;GO:0010976//positive regulation of neuron projection development;GO:0030825//positive regulation of cGMP metabolic process;GO:0060067//cervix development;GO:0071560//cellular response to transforming growth factor beta stimulus;GO:00…	GO:0005115//receptor tyrosine kinase-like orphan receptor binding;GO:0044212//transcription regulatory region DNA binding;GO:0003700//sequence-specific DNA binding transcription factor activity;GO:0019904//protein domain specific binding;GO:0005125//cytokine activity;GO:0005110//frizzled-2 binding	K00444//Wnt signaling pathway;Melanogenesis;Hippo signaling pathway;Pathways in cancer;HTLV-I infection;Proteoglycans in cancer;Basal cell carcinoma;Signaling pathways regulating pluripotency of stem cells;Hedgehog signaling pathway
534380	180.350008796453	-1.29659195290579	2.35850029678784e-05	0.00271073721307324	Down	FAR2//fatty acyl CoA reductase 2	GO:0005789//endoplasmic reticulum membrane;GO:0005778//peroxisomal membrane;GO:0016021//integral component of membrane	GO:0006629//lipid metabolic process;GO:0035336//long-chain fatty-acyl-CoA metabolic process;GO:0055114//oxidation-reduction process;GO:0010025//wax biosynthetic process	GO:0050062//long-chain-fatty-acyl-CoA reductase activity;GO:0080019//fatty-acyl-CoA reductase (alcohol-forming) activity	K13356//Peroxisome;Cutin, suberine and wax biosynthesis
789528	211.695549299567	1.16021999393106	2.51926574505556e-05	0.00286030664516979	Up	ZNF385D	-	-	-	K10137//p53 signaling pathway
516658	417.288230063255	-1.97876172158383	2.5737120785383e-05	0.00290047818984309	Down	FAM65C	-	-	-	-
282468	276.478879086505	-1.21925703192542	2.67177064698436e-05	0.00298884695758971	Down	SLCO2A1//solute carrier organic anion transporter family%2C member 2A1	GO:0005887//integral component of plasma membrane	GO:0015732//prostaglandin transport;GO:0098656//anion transmembrane transport;GO:0043252//sodium-independent organic anion transport	GO:0015132//prostaglandin transmembrane transporter activity;GO:0015347//sodium-independent organic anion transmembrane transporter activity	-
533330	15.1924154611277	2.30316116859668	3.23925545522959e-05	0.00349517960963567	Up	PRKG2//protein kinase%2C cGMP-dependent%2C type II	GO:0005886//plasma membrane	GO:0032922//circadian regulation of gene expression;GO:0006468//protein phosphorylation	GO:0030553//cGMP binding;GO:0004692//cGMP-dependent protein kinase activity;GO:0005524//ATP binding	K19477//Renin secretion;Salivary secretion;Circadian entrainment;Platelet activation;Olfactory transduction;Gap junction;cGMP-PKG signaling pathway;Regulation of lipolysis in adipocytes;Long-term depression
518003	334.249261920951	-1.16757967056596	3.47748110766575e-05	0.00372580264591737	Down	TRIL	GO:0046696//lipopolysaccharide receptor complex	GO:0002718//regulation of cytokine production involved in immune response;GO:0034142//toll-like receptor 4 signaling pathway	GO:0001530//lipopolysaccharide binding	-
101905979	1141.271622116	-1.08185450734556	3.6480983729035e-05	0.00378489830297193	Down	-	-	-	-	-
281561	32.2713617913921	-3.28547238714678	3.60715838217298e-05	0.00378489830297193	Down	UCP1//uncoupling protein 1 (mitochondrial%2C proton carrier)	GO:0016021//integral component of membrane;GO:0005743//mitochondrial inner membrane	GO:0006839//mitochondrial transport;GO:0050873//brown fat cell differentiation;GO:0015992//proton transport;GO:0006357//regulation of transcription from RNA polymerase II promoter	GO:0017077//oxidative phosphorylation uncoupler activity	K08769//PPAR signaling pathway;Huntington's disease
505632	29.5592691310772	-2.34159628844714	3.74416330626236e-05	0.00381722453737295	Down	MARCO	GO:0016020//membrane	GO:0043277//apoptotic cell clearance;GO:0006898//receptor-mediated endocytosis	GO:0005044//scavenger receptor activity	K13884//Phagosome
615464	533.77070455723	-1.04346276537616	3.71899249080036e-05	0.00381722453737295	Down	TMEM204//transmembrane protein 204	GO:0005886//plasma membrane;GO:0016021//integral component of membrane;GO:0005912//adherens junction	GO:0051145//smooth muscle cell differentiation;GO:0030947//regulation of vascular endothelial growth factor receptor signaling pathway;GO:0001945//lymph vessel development	-	-
512397	636.452967469468	1.12823058847845	3.81251334570438e-05	0.00384129655904281	Up	PROSAPIP1//ProSAPiP1 protein	-	-	-	-
107133352	154.228229115854	1.13183644315772	4.01895903606932e-05	0.0040226607088657	Up	LOC107133352	-	-	-	-
505455	744.522161380038	1.68905238558804	4.05687008471672e-05	0.00403406676267191	Up	IER3//immediate early response 3	GO:0005634//nucleus	GO:0050728//negative regulation of inflammatory response;GO:2000377//regulation of reactive oxygen species metabolic process;GO:0045820//negative regulation of glycolytic process;GO:1901029//negative regulation of mitochondrial outer membrane permeabilization involved in apoptotic signaling pathway;GO:0008630//intrinsic apoptotic signaling pathway in response to DNA damage;GO:0046822//regulation …	-	-
512660	3134.36519897021	1.09241263201137	4.15494914244786e-05	0.00406554567710307	Up	SEMA3C//sema domain%2C immunoglobulin domain (Ig)%2C short basic domain%2C secreted%2C (semaphorin) 3C	GO:0070062//extracellular vesicular exosome;GO:0005615//extracellular space	GO:0001974//blood vessel remodeling;GO:0007411//axon guidance;GO:0021915//neural tube development;GO:0003350//pulmonary myocardium development;GO:0003151//outflow tract morphogenesis;GO:0060174//limb bud formation;GO:0003215//cardiac right ventricle morphogenesis;GO:0009791//post-embryonic development;GO:0001756//somitogenesis;GO:0001755//neural crest cell migration;GO:0060666//dichotomous subdiv…	GO:0030215//semaphorin receptor binding	K06550//Cell adhesion molecules (CAMs);Axon guidance;K06820//Axon guidance;K06840//Axon guidance;K06724//Axon guidance;HTLV-I infection
616010	1493.80619827648	1.62233212603648	4.1686941345345e-05	0.00406554567710307	Up	ANTXR1//anthrax toxin receptor 1	GO:0070062//extracellular vesicular exosome;GO:0009986//cell surface;GO:0031258//lamellipodium membrane;GO:0016021//integral component of membrane;GO:0031527//filopodium membrane	GO:0034446//substrate adhesion-dependent cell spreading;GO:0007165//signal transduction;GO:0031532//actin cytoskeleton reorganization;GO:0022414//reproductive process	GO:0051015//actin filament binding;GO:0004888//transmembrane signaling receptor activity;GO:0005518//collagen binding	K06238//Focal adhesion;ECM-receptor interaction;PI3K-Akt signaling pathway;Protein digestion and absorption;K06462//Tuberculosis;Regulation of actin cytoskeleton;K05719//Cell adhesion molecules (CAMs);PI3K-Akt signaling pathway;Pertussis;Rap1 signaling pathway;Small cell lung cancer;Pathways in cancer;Focal adhesion;Phagosome;ECM-receptor interaction;Platelet activation;Toxoplasmosis;Regulation o…
781298	221.787511606013	-1.11163677146133	4.77708725419829e-05	0.00457098147706747	Down	LOC781298	-	GO:0015914//phospholipid transport	GO:0031210//phosphatidylcholine binding;GO:0008525//phosphatidylcholine transporter activity	-
514346	143.423475959498	-2.15026004371125	4.86929102622918e-05	0.00460132879956837	Down	SDS//serine dehydratase	GO:0005739//mitochondrion	GO:0006567//threonine catabolic process;GO:0006094//gluconeogenesis;GO:0006565//L-serine catabolic process;GO:0042866//pyruvate biosynthetic process	GO:0003941//L-serine ammonia-lyase activity;GO:0030170//pyridoxal phosphate binding;GO:0042803//protein homodimerization activity;GO:0004794//L-threonine ammonia-lyase activity	K17989//Valine, leucine and isoleucine biosynthesis;Carbon metabolism;Glycine, serine and threonine metabolism;Biosynthesis of antibiotics;Biosynthesis of amino acids;Biosynthesis of secondary metabolites;Metabolic pathways;Cysteine and methionine metabolism
522383	1518.92149636973	-1.60315682346569	4.83942143670581e-05	0.00460132879956837	Down	NES//nestin	GO:0005882//intermediate filament;GO:0005737//cytoplasm	GO:0043524//negative regulation of neuron apoptotic process;GO:0000086//G2/M transition of mitotic cell cycle;GO:0043086//negative regulation of catalytic activity;GO:0048858//cell projection morphogenesis;GO:0007399//nervous system development;GO:0032091//negative regulation of protein binding;GO:0072089//stem cell proliferation	GO:0005198//structural molecule activity;GO:0019215//intermediate filament binding	-
281696	221.862239936059	-1.27662421879771	4.98295352225779e-05	0.00467967005479198	Down	CLIC5//chloride intracellular channel 5	GO:0005794//Golgi apparatus;GO:0070062//extracellular vesicular exosome;GO:0034707//chloride channel complex;GO:0005634//nucleus;GO:0032420//stereocilium;GO:0005886//plasma membrane;GO:0005815//microtubule organizing center;GO:0015629//actin cytoskeleton;GO:0016023//cytoplasmic membrane-bounded vesicle	GO:0034765//regulation of ion transmembrane transport;GO:0007605//sensory perception of sound;GO:1902476//chloride transmembrane transport;GO:0002024//diet induced thermogenesis;GO:0006749//glutathione metabolic process;GO:0008104//protein localization;GO:0060088//auditory receptor cell stereocilium organization;GO:0050885//neuromuscular process controlling balance	GO:0005254//chloride channel activity;GO:0005244//voltage-gated ion channel activity;GO:0004364//glutathione transferase activity	-
520704	803.131111287713	-1.28095103443888	5.47883990152266e-05	0.0050961236403159	Down	PREX2//phosphatidylinositol-3%2C4%2C5-trisphosphate-dependent Rac exchange factor 2	GO:0005622//intracellular;GO:0005886//plasma membrane	GO:0035023//regulation of Rho protein signal transduction;GO:0048813//dendrite morphogenesis;GO:0043547//positive regulation of GTPase activity;GO:0008344//adult locomotory behavior;GO:0014065//phosphatidylinositol 3-kinase signaling;GO:0007186//G-protein coupled receptor signaling pathway	GO:0030676//Rac guanyl-nucleotide exchange factor activity;GO:0005096//GTPase activator activity	-
787512	814.019131443807	1.05672920229898	5.49338949002109e-05	0.0050961236403159	Up	CMTM3//CKLF-like MARVEL transmembrane domain containing 3	GO:0005737//cytoplasm;GO:0016021//integral component of membrane;GO:0005615//extracellular space;GO:0031965//nuclear membrane	GO:0006935//chemotaxis;GO:0050861//positive regulation of B cell receptor signaling pathway	GO:0005125//cytokine activity	-
539571	58.4049689519813	-2.18703252280155	5.85037461406528e-05	0.00529807139157079	Down	ESM1//endothelial cell-specific molecule 1	GO:0005576//extracellular region	GO:0008284//positive regulation of cell proliferation;GO:0001558//regulation of cell growth;GO:0002040//sprouting angiogenesis;GO:1902204//positive regulation of hepatocyte growth factor receptor signaling pathway	GO:0005178//integrin binding;GO:0005520//insulin-like growth factor binding;GO:0005171//hepatocyte growth factor receptor binding	-
532774	93.8075377101502	1.75789587359305	5.9931218815915e-05	0.00539522818381852	Up	SLC6A20//solute carrier family 6 (proline IMINO transporter)%2C member 20	GO:0005887//integral component of plasma membrane	GO:0006836//neurotransmitter transport;GO:0015816//glycine transport;GO:0015824//proline transport;GO:0003333//amino acid transmembrane transport	GO:0005328//neurotransmitter:sodium symporter activity;GO:0015171//amino acid transmembrane transporter activity	-
515860	4172.10455734328	-1.06988706678117	6.07879081846298e-05	0.00544016020659387	Down	PXDN	-	-	-	-
511773	106.489859169873	2.40208595242635	6.40855835091358e-05	0.00566859341574414	Up	RBFOX3//RNA binding protein%2C fox-1 homolog (C. elegans) 3	GO:0005737//cytoplasm;GO:0005634//nucleus;GO:0043204//perikaryon	GO:0000381//regulation of alternative mRNA splicing, via spliceosome	GO:0005515//protein binding;GO:0000166//nucleotide binding;GO:0003677//DNA binding;GO:0003729//mRNA binding	-
616974	48.8325473139579	1.47519868898044	6.66672562913257e-05	0.00586286495500711	Up	SPA17//sperm autoantigenic protein 17	GO:0097228//sperm principal piece;GO:0035686//sperm fibrous sheath;GO:0009897//external side of plasma membrane;GO:0005737//cytoplasm;GO:0072372//primary cilium	GO:0007339//binding of sperm to zona pellucida	GO:0005516//calmodulin binding	-
407157	52.6043742920332	2.20202253043671	7.02541598138024e-05	0.00610769592804108	Up	AGTR2	GO:0005622//intracellular;GO:0005886//plasma membrane;GO:0016021//integral component of membrane	GO:0002035//brain renin-angiotensin system;GO:0001991//regulation of systemic arterial blood pressure by circulatory renin-angiotensin;GO:0032516//positive regulation of phosphoprotein phosphatase activity;GO:0035566//regulation of metanephros size;GO:0035556//intracellular signal transduction;GO:0010459//negative regulation of heart rate;GO:0035640//exploration behavior;GO:0090190//positive regu…	GO:0004945//angiotensin type II receptor activity	K04167//Adrenergic signaling in cardiomyocytes;Renin-angiotensin system;Neuroactive ligand-receptor interaction
528252	860.088148398961	1.28485438013022	7.01463454937365e-05	0.00610769592804108	Up	TLN2	GO:0045202//synapse;GO:0001726//ruffle;GO:0005916//fascia adherens;GO:0005925//focal adhesion;GO:0005856//cytoskeleton	GO:0007016//cytoskeletal anchoring at plasma membrane;GO:0007155//cell adhesion	GO:0005200//structural constituent of cytoskeleton;GO:0051015//actin filament binding	K06271//Rap1 signaling pathway;HTLV-I infection;Platelet activation;Focal adhesion
618633	60.3756804087586	-2.38234996691629	7.22591170019791e-05	0.00624630798902335	Down	LOC618633//myeloid-associated differentiation marker-like	GO:0016021//integral component of membrane	-	-	K00286//Arginine and proline metabolism;Biosynthesis of antibiotics;Biosynthesis of amino acids;Biosynthesis of secondary metabolites;Metabolic pathways
515900	62.6283736474933	-1.53238172451293	7.89801027733671e-05	0.00678871911635033	Down	PLA1A//phospholipase A1 member A	GO:0002080//acrosomal membrane;GO:0070062//extracellular vesicular exosome	GO:0016042//lipid catabolic process	GO:0008970//phosphatidylcholine 1-acylhydrolase activity	K13618//Ras signaling pathway
537224	672.774567153834	-1.68734371117887	7.95213602487328e-05	0.00679556374943984	Down	LPIN1//lipin 1	GO:0005634//nucleus;GO:0005741//mitochondrial outer membrane	GO:0009062//fatty acid catabolic process;GO:0045944//positive regulation of transcription from RNA polymerase II promoter;GO:0019432//triglyceride biosynthetic process;GO:0016311//dephosphorylation	GO:0003713//transcription coactivator activity;GO:0008195//phosphatidate phosphatase activity	K15728//Glycerolipid metabolism;Metabolic pathways;Biosynthesis of secondary metabolites;Glycerophospholipid metabolism
407135	29.9193715163117	2.22783737934932	8.06968814480258e-05	0.00682067974639036	Up	HTR2B//5-hydroxytryptamine (serotonin) receptor 2B%2C G protein-coupled	GO:0005737//cytoplasm;GO:0005887//integral component of plasma membrane	GO:0001938//positive regulation of endothelial cell proliferation;GO:0006182//cGMP biosynthetic process;GO:0007202//activation of phospholipase C activity;GO:0014827//intestine smooth muscle contraction;GO:0071502//cellular response to temperature stimulus;GO:0003007//heart morphogenesis;GO:0070528//protein kinase C signaling;GO:0003300//cardiac muscle hypertrophy;GO:0010507//negative regulation …	GO:0005096//GTPase activator activity;GO:0001965//G-protein alpha-subunit binding;GO:0004993//serotonin receptor activity;GO:0008144//drug binding;GO:0051378//serotonin binding	K04157//Gap junction;Neuroactive ligand-receptor interaction;Serotonergic synapse;Inflammatory mediator regulation of TRP channels;Calcium signaling pathway
539356	96.7846738021957	-1.03420994602996	8.25633637609941e-05	0.00693988406773351	Down	FMO4//flavin containing monooxygenase 4	GO:0016021//integral component of membrane;GO:0005789//endoplasmic reticulum membrane	GO:0055114//oxidation-reduction process;GO:0042737//drug catabolic process	GO:0004499//N,N-dimethylaniline monooxygenase activity;GO:0050661//NADP binding;GO:0050660//flavin adenine dinucleotide binding	K00485//Drug metabolism - cytochrome P450;Microbial metabolism in diverse environments
280734	128.934682685562	2.53202739037033	8.59244681342106e-05	0.00718271900106527	Up	BPI//bactericidal/permeability-increasing protein	GO:0016020//membrane;GO:0005737//cytoplasm;GO:0070062//extracellular vesicular exosome;GO:0005615//extracellular space	GO:0043031//negative regulation of macrophage activation;GO:0032717//negative regulation of interleukin-8 production;GO:0042742//defense response to bacterium;GO:0032715//negative regulation of interleukin-6 production;GO:0032720//negative regulation of tumor necrosis factor production	GO:0001530//lipopolysaccharide binding	K05399//Salmonella infection;Tuberculosis;NF-kappa B signaling pathway;Toll-like receptor signaling pathway
536989	669.739182429713	1.32540779962523	8.75803403535725e-05	0.00724156140293072	Up	PLXDC1//plexin domain containing 1	GO:0005923//tight junction;GO:0005615//extracellular space;GO:0005886//plasma membrane;GO:0030425//dendrite;GO:0005737//cytoplasm;GO:0043025//neuronal cell body;GO:0043235//receptor complex;GO:0016021//integral component of membrane	GO:0001525//angiogenesis;GO:0021510//spinal cord development	GO:0005515//protein binding	-
107131159	120.604953987082	1.11374829440825	9.20859889762746e-05	0.00757295262856779	Up	LOC107131159	-	-	-	K02633//Circadian rhythm;Herpes simplex infection;Circadian entrainment;Circadian rhythm - fly
508459	98.062906897163	-2.57011780888063	9.39246370376479e-05	0.00764154774273142	Down	LOC508459	-	-	-	-
281731	39.9751592912626	2.48361370894462	9.88280322366282e-05	0.00786819022346631	Up	GZMB//granzyme B (granzyme 2%2C cytotoxic T-lymphocyte-associated serine esterase 1)	GO:0005576//extracellular region;GO:0043231//intracellular membrane-bounded organelle;GO:0016020//membrane;GO:0005737//cytoplasm	GO:0008626//granzyme-mediated apoptotic signaling pathway;GO:0042267//natural killer cell mediated cytotoxicity;GO:0016485//protein processing	GO:0004252//serine-type endopeptidase activity	K01353//Allograft rejection;Type I diabetes mellitus;Graft-versus-host disease;Natural killer cell mediated cytotoxicity;Transcriptional misregulation in cancer;Autoimmune thyroid disease
536286	33.3615829018453	1.49857865084647	9.89858313231991e-05	0.00786819022346631	Up	ITGB8//integrin%2C beta 8	GO:0009986//cell surface;GO:0070062//extracellular vesicular exosome;GO:0034686//integrin alphav-beta8 complex	GO:0010629//negative regulation of gene expression;GO:0051216//cartilage development;GO:0007229//integrin-mediated signaling pathway;GO:0001573//ganglioside metabolic process;GO:0010628//positive regulation of gene expression;GO:0007160//cell-matrix adhesion	GO:0004872//receptor activity;GO:1990430//extracellular matrix protein binding	K06591//Regulation of actin cytoskeleton;Cell adhesion molecules (CAMs);PI3K-Akt signaling pathway;Hypertrophic cardiomyopathy (HCM);Focal adhesion;Arrhythmogenic right ventricular cardiomyopathy (ARVC);ECM-receptor interaction;Dilated cardiomyopathy
100848246	196.357250534286	-1.94455226767609	0.000102598767534938	0.00800480845782848	Down	LOC100848246	-	-	-	-
511942	33.8538949923184	2.38741446165191	0.00010414061054696	0.00808364922888491	Up	GLP2R	GO:0005886//plasma membrane;GO:0016021//integral component of membrane	GO:0007186//G-protein coupled receptor signaling pathway;GO:0007166//cell surface receptor signaling pathway	GO:0004930//G-protein coupled receptor activity	K04582//Neuroactive ligand-receptor interaction
508193	299.970291852113	-1.75296258094018	0.000107800021946592	0.00832522606038299	Down	SLC39A8//solute carrier family 39 (zinc transporter)%2C member 8	GO:0031090//organelle membrane;GO:0005886//plasma membrane	GO:0070574//cadmium ion transmembrane transport;GO:0006829//zinc ion transport	GO:0046873//metal ion transmembrane transporter activity	-
100336395	43.6392051930462	-1.93821407274186	0.000110887541791983	0.00852041949910723	Down	LOC100336395	-	-	-	-
509290	51.2973148723975	1.91677914191133	0.000118096243693732	0.00898358125778216	Up	PPP2R2B//protein phosphatase 2%2C regulatory subunit B%2C beta	GO:0000159//protein phosphatase type 2A complex	GO:0007165//signal transduction;GO:0034047//regulation of protein phosphatase type 2A activity	GO:0008601//protein phosphatase type 2A regulator activity	K04354//Tight junction;Dopaminergic synapse;AMPK signaling pathway;Hepatitis C;Cell cycle - yeast;PI3K-Akt signaling pathway;Chagas disease (American trypanosomiasis);mRNA surveillance pathway;Hippo signaling pathway - fly;Sphingolipid signaling pathway;Adrenergic signaling in cardiomyocytes;Hippo signaling pathway
512876	144.260428300343	-1.66794046857625	0.000127372671790037	0.00949964268927857	Down	GPR4//G protein-coupled receptor 4	GO:0005887//integral component of plasma membrane	GO:0007186//G-protein coupled receptor signaling pathway	GO:0004930//G-protein coupled receptor activity	-
614488	807.787053686155	-1.21775770692941	0.000126711759304615	0.00949964268927857	Down	AVPI1//arginine vasopressin-induced 1	-	GO:0000187//activation of MAPK activity;GO:0007049//cell cycle	-	-
787420	38.2034960113145	-1.87021199602655	0.000131535794150066	0.00976188083999561	Down	LOC787420	-	-	-	-
782456	12.5119882707031	2.23153701757763	0.000134212018720785	0.0098494600645662	Up	LOC782456	-	-	-	K14461//Fat digestion and absorption;K12385//Lysosome
787473	86.3468676452032	1.75925556392488	0.000135305452444744	0.0098494600645662	Up	NTNG1//netrin G1	GO:0046658//anchored component of plasma membrane	GO:0007409//axonogenesis	GO:0005515//protein binding	K07523//Axon guidance;Cell adhesion molecules (CAMs);K07522//Cell adhesion molecules (CAMs);Axon guidance
