# Supplementary material for: RNA-Seq Analysis Identifies Differentially Expressed Genes in Subcutaneous Adipose Tissue in Qaidaford Cattle, Cattle-Yak, and Angus Cattle
Source: Animals (Basel). 2019 Dec 3;9(12):1077. doi: 10.3390/ani9121077 (PMC6941056; doi:10.3390/ani9121077)
Supplement: Supplementary file 1 [file animals-09-01077-s001.zip › Supplementary Files20191121/Supplementary excel 4. Pathway enrichment analysis of AB-vs-CYB.xlsx]

## Sheet: Sheet1
Pathway Enrichment Analysis of AB-vs-CYB
#	Pathway	DEGs in term(3079)	All gene in term (18134)	RichFactor	Pvalue	Qvalue	Pathway ID	Level 1	Level 2
1	Metabolic pathways(no map in kegg)	416 (13.51%)	1731 (9.55%)	0.240324	2.03567e-15	6.10702e-13	ko01100	Metabolism	Global and overview maps
2	Axon guidance (view gene)	128 (4.16%)	414 (2.28%)	0.309179	1.27978e-12	1.91967e-10	ko04360	Organismal Systems	Development
3	Valine, leucine and isoleucine degradation (view gene)	38 (1.23%)	74 (0.41%)	0.513514	1.24097e-11	1.24096e-09	ko00280	Metabolism	Amino acid metabolism
4	ECM-receptor interaction (view gene)	99 (3.22%)	307 (1.69%)	0.322476	3.26208e-11	2.44656e-09	ko04512	Environmental Information Processing	Signaling molecules and interaction
5	Rap1 signaling pathway (view gene)	171 (5.55%)	631 (3.48%)	0.270998	6.00693e-11	3.60416e-09	ko04015	Environmental Information Processing	Signal transduction
6	Cell adhesion molecules (CAMs) (view gene)	165 (5.36%)	613 (3.38%)	0.269168	2.3002e-10	1.1501e-08	ko04514	Environmental Information Processing	Signaling molecules and interaction
7	Pathways in cancer (view gene)	192 (6.24%)	744 (4.1%)	0.258065	3.58359e-10	1.53582e-08	ko05200	Human Diseases	Cancers: Overview
8	Leukocyte transendothelial migration (view gene)	119 (3.86%)	408 (2.25%)	0.291667	4.7483e-10	1.78061e-08	ko04670	Organismal Systems	Immune system
9	Complement and coagulation cascades (view gene)	54 (1.75%)	139 (0.77%)	0.388489	6.31502e-10	2.10501e-08	ko04610	Organismal Systems	Immune system
10	Focal adhesion (view gene)	134 (4.35%)	481 (2.65%)	0.278586	1.09128e-09	3.27384e-08	ko04510	Cellular Processes	Cellular community
11	Regulation of actin cytoskeleton (view gene)	149 (4.84%)	562 (3.1%)	0.265125	5.26578e-09	1.4182e-07	ko04810	Cellular Processes	Cell motility
12	Proteoglycans in cancer (view gene)	152 (4.94%)	577 (3.18%)	0.263432	5.88989e-09	1.4182e-07	ko05205	Human Diseases	Cancers: Overview
13	PI3K-Akt signaling pathway (view gene)	165 (5.36%)	639 (3.52%)	0.258216	6.14554e-09	1.4182e-07	ko04151	Environmental Information Processing	Signal transduction
14	Oxidative phosphorylation (view gene)	56 (1.82%)	155 (0.85%)	0.36129	7.0077e-09	1.50165e-07	ko00190	Metabolism	Energy metabolism
15	Carbon metabolism (view gene)	54 (1.75%)	148 (0.82%)	0.364865	8.70346e-09	1.74069e-07	ko01200	Metabolism	Global and overview maps
16	Arrhythmogenic right ventricular cardiomyopathy (ARVC) (view gene)	97 (3.15%)	332 (1.83%)	0.292169	1.72549e-08	3.23529e-07	ko05412	Human Diseases	Cardiovascular diseases
17	Parkinson's disease (view gene)	55 (1.79%)	155 (0.85%)	0.354839	1.9699e-08	3.47629e-07	ko05012	Human Diseases	Neurodegenerative diseases
18	Small cell lung cancer (view gene)	83 (2.7%)	274 (1.51%)	0.30292	3.17174e-08	5.28623e-07	ko05222	Human Diseases	Cancers: Specific types
19	MicroRNAs in cancer (view gene)	110 (3.57%)	395 (2.18%)	0.278481	3.44875e-08	5.44539e-07	ko05206	Human Diseases	Cancers: Overview
20	Non-alcoholic fatty liver disease (NAFLD) (view gene)	66 (2.14%)	206 (1.14%)	0.320388	7.91722e-08	1.18758e-06	ko04932	Human Diseases	Endocrine and metabolic diseases
21	Alzheimer's disease (view gene)	78 (2.53%)	273 (1.51%)	0.285714	1.11119e-06	1.58742e-05	ko05010	Human Diseases	Neurodegenerative diseases
22	PPAR signaling pathway (view gene)	45 (1.46%)	132 (0.73%)	0.340909	1.33792e-06	1.82444e-05	ko03320	Organismal Systems	Endocrine system
23	Platelet activation (view gene)	97 (3.15%)	362 (2%)	0.267956	1.47061e-06	1.91819e-05	ko04611	Organismal Systems	Immune system
24	Pertussis (view gene)	94 (3.05%)	349 (1.92%)	0.269341	1.6711e-06	2.08887e-05	ko05133	Human Diseases	Infectious diseases: Bacterial
25	Fatty acid degradation (view gene)	24 (0.78%)	54 (0.3%)	0.444444	2.19671e-06	2.61452e-05	ko00071	Metabolism	Lipid metabolism
26	Metabolism of xenobiotics by cytochrome P450 (view gene)	32 (1.04%)	83 (0.46%)	0.385542	2.26591e-06	2.61452e-05	ko00980	Metabolism	Xenobiotics biodegradation and metabolism
27	Shigellosis (view gene)	85 (2.76%)	310 (1.71%)	0.274194	2.3919e-06	2.65767e-05	ko05131	Human Diseases	Infectious diseases: Bacterial
28	Propanoate metabolism (view gene)	20 (0.65%)	41 (0.23%)	0.487805	2.59621e-06	2.75166e-05	ko00640	Metabolism	Carbohydrate metabolism
29	Bacterial invasion of epithelial cells (view gene)	87 (2.83%)	320 (1.76%)	0.271875	2.66555e-06	2.75166e-05	ko05100	Human Diseases	Infectious diseases: Bacterial
30	Leishmaniasis (view gene)	85 (2.76%)	311 (1.72%)	0.273312	2.75166e-06	2.75166e-05	ko05140	Human Diseases	Infectious diseases: Parasitic
31	Huntington's disease (view gene)	69 (2.24%)	239 (1.32%)	0.288703	3.03258e-06	2.93476e-05	ko05016	Human Diseases	Neurodegenerative diseases
32	Hypertrophic cardiomyopathy (HCM) (view gene)	92 (2.99%)	347 (1.91%)	0.26513	4.37225e-06	4.09898e-05	ko05410	Human Diseases	Cardiovascular diseases
33	Drug metabolism - cytochrome P450 (view gene)	29 (0.94%)	76 (0.42%)	0.381579	8.45535e-06	7.68668e-05	ko00982	Metabolism	Xenobiotics biodegradation and metabolism
34	Dilated cardiomyopathy (view gene)	93 (3.02%)	359 (1.98%)	0.259053	1.08026e-05	9.53171e-05	ko05414	Human Diseases	Cardiovascular diseases
35	Osteoclast differentiation (view gene)	79 (2.57%)	295 (1.63%)	0.267797	1.36762e-05	0.000117225	ko04380	Organismal Systems	Development
36	Toxoplasmosis (view gene)	90 (2.92%)	349 (1.92%)	0.25788	1.79655e-05	0.000149223	ko05145	Human Diseases	Infectious diseases: Parasitic
37	Fatty acid metabolism (view gene)	27 (0.88%)	71 (0.39%)	0.380282	1.84041e-05	0.000149223	ko01212	Metabolism	Global and overview maps
38	Glycosaminoglycan biosynthesis - chondroitin sulfate / dermatan sulfate(view gene)	14 (0.45%)	26 (0.14%)	0.538462	2.00493e-05	0.000158284	ko00532	Metabolism	Glycan biosynthesis and metabolism
39	Chemical carcinogenesis (view gene)	34 (1.1%)	99 (0.55%)	0.343434	2.10961e-05	0.000162278	ko05204	Human Diseases	Cancers: Overview
40	Thyroid hormone signaling pathway (view gene)	78 (2.53%)	295 (1.63%)	0.264407	2.51097e-05	0.000188323	ko04919	Organismal Systems	Endocrine system
41	Phagosome (view gene)	114 (3.7%)	469 (2.59%)	0.24307	2.70116e-05	0.000197646	ko04145	Cellular Processes	Transport and catabolism
42	TGF-beta signaling pathway (view gene)	35 (1.14%)	108 (0.6%)	0.324074	6.4072e-05	0.000457657	ko04350	Environmental Information Processing	Signal transduction
43	Tryptophan metabolism (view gene)	23 (0.75%)	61 (0.34%)	0.377049	8.76262e-05	0.000611345	ko00380	Metabolism	Amino acid metabolism
44	Glycolysis / Gluconeogenesis (view gene)	26 (0.84%)	73 (0.4%)	0.356164	9.5667e-05	0.000652275	ko00010	Metabolism	Carbohydrate metabolism
45	Butanoate metabolism (view gene)	18 (0.58%)	43 (0.24%)	0.418605	0.000105815	0.000705433	ko00650	Metabolism	Carbohydrate metabolism
46	Glutathione metabolism (view gene)	24 (0.78%)	66 (0.36%)	0.363636	0.000120822	0.000787972	ko00480	Metabolism	Metabolism of other amino acids
47	Amoebiasis (view gene)	64 (2.08%)	245 (1.35%)	0.261224	0.000185986	0.00118715	ko05146	Human Diseases	Infectious diseases: Parasitic
48	Pyruvate metabolism (view gene)	22 (0.71%)	60 (0.33%)	0.366667	0.000199098	0.00124436	ko00620	Metabolism	Carbohydrate metabolism
49	Tyrosine metabolism (view gene)	22 (0.71%)	61 (0.34%)	0.360656	0.000261979	0.00160395	ko00350	Metabolism	Amino acid metabolism
50	Hippo signaling pathway (view gene)	72 (2.34%)	289 (1.59%)	0.249135	0.00035933	0.00215598	ko04390	Environmental Information Processing	Signal transduction
51	Malaria (view gene)	56 (1.82%)	213 (1.17%)	0.262911	0.000381237	0.00224257	ko05144	Human Diseases	Infectious diseases: Parasitic
52	Notch signaling pathway (view gene)	24 (0.78%)	71 (0.39%)	0.338028	0.000430862	0.00248574	ko04330	Environmental Information Processing	Signal transduction
53	Citrate cycle (TCA cycle) (view gene)	16 (0.52%)	40 (0.22%)	0.4	0.00047059	0.00266372	ko00020	Metabolism	Carbohydrate metabolism
54	Glyoxylate and dicarboxylate metabolism (view gene)	17 (0.55%)	46 (0.25%)	0.369565	0.000926831	0.00514906	ko00630	Metabolism	Carbohydrate metabolism
55	Hematopoietic cell lineage (view gene)	67 (2.18%)	274 (1.51%)	0.244526	0.000959891	0.00523577	ko04640	Organismal Systems	Immune system
56	HTLV-I infection (view gene)	102 (3.31%)	453 (2.5%)	0.225166	0.00128272	0.00687169	ko05166	Human Diseases	Infectious diseases: Viral
57	Wnt signaling pathway (view gene)	51 (1.66%)	201 (1.11%)	0.253731	0.00158413	0.00833755	ko04310	Environmental Information Processing	Signal transduction
58	Fatty acid elongation (view gene)	13 (0.42%)	33 (0.18%)	0.393939	0.00185986	0.00961995	ko00062	Metabolism	Lipid metabolism
59	Prostate cancer (view gene)	49 (1.59%)	193 (1.06%)	0.253886	0.00190563	0.00968964	ko05215	Human Diseases	Cancers: Specific types
60	Basal cell carcinoma (view gene)	22 (0.71%)	70 (0.39%)	0.314286	0.0021563	0.0106621	ko05217	Human Diseases	Cancers: Specific types
61	Lysine degradation (view gene)	25 (0.81%)	83 (0.46%)	0.301205	0.00216797	0.0106621	ko00310	Metabolism	Amino acid metabolism
62	Pathogenic Escherichia coli infection (view gene)	77 (2.5%)	333 (1.84%)	0.231231	0.00226865	0.0109773	ko05130	Human Diseases	Infectious diseases: Bacterial
63	Ubiquinone and other terpenoid-quinone biosynthesis (view gene)	7 (0.23%)	13 (0.07%)	0.538462	0.0026695	0.0127119	ko00130	Metabolism	Metabolism of cofactors and vitamins
64	Adipocytokine signaling pathway (view gene)	29 (0.94%)	103 (0.57%)	0.281553	0.00311992	0.0146246	ko04920	Organismal Systems	Endocrine system
65	Phenylalanine metabolism (view gene)	12 (0.39%)	31 (0.17%)	0.387097	0.00327919	0.0151347	ko00360	Metabolism	Amino acid metabolism
66	Type II diabetes mellitus (view gene)	24 (0.78%)	83 (0.46%)	0.289157	0.00470645	0.021393	ko04930	Human Diseases	Endocrine and metabolic diseases
67	Cysteine and methionine metabolism (view gene)	19 (0.62%)	62 (0.34%)	0.306452	0.00569788	0.0255129	ko00270	Metabolism	Amino acid metabolism
68	Viral myocarditis (view gene)	57 (1.85%)	245 (1.35%)	0.232653	0.00681686	0.0300744	ko05416	Human Diseases	Cardiovascular diseases
69	beta-Alanine metabolism (view gene)	14 (0.45%)	43 (0.24%)	0.325581	0.00933868	0.0403615	ko00410	Metabolism	Metabolism of other amino acids
70	Phenylalanine, tyrosine and tryptophan biosynthesis (view gene)	5 (0.16%)	9 (0.05%)	0.555556	0.00968675	0.0403615	ko00400	Metabolism	Amino acid metabolism
71	Lipoic acid metabolism (view gene)	5 (0.16%)	9 (0.05%)	0.555556	0.00968675	0.0403615	ko00785	Metabolism	Metabolism of cofactors and vitamins
72	Vitamin B6 metabolism (view gene)	5 (0.16%)	9 (0.05%)	0.555556	0.00968675	0.0403615	ko00750	Metabolism	Metabolism of cofactors and vitamins
73	Glycine, serine and threonine metabolism (view gene)	15 (0.49%)	50 (0.28%)	0.3	0.0161427	0.0656515	ko00260	Metabolism	Amino acid metabolism
74	MAPK signaling pathway (view gene)	78 (2.53%)	365 (2.01%)	0.213699	0.0163089	0.0656515	ko04010	Environmental Information Processing	Signal transduction
75	Biosynthesis of amino acids (view gene)	31 (1.01%)	125 (0.69%)	0.248	0.0164129	0.0656515	ko01230	Metabolism	Global and overview maps
76	Biosynthesis of unsaturated fatty acids (view gene)	12 (0.39%)	38 (0.21%)	0.315789	0.0199182	0.0786243	ko01040	Metabolism	Lipid metabolism
77	Hedgehog signaling pathway (view gene)	18 (0.58%)	65 (0.36%)	0.276923	0.0206956	0.0806324	ko04340	Environmental Information Processing	Signal transduction
78	Renin-angiotensin system (view gene)	10 (0.32%)	30 (0.17%)	0.333333	0.0221566	0.0852178	ko04614	Organismal Systems	Endocrine system
79	Synthesis and degradation of ketone bodies (view gene)	8 (0.26%)	22 (0.12%)	0.363636	0.0231993	0.0880985	ko00072	Metabolism	Lipid metabolism
80	Alanine, aspartate and glutamate metabolism (view gene)	14 (0.45%)	48 (0.26%)	0.291667	0.0251426	0.0942848	ko00250	Metabolism	Amino acid metabolism
81	Calcium signaling pathway (view gene)	64 (2.08%)	299 (1.65%)	0.214047	0.0264913	0.0979424	ko04020	Environmental Information Processing	Signal transduction
82	Insulin secretion (view gene)	26 (0.84%)	105 (0.58%)	0.247619	0.0267709	0.0979424	ko04911	Organismal Systems	Endocrine system
83	AMPK signaling pathway (view gene)	44 (1.43%)	196 (1.08%)	0.22449	0.0283846	0.102595	ko04152	Environmental Information Processing	Signal transduction
84	2-Oxocarboxylic acid metabolism (view gene)	9 (0.29%)	27 (0.15%)	0.333333	0.0293376	0.104777	ko01210	Metabolism	Global and overview maps
85	Pentose phosphate pathway (view gene)	11 (0.36%)	36 (0.2%)	0.305556	0.0320964	0.113282	ko00030	Metabolism	Carbohydrate metabolism
86	Other types of O-glycan biosynthesis (view gene)	17 (0.55%)	64 (0.35%)	0.265625	0.0353957	0.123473	ko00514	Metabolism	Glycan biosynthesis and metabolism
87	HIF-1 signaling pathway (view gene)	35 (1.14%)	153 (0.84%)	0.228758	0.0363082	0.125201	ko04066	Environmental Information Processing	Signal transduction
88	Steroid biosynthesis (view gene)	9 (0.29%)	29 (0.16%)	0.310345	0.0457129	0.155839	ko00100	Metabolism	Lipid metabolism
89	Glycerophospholipid metabolism (view gene)	31 (1.01%)	136 (0.75%)	0.227941	0.0485773	0.163743	ko00564	Metabolism	Lipid metabolism
90	Chemokine signaling pathway (view gene)	56 (1.82%)	267 (1.47%)	0.209738	0.0503364	0.167788	ko04062	Organismal Systems	Immune system
91	Prion diseases (view gene)	24 (0.78%)	102 (0.56%)	0.235294	0.0553571	0.182496	ko05020	Human Diseases	Neurodegenerative diseases
92	Central carbon metabolism in cancer (view gene)	32 (1.04%)	143 (0.79%)	0.223776	0.0568953	0.185528	ko05230	Human Diseases	Cancers: Overview
93	Chronic myeloid leukemia (view gene)	29 (0.94%)	129 (0.71%)	0.224806	0.0639836	0.206399	ko05220	Human Diseases	Cancers: Specific types
94	Dorso-ventral axis formation (view gene)	15 (0.49%)	59 (0.33%)	0.254237	0.0649478	0.20728	ko04320	Organismal Systems	Development
95	Phospholipase D signaling pathway (view gene)	50 (1.62%)	241 (1.33%)	0.207469	0.0718057	0.226755	ko04072	Environmental Information Processing	Signal transduction
96	FoxO signaling pathway (view gene)	36 (1.17%)	167 (0.92%)	0.215569	0.0726204	0.226939	ko04068	Environmental Information Processing	Signal transduction
97	Fc gamma R-mediated phagocytosis (view gene)	35 (1.14%)	162 (0.89%)	0.216049	0.0738815	0.228499	ko04666	Organismal Systems	Immune system
98	Lysine biosynthesis (view gene)	2 (0.06%)	3 (0.02%)	0.666667	0.0766822	0.23237	ko00300	Metabolism	Amino acid metabolism
99	Degradation of aromatic compounds (view gene)	2 (0.06%)	3 (0.02%)	0.666667	0.0766822	0.23237	ko01220	Metabolism	Global and overview maps
100	Hippo signaling pathway - fly (view gene)	31 (1.01%)	142 (0.78%)	0.21831	0.0789725	0.236918	ko04391	Environmental Information Processing	Signal transduction
101	Staphylococcus aureus infection (view gene)	41 (1.33%)	195 (1.08%)	0.210256	0.0808743	0.240221	ko05150	Human Diseases	Infectious diseases: Bacterial
102	Cocaine addiction (view gene)	14 (0.45%)	56 (0.31%)	0.25	0.0819539	0.241041	ko05030	Human Diseases	Substance dependence
103	Ascorbate and aldarate metabolism (view gene)	9 (0.29%)	33 (0.18%)	0.272727	0.0942034	0.274379	ko00053	Metabolism	Carbohydrate metabolism
104	Sulfur relay system (view gene)	5 (0.16%)	15 (0.08%)	0.333333	0.0956354	0.27575	ko04122	Genetic Information Processing	Folding, sorting and degradation
105	VEGF signaling pathway (view gene)	23 (0.75%)	103 (0.57%)	0.223301	0.0965125	0.27575	ko04370	Environmental Information Processing	Signal transduction
106	Ras signaling pathway (view gene)	86 (2.79%)	444 (2.45%)	0.193694	0.0992191	0.279872	ko04014	Environmental Information Processing	Signal transduction
107	Epstein-Barr virus infection (view gene)	68 (2.21%)	345 (1.9%)	0.197101	0.0998209	0.279872	ko05169	Human Diseases	Infectious diseases: Viral
108	Insulin resistance (view gene)	42 (1.36%)	204 (1.12%)	0.205882	0.101052	0.280701	ko04931	Human Diseases	Endocrine and metabolic diseases
109	Signaling pathways regulating pluripotency of stem cells (view gene)	48 (1.56%)	237 (1.31%)	0.202532	0.10482	0.288496	ko04550	Cellular Processes	Cellular community
110	Primary bile acid biosynthesis (view gene)	6 (0.19%)	20 (0.11%)	0.3	0.109151	0.296574	ko00120	Metabolism	Lipid metabolism
111	Histidine metabolism (view gene)	9 (0.29%)	34 (0.19%)	0.264706	0.109732	0.296574	ko00340	Metabolism	Amino acid metabolism
112	Steroid hormone biosynthesis (view gene)	22 (0.71%)	100 (0.55%)	0.22	0.115654	0.309787	ko00140	Metabolism	Lipid metabolism
113	Peroxisome (view gene)	25 (0.81%)	116 (0.64%)	0.215517	0.118425	0.314403	ko04146	Cellular Processes	Transport and catabolism
114	ErbB signaling pathway (view gene)	29 (0.94%)	138 (0.76%)	0.210145	0.125646	0.330648	ko04012	Environmental Information Processing	Signal transduction
115	Retinol metabolism (view gene)	19 (0.62%)	86 (0.47%)	0.22093	0.132103	0.342341	ko00830	Metabolism	Metabolism of cofactors and vitamins
116	Serotonergic synapse (view gene)	40 (1.3%)	198 (1.09%)	0.20202	0.132372	0.342341	ko04726	Organismal Systems	Nervous system
117	Progesterone-mediated oocyte maturation (view gene)	26 (0.84%)	123 (0.68%)	0.211382	0.133991	0.343566	ko04914	Organismal Systems	Endocrine system
118	Thiamine metabolism (view gene)	2 (0.06%)	4 (0.02%)	0.5	0.13629	0.3465	ko00730	Metabolism	Metabolism of cofactors and vitamins
119	Nicotinate and nicotinamide metabolism (view gene)	11 (0.36%)	46 (0.25%)	0.23913	0.145497	0.366799	ko00760	Metabolism	Metabolism of cofactors and vitamins
120	Glycerolipid metabolism (view gene)	18 (0.58%)	83 (0.46%)	0.216867	0.158648	0.396044	ko00561	Metabolism	Lipid metabolism
121	Choline metabolism in cancer (view gene)	32 (1.04%)	158 (0.87%)	0.202532	0.159738	0.396044	ko05231	Human Diseases	Cancers: Overview
122	Pentose and glucuronate interconversions (view gene)	10 (0.32%)	42 (0.23%)	0.238095	0.16366	0.400343	ko00040	Metabolism	Carbohydrate metabolism
123	Colorectal cancer (view gene)	20 (0.65%)	94 (0.52%)	0.212766	0.164141	0.400343	ko05210	Human Diseases	Cancers: Specific types
124	Protein digestion and absorption (view gene)	36 (1.17%)	181 (1%)	0.198895	0.170725	0.412421	ko04974	Organismal Systems	Digestive system
125	Glucagon signaling pathway (view gene)	29 (0.94%)	143 (0.79%)	0.202797	0.171842	0.412421	ko04922	Organismal Systems	Endocrine system
126	TNF signaling pathway (view gene)	39 (1.27%)	198 (1.09%)	0.19697	0.1756	0.418096	ko04668	Environmental Information Processing	Signal transduction
127	Prolactin signaling pathway (view gene)	25 (0.81%)	122 (0.67%)	0.204918	0.178583	0.420108	ko04917	Organismal Systems	Endocrine system
128	Non-small cell lung cancer (view gene)	19 (0.62%)	90 (0.5%)	0.211111	0.180816	0.420108	ko05223	Human Diseases	Cancers: Specific types
129	Cholinergic synapse (view gene)	29 (0.94%)	144 (0.79%)	0.201389	0.182074	0.420108	ko04725	Organismal Systems	Nervous system
130	Folate biosynthesis (view gene)	6 (0.19%)	23 (0.13%)	0.26087	0.183447	0.420108	ko00790	Metabolism	Metabolism of cofactors and vitamins
131	Arginine biosynthesis (view gene)	6 (0.19%)	23 (0.13%)	0.26087	0.183447	0.420108	ko00220	Metabolism	Amino acid metabolism
132	Proximal tubule bicarbonate reclamation (view gene)	7 (0.23%)	28 (0.15%)	0.25	0.185582	0.421778	ko04964	Organismal Systems	Excretory system
133	Renal cell carcinoma (view gene)	21 (0.68%)	102 (0.56%)	0.205882	0.197608	0.445731	ko05211	Human Diseases	Cancers: Specific types
134	Caffeine metabolism (view gene)	2 (0.06%)	5 (0.03%)	0.4	0.202278	0.447352	ko00232	Metabolism	Biosynthesis of other secondary metabolites
135	Butirosin and neomycin biosynthesis (view gene)	2 (0.06%)	5 (0.03%)	0.4	0.202278	0.447352	ko00524	Metabolism	Biosynthesis of other secondary metabolites
136	Acute myeloid leukemia (view gene)	20 (0.65%)	97 (0.53%)	0.206186	0.202799	0.447352	ko05221	Human Diseases	Cancers: Specific types
137	Fructose and mannose metabolism (view gene)	8 (0.26%)	34 (0.19%)	0.235294	0.20912	0.457926	ko00051	Metabolism	Carbohydrate metabolism
138	Adherens junction (view gene)	46 (1.49%)	241 (1.33%)	0.190871	0.212401	0.461605	ko04520	Cellular Processes	Cellular community
139	Neuroactive ligand-receptor interaction (view gene)	67 (2.18%)	359 (1.98%)	0.18663	0.213877	0.461605	ko04080	Environmental Information Processing	Signaling molecules and interaction
140	Morphine addiction (view gene)	24 (0.78%)	120 (0.66%)	0.2	0.219589	0.470548	ko05032	Human Diseases	Substance dependence
141	SNARE interactions in vesicular transport (view gene)	9 (0.29%)	40 (0.22%)	0.225	0.228806	0.486606	ko04130	Genetic Information Processing	Folding, sorting and degradation
142	Melanogenesis (view gene)	30 (0.97%)	154 (0.85%)	0.194805	0.231565	0.486606	ko04916	Organismal Systems	Endocrine system
143	Aldosterone synthesis and secretion (view gene)	26 (0.84%)	132 (0.73%)	0.19697	0.232504	0.486606	ko04925	Organismal Systems	Endocrine system
144	Glycosaminoglycan biosynthesis - heparan sulfate / heparin (view gene)	8 (0.26%)	35 (0.19%)	0.228571	0.233571	0.486606	ko00534	Metabolism	Glycan biosynthesis and metabolism
145	Regulation of lipolysis in adipocytes (view gene)	17 (0.55%)	83 (0.46%)	0.204819	0.2353	0.486828	ko04923	Organismal Systems	Endocrine system
146	Galactose metabolism (view gene)	10 (0.32%)	46 (0.25%)	0.217391	0.245597	0.504652	ko00052	Metabolism	Carbohydrate metabolism
147	Melanoma (view gene)	24 (0.78%)	123 (0.68%)	0.195122	0.259153	0.528883	ko05218	Human Diseases	Cancers: Specific types
148	Epithelial cell signaling in Helicobacter pylori infection (view gene)	23 (0.75%)	118 (0.65%)	0.194915	0.266633	0.539721	ko05120	Human Diseases	Infectious diseases: Bacterial
149	Porphyrin and chlorophyll metabolism (view gene)	10 (0.32%)	47 (0.26%)	0.212766	0.268061	0.539721	ko00860	Metabolism	Metabolism of cofactors and vitamins
150	One carbon pool by folate (view gene)	6 (0.19%)	26 (0.14%)	0.230769	0.272262	0.541902	ko00670	Metabolism	Metabolism of cofactors and vitamins
151	Estrogen signaling pathway (view gene)	34 (1.1%)	180 (0.99%)	0.188889	0.274225	0.541902	ko04915	Organismal Systems	Endocrine system
152	Synaptic vesicle cycle (view gene)	20 (0.65%)	102 (0.56%)	0.196078	0.275627	0.541902	ko04721	Organismal Systems	Nervous system
153	Glycosphingolipid biosynthesis - lacto and neolacto series (view gene)	9 (0.29%)	42 (0.23%)	0.214286	0.27637	0.541902	ko00601	Metabolism	Glycan biosynthesis and metabolism
154	Ovarian steroidogenesis (view gene)	17 (0.55%)	86 (0.47%)	0.197674	0.284961	0.551822	ko04913	Organismal Systems	Endocrine system
155	Mucin type O-Glycan biosynthesis (view gene)	8 (0.26%)	37 (0.2%)	0.216216	0.285108	0.551822	ko00512	Metabolism	Glycan biosynthesis and metabolism
156	Drug metabolism - other enzymes (view gene)	11 (0.36%)	54 (0.3%)	0.203704	0.303869	0.584363	ko00983	Metabolism	Xenobiotics biodegradation and metabolism
157	Glycosphingolipid biosynthesis - globo series (view gene)	5 (0.16%)	22 (0.12%)	0.227273	0.313974	0.596154	ko00603	Metabolism	Glycan biosynthesis and metabolism
158	Glycosphingolipid biosynthesis - ganglio series (view gene)	5 (0.16%)	22 (0.12%)	0.227273	0.313974	0.596154	ko00604	Metabolism	Glycan biosynthesis and metabolism
159	Thyroid hormone synthesis (view gene)	19 (0.62%)	99 (0.55%)	0.191919	0.316774	0.597687	ko04918	Organismal Systems	Endocrine system
160	Carbohydrate digestion and absorption (view gene)	13 (0.42%)	66 (0.36%)	0.19697	0.324915	0.609215	ko04973	Organismal Systems	Digestive system
161	Phosphatidylinositol signaling system (view gene)	30 (0.97%)	162 (0.89%)	0.185185	0.330824	0.616443	ko04070	Environmental Information Processing	Signal transduction
162	Inflammatory mediator regulation of TRP channels (view gene)	31 (1.01%)	168 (0.93%)	0.184524	0.334998	0.620367	ko04750	Organismal Systems	Sensory system
163	Cyanoamino acid metabolism (view gene)	2 (0.06%)	7 (0.04%)	0.285714	0.338996	0.623918	ko00460	Metabolism	Metabolism of other amino acids
164	Cardiac muscle contraction (view gene)	19 (0.62%)	101 (0.56%)	0.188119	0.350482	0.641126	ko04260	Organismal Systems	Circulatory system
165	Aldosterone-regulated sodium reabsorption (view gene)	12 (0.39%)	62 (0.34%)	0.193548	0.358526	0.651866	ko04960	Organismal Systems	Excretory system
166	Amphetamine addiction (view gene)	20 (0.65%)	108 (0.6%)	0.185185	0.37293	0.672406	ko05031	Human Diseases	Substance dependence
167	Cytokine-cytokine receptor interaction (view gene)	65 (2.11%)	367 (2.02%)	0.177112	0.374306	0.672406	ko04060	Environmental Information Processing	Signaling molecules and interaction
168	GnRH signaling pathway (view gene)	28 (0.91%)	154 (0.85%)	0.181818	0.377281	0.673716	ko04912	Organismal Systems	Endocrine system
169	GABAergic synapse (view gene)	22 (0.71%)	120 (0.66%)	0.183333	0.382552	0.679086	ko04727	Organismal Systems	Nervous system
170	Insulin signaling pathway (view gene)	48 (1.56%)	270 (1.49%)	0.177778	0.387223	0.683334	ko04910	Organismal Systems	Endocrine system
171	Rheumatoid arthritis (view gene)	36 (1.17%)	201 (1.11%)	0.179104	0.390494	0.684381	ko05323	Human Diseases	Immune diseases
172	Endometrial cancer (view gene)	17 (0.55%)	92 (0.51%)	0.184783	0.392378	0.684381	ko05213	Human Diseases	Cancers: Specific types
173	Endocytosis (view gene)	78 (2.53%)	445 (2.45%)	0.175281	0.397101	0.688615	ko04144	Cellular Processes	Transport and catabolism
174	Gap junction (view gene)	25 (0.81%)	139 (0.77%)	0.179856	0.410079	0.707033	ko04540	Cellular Processes	Cellular community
175	Glutamatergic synapse (view gene)	27 (0.88%)	151 (0.83%)	0.178808	0.416769	0.714461	ko04724	Organismal Systems	Nervous system
176	Biotin metabolism (view gene)	1 (0.03%)	3 (0.02%)	0.333333	0.427802	0.729207	ko00780	Metabolism	Metabolism of cofactors and vitamins
177	Arachidonic acid metabolism (view gene)	23 (0.75%)	129 (0.71%)	0.178295	0.434281	0.736069	ko00590	Metabolism	Lipid metabolism
178	Linoleic acid metabolism (view gene)	11 (0.36%)	60 (0.33%)	0.183333	0.442337	0.745511	ko00591	Metabolism	Lipid metabolism
179	Sphingolipid metabolism (view gene)	13 (0.42%)	72 (0.4%)	0.180556	0.451942	0.757445	ko00600	Metabolism	Lipid metabolism
180	Glioma (view gene)	25 (0.81%)	142 (0.78%)	0.176056	0.455576	0.759294	ko05214	Human Diseases	Cancers: Specific types
181	Purine metabolism (view gene)	40 (1.3%)	230 (1.27%)	0.173913	0.460956	0.763403	ko00230	Metabolism	Nucleotide metabolism
182	Natural killer cell mediated cytotoxicity (view gene)	48 (1.56%)	277 (1.53%)	0.173285	0.463131	0.763403	ko04650	Organismal Systems	Immune system
183	Apoptosis (view gene)	19 (0.62%)	108 (0.6%)	0.175926	0.472166	0.773718	ko04210	Cellular Processes	Cell growth and death
184	cGMP-PKG signaling pathway (view gene)	42 (1.36%)	243 (1.34%)	0.17284	0.476148	0.773718	ko04022	Environmental Information Processing	Signal transduction
185	Sulfur metabolism (view gene)	3 (0.1%)	15 (0.08%)	0.2	0.481056	0.773718	ko00920	Metabolism	Energy metabolism
186	Inositol phosphate metabolism (view gene)	16 (0.52%)	91 (0.5%)	0.175824	0.482274	0.773718	ko00562	Metabolism	Carbohydrate metabolism
187	Chagas disease (American trypanosomiasis) (view gene)	31 (1.01%)	179 (0.99%)	0.173184	0.482801	0.773718	ko05142	Human Diseases	Infectious diseases: Parasitic
188	Arginine and proline metabolism (view gene)	17 (0.55%)	97 (0.53%)	0.175258	0.484863	0.773718	ko00330	Metabolism	Amino acid metabolism
189	Starch and sucrose metabolism (view gene)	11 (0.36%)	62 (0.34%)	0.177419	0.488683	0.775688	ko00500	Metabolism	Carbohydrate metabolism
190	Tight junction (view gene)	43 (1.4%)	251 (1.38%)	0.171315	0.500694	0.790569	ko04530	Cellular Processes	Cellular community
191	Regulation of autophagy (view gene)	8 (0.26%)	45 (0.25%)	0.177778	0.504586	0.792544	ko04140	Cellular Processes	Transport and catabolism
192	Endocrine and other factor-regulated calcium reabsorption (view gene)	11 (0.36%)	63 (0.35%)	0.174603	0.511543	0.799285	ko04961	Organismal Systems	Excretory system
193	Pantothenate and CoA biosynthesis (view gene)	4 (0.13%)	22 (0.12%)	0.181818	0.527534	0.820002	ko00770	Metabolism	Metabolism of cofactors and vitamins
194	African trypanosomiasis (view gene)	16 (0.52%)	94 (0.52%)	0.170213	0.538556	0.832819	ko05143	Human Diseases	Infectious diseases: Parasitic
195	Dopaminergic synapse (view gene)	32 (1.04%)	191 (1.05%)	0.167539	0.563472	0.866879	ko04728	Organismal Systems	Nervous system
196	Vasopressin-regulated water reabsorption (view gene)	10 (0.32%)	60 (0.33%)	0.166667	0.579287	0.883866	ko04962	Organismal Systems	Excretory system
197	Circadian rhythm - fly (view gene)	2 (0.06%)	11 (0.06%)	0.181818	0.580405	0.883866	ko04711	Organismal Systems	Environmental adaptation
198	mTOR signaling pathway (view gene)	15 (0.49%)	91 (0.5%)	0.164835	0.593721	0.899577	ko04150	Environmental Information Processing	Signal transduction
199	Tuberculosis (view gene)	59 (1.92%)	356 (1.96%)	0.16573	0.603858	0.908468	ko05152	Human Diseases	Infectious diseases: Bacterial
200	Valine, leucine and isoleucine biosynthesis (view gene)	1 (0.03%)	5 (0.03%)	0.2	0.605645	0.908468	ko00290	Metabolism	Amino acid metabolism
201	Fatty acid biosynthesis (view gene)	3 (0.1%)	18 (0.1%)	0.166667	0.611113	0.908942	ko00061	Metabolism	Lipid metabolism
202	Vascular smooth muscle contraction (view gene)	33 (1.07%)	201 (1.11%)	0.164179	0.613656	0.908942	ko04270	Organismal Systems	Circulatory system
203	Sphingolipid signaling pathway (view gene)	29 (0.94%)	177 (0.98%)	0.163842	0.615051	0.908942	ko04071	Environmental Information Processing	Signal transduction
204	Hepatitis B (view gene)	34 (1.1%)	209 (1.15%)	0.162679	0.637041	0.932415	ko05161	Human Diseases	Infectious diseases: Viral
205	Homologous recombination (view gene)	7 (0.23%)	44 (0.24%)	0.159091	0.63715	0.932415	ko03440	Genetic Information Processing	Replication and repair
206	Inflammatory bowel disease (IBD) (view gene)	19 (0.62%)	119 (0.66%)	0.159664	0.653623	0.94722	ko05321	Human Diseases	Immune diseases
207	Thyroid cancer (view gene)	8 (0.26%)	51 (0.28%)	0.156863	0.654688	0.94722	ko05216	Human Diseases	Cancers: Specific types
208	Protein processing in endoplasmic reticulum (view gene)	38 (1.23%)	235 (1.3%)	0.161702	0.656956	0.94722	ko04141	Genetic Information Processing	Folding, sorting and degradation
209	Fanconi anemia pathway (view gene)	11 (0.36%)	70 (0.39%)	0.157143	0.660071	0.94722	ko03460	Genetic Information Processing	Replication and repair
210	Bile secretion (view gene)	30 (0.97%)	187 (1.03%)	0.160428	0.663976	0.94722	ko04976	Organismal Systems	Digestive system
211	Protein export (view gene)	4 (0.13%)	26 (0.14%)	0.153846	0.666211	0.94722	ko03060	Genetic Information Processing	Folding, sorting and degradation
212	Riboflavin metabolism (view gene)	1 (0.03%)	6 (0.03%)	0.166667	0.672622	0.948114	ko00740	Metabolism	Metabolism of cofactors and vitamins
213	Mineral absorption (view gene)	12 (0.39%)	77 (0.42%)	0.155844	0.674404	0.948114	ko04978	Organismal Systems	Digestive system
214	Fat digestion and absorption (view gene)	11 (0.36%)	71 (0.39%)	0.15493	0.679102	0.948114	ko04975	Organismal Systems	Digestive system
215	Terpenoid backbone biosynthesis (view gene)	5 (0.16%)	33 (0.18%)	0.151515	0.681265	0.948114	ko00900	Metabolism	Metabolism of terpenoids and polyketides
216	p53 signaling pathway (view gene)	18 (0.58%)	115 (0.63%)	0.156522	0.685803	0.948114	ko04115	Cellular Processes	Cell growth and death
217	Intestinal immune network for IgA production (view gene)	18 (0.58%)	115 (0.63%)	0.156522	0.685803	0.948114	ko04672	Organismal Systems	Immune system
218	Ether lipid metabolism (view gene)	12 (0.39%)	78 (0.43%)	0.153846	0.692226	0.952605	ko00565	Metabolism	Lipid metabolism
219	Salmonella infection (view gene)	22 (0.71%)	141 (0.78%)	0.156028	0.702662	0.96255	ko05132	Human Diseases	Infectious diseases: Bacterial
220	Ubiquitin mediated proteolysis (view gene)	32 (1.04%)	203 (1.12%)	0.157635	0.706665	0.963634	ko04120	Genetic Information Processing	Folding, sorting and degradation
221	Transcriptional misregulation in cancer (view gene)	64 (2.08%)	400 (2.21%)	0.16	0.72089	0.978584	ko05202	Human Diseases	Cancers: Overview
222	N-Glycan biosynthesis (view gene)	12 (0.39%)	80 (0.44%)	0.15	0.726062	0.980104	ko00510	Metabolism	Glycan biosynthesis and metabolism
223	alpha-Linolenic acid metabolism (view gene)	7 (0.23%)	48 (0.26%)	0.145833	0.728544	0.980104	ko00592	Metabolism	Lipid metabolism
224	Retrograde endocannabinoid signaling (view gene)	20 (0.65%)	132 (0.73%)	0.151515	0.746546	0.993795	ko04723	Organismal Systems	Nervous system
225	Oxytocin signaling pathway (view gene)	38 (1.23%)	244 (1.35%)	0.155738	0.74676	0.993795	ko04921	Organismal Systems	Endocrine system
226	B cell receptor signaling pathway (view gene)	23 (0.75%)	151 (0.83%)	0.152318	0.748659	0.993795	ko04662	Organismal Systems	Immune system
227	Taste transduction (view gene)	9 (0.29%)	63 (0.35%)	0.142857	0.76458	1	ko04742	Organismal Systems	Sensory system
228	Circadian entrainment (view gene)	24 (0.78%)	159 (0.88%)	0.150943	0.767738	1	ko04713	Organismal Systems	Environmental adaptation
229	Pyrimidine metabolism (view gene)	19 (0.62%)	128 (0.71%)	0.148438	0.774292	1	ko00240	Metabolism	Nucleotide metabolism
230	Selenocompound metabolism (view gene)	3 (0.1%)	23 (0.13%)	0.130435	0.77469	1	ko00450	Metabolism	Metabolism of other amino acids
231	Adrenergic signaling in cardiomyocytes (view gene)	33 (1.07%)	218 (1.2%)	0.151376	0.791882	1	ko04261	Organismal Systems	Circulatory system
232	MAPK signaling pathway - fly (view gene)	4 (0.13%)	31 (0.17%)	0.129032	0.796377	1	ko04013	Environmental Information Processing	Signal transduction
233	Glycosaminoglycan degradation (view gene)	4 (0.13%)	31 (0.17%)	0.129032	0.796377	1	ko00531	Metabolism	Glycan biosynthesis and metabolism
234	Pancreatic cancer (view gene)	14 (0.45%)	98 (0.54%)	0.142857	0.799221	1	ko05212	Human Diseases	Cancers: Specific types
235	NOD-like receptor signaling pathway (view gene)	16 (0.52%)	111 (0.61%)	0.144144	0.799867	1	ko04621	Organismal Systems	Immune system
236	Glycosaminoglycan biosynthesis - keratan sulfate (view gene)	2 (0.06%)	17 (0.09%)	0.117647	0.810835	1	ko00533	Metabolism	Glycan biosynthesis and metabolism
237	Primary immunodeficiency (view gene)	16 (0.52%)	112 (0.62%)	0.142857	0.811202	1	ko05340	Human Diseases	Immune diseases
238	Renin secretion (view gene)	15 (0.49%)	106 (0.58%)	0.141509	0.816754	1	ko04924	Organismal Systems	Endocrine system
239	Fc epsilon RI signaling pathway (view gene)	17 (0.55%)	119 (0.66%)	0.142857	0.816841	1	ko04664	Organismal Systems	Immune system
240	Vitamin digestion and absorption (view gene)	7 (0.23%)	53 (0.29%)	0.132075	0.818581	1	ko04977	Organismal Systems	Digestive system
241	Amyotrophic lateral sclerosis (ALS) (view gene)	11 (0.36%)	80 (0.44%)	0.1375	0.820142	1	ko05014	Human Diseases	Neurodegenerative diseases
242	Collecting duct acid secretion (view gene)	4 (0.13%)	33 (0.18%)	0.121212	0.835476	1	ko04966	Organismal Systems	Excretory system
243	Glycosylphosphatidylinositol(GPI)-anchor biosynthesis (view gene)	4 (0.13%)	33 (0.18%)	0.121212	0.835476	1	ko00563	Metabolism	Glycan biosynthesis and metabolism
244	Taurine and hypotaurine metabolism (view gene)	2 (0.06%)	18 (0.1%)	0.111111	0.835801	1	ko00430	Metabolism	Metabolism of other amino acids
245	Toll-like receptor signaling pathway (view gene)	23 (0.75%)	160 (0.88%)	0.14375	0.838202	1	ko04620	Organismal Systems	Immune system
246	Mismatch repair (view gene)	3 (0.1%)	26 (0.14%)	0.115385	0.842445	1	ko03430	Genetic Information Processing	Replication and repair
247	Phototransduction (view gene)	8 (0.26%)	62 (0.34%)	0.129032	0.848461	1	ko04744	Organismal Systems	Sensory system
248	Bladder cancer (view gene)	14 (0.45%)	105 (0.58%)	0.133333	0.872514	1	ko05219	Human Diseases	Cancers: Specific types
249	Nicotine addiction (view gene)	6 (0.19%)	50 (0.28%)	0.12	0.873657	1	ko05033	Human Diseases	Substance dependence
250	T cell receptor signaling pathway (view gene)	34 (1.1%)	237 (1.31%)	0.14346	0.881431	1	ko04660	Organismal Systems	Immune system
251	Viral carcinogenesis (view gene)	53 (1.72%)	358 (1.97%)	0.148045	0.881919	1	ko05203	Human Diseases	Cancers: Overview
252	Aminoacyl-tRNA biosynthesis (view gene)	9 (0.29%)	72 (0.4%)	0.125	0.8827	1	ko00970	Genetic Information Processing	Translation
253	Long-term potentiation (view gene)	15 (0.49%)	113 (0.62%)	0.132743	0.883211	1	ko04720	Organismal Systems	Nervous system
254	Neurotrophin signaling pathway (view gene)	41 (1.33%)	283 (1.56%)	0.144876	0.887588	1	ko04722	Organismal Systems	Nervous system
255	NF-kappa B signaling pathway (view gene)	27 (0.88%)	193 (1.06%)	0.139896	0.888729	1	ko04064	Environmental Information Processing	Signal transduction
256	Amino sugar and nucleotide sugar metabolism (view gene)	12 (0.39%)	94 (0.52%)	0.12766	0.893955	1	ko00520	Metabolism	Carbohydrate metabolism
257	cAMP signaling pathway (view gene)	53 (1.72%)	361 (1.99%)	0.146814	0.895187	1	ko04024	Environmental Information Processing	Signal transduction
258	Nucleotide excision repair (view gene)	8 (0.26%)	67 (0.37%)	0.119403	0.901722	1	ko03420	Genetic Information Processing	Replication and repair
259	Long-term depression (view gene)	11 (0.36%)	89 (0.49%)	0.123596	0.908648	1	ko04730	Organismal Systems	Nervous system
260	Pancreatic secretion (view gene)	17 (0.55%)	131 (0.72%)	0.129771	0.913975	1	ko04972	Organismal Systems	Digestive system
261	RNA polymerase (view gene)	4 (0.13%)	39 (0.22%)	0.102564	0.916912	1	ko03020	Genetic Information Processing	Transcription
262	Oocyte meiosis (view gene)	23 (0.75%)	173 (0.95%)	0.132948	0.922683	1	ko04114	Cellular Processes	Cell growth and death
263	Base excision repair (view gene)	6 (0.19%)	55 (0.3%)	0.109091	0.923442	1	ko03410	Genetic Information Processing	Replication and repair
264	Legionellosis (view gene)	27 (0.88%)	200 (1.1%)	0.135	0.924505	1	ko05134	Human Diseases	Infectious diseases: Bacterial
265	Maturity onset diabetes of the young (view gene)	3 (0.1%)	32 (0.18%)	0.09375	0.926786	1	ko04950	Human Diseases	Endocrine and metabolic diseases
266	Jak-STAT signaling pathway (view gene)	34 (1.1%)	248 (1.37%)	0.137097	0.931881	1	ko04630	Environmental Information Processing	Signal transduction
267	Hepatitis C (view gene)	24 (0.78%)	182 (1%)	0.131868	0.932906	1	ko05160	Human Diseases	Infectious diseases: Viral
268	RNA degradation (view gene)	14 (0.45%)	115 (0.63%)	0.121739	0.938596	1	ko03018	Genetic Information Processing	Folding, sorting and degradation
269	Ribosome (view gene)	26 (0.84%)	198 (1.09%)	0.131313	0.94276	1	ko03010	Genetic Information Processing	Translation
270	DNA replication (view gene)	4 (0.13%)	43 (0.24%)	0.0930233	0.948894	1	ko03030	Genetic Information Processing	Replication and repair
271	Circadian rhythm (view gene)	3 (0.1%)	35 (0.19%)	0.0857143	0.951101	1	ko04710	Organismal Systems	Environmental adaptation
272	Autoimmune thyroid disease (view gene)	16 (0.52%)	132 (0.73%)	0.121212	0.951243	1	ko05320	Human Diseases	Immune diseases
273	Antigen processing and presentation (view gene)	20 (0.65%)	160 (0.88%)	0.125	0.952139	1	ko04612	Organismal Systems	Immune system
274	Gastric acid secretion (view gene)	16 (0.52%)	135 (0.74%)	0.118519	0.961311	1	ko04971	Organismal Systems	Digestive system
275	Vibrio cholerae infection (view gene)	8 (0.26%)	79 (0.44%)	0.101266	0.969206	1	ko05110	Human Diseases	Infectious diseases: Bacterial
276	Asthma (view gene)	10 (0.32%)	96 (0.53%)	0.104167	0.974232	1	ko05310	Human Diseases	Immune diseases
277	ABC transporters (view gene)	16 (0.52%)	142 (0.78%)	0.112676	0.978015	1	ko02010	Environmental Information Processing	Membrane transport
278	Basal transcription factors (view gene)	4 (0.13%)	51 (0.28%)	0.0784314	0.981753	1	ko03022	Genetic Information Processing	Transcription
279	Nitrogen metabolism (view gene)	1 (0.03%)	22 (0.12%)	0.0454545	0.983367	1	ko00910	Metabolism	Energy metabolism
280	Lysosome (view gene)	22 (0.71%)	190 (1.05%)	0.115789	0.985213	1	ko04142	Cellular Processes	Transport and catabolism
281	Allograft rejection (view gene)	12 (0.39%)	118 (0.65%)	0.101695	0.986699	1	ko05330	Human Diseases	Immune diseases
282	Systemic lupus erythematosus (view gene)	33 (1.07%)	269 (1.48%)	0.122677	0.98714	1	ko05322	Human Diseases	Immune diseases
283	Phototransduction - fly (view gene)	6 (0.19%)	74 (0.41%)	0.0810811	0.991246	1	ko04745	Organismal Systems	Sensory system
284	Alcoholism (view gene)	38 (1.23%)	310 (1.71%)	0.122581	0.99162	1	ko05034	Human Diseases	Substance dependence
285	Graft-versus-host disease (view gene)	12 (0.39%)	123 (0.68%)	0.097561	0.991852	1	ko05332	Human Diseases	Immune diseases
286	Proteasome (view gene)	4 (0.13%)	59 (0.33%)	0.0677966	0.993871	1	ko03050	Genetic Information Processing	Folding, sorting and degradation
287	Influenza A (view gene)	35 (1.14%)	295 (1.63%)	0.118644	0.994379	1	ko05164	Human Diseases	Infectious diseases: Viral
288	Cytosolic DNA-sensing pathway (view gene)	7 (0.23%)	87 (0.48%)	0.0804598	0.994941	1	ko04623	Organismal Systems	Immune system
289	Type I diabetes mellitus (view gene)	10 (0.32%)	116 (0.64%)	0.0862069	0.996821	1	ko04940	Human Diseases	Endocrine and metabolic diseases
290	Other glycan degradation (view gene)	1 (0.03%)	32 (0.18%)	0.03125	0.99742	1	ko00511	Metabolism	Glycan biosynthesis and metabolism
291	Ribosome biogenesis in eukaryotes (view gene)	10 (0.32%)	119 (0.66%)	0.0840336	0.997731	1	ko03008	Genetic Information Processing	Translation
292	Measles (view gene)	25 (0.81%)	243 (1.34%)	0.102881	0.998865	1	ko05162	Human Diseases	Infectious diseases: Viral
293	Salivary secretion (view gene)	17 (0.55%)	182 (1%)	0.0934066	0.99889	1	ko04970	Organismal Systems	Digestive system
294	Cell cycle (view gene)	22 (0.71%)	223 (1.23%)	0.0986547	0.99911	1	ko04110	Cellular Processes	Cell growth and death
295	RIG-I-like receptor signaling pathway (view gene)	9 (0.29%)	120 (0.66%)	0.075	0.999258	1	ko04622	Organismal Systems	Immune system
296	RNA transport (view gene)	24 (0.78%)	255 (1.41%)	0.0941176	0.999815	1	ko03013	Genetic Information Processing	Translation
297	mRNA surveillance pathway (view gene)	9 (0.29%)	135 (0.74%)	0.0666667	0.999888	1	ko03015	Genetic Information Processing	Translation
298	Herpes simplex infection (view gene)	26 (0.84%)	289 (1.59%)	0.0899654	0.999969	1	ko05168	Human Diseases	Infectious diseases: Viral
299	Spliceosome (view gene)	14 (0.45%)	191 (1.05%)	0.0732984	0.999973	1	ko03040	Genetic Information Processing	Transcription
300	Olfactory transduction (view gene)	19 (0.62%)	1325 (7.31%)	0.0143396	1	1	ko04740	Organismal Systems	Sensory system
