# Supplementary material for: RNA-Seq Analysis Identifies Differentially Expressed Genes in Subcutaneous Adipose Tissue in Qaidaford Cattle, Cattle-Yak, and Angus Cattle
Source: Animals (Basel). 2019 Dec 3;9(12):1077. doi: 10.3390/ani9121077 (PMC6941056; doi:10.3390/ani9121077)
Supplement: Supplementary file 1 [file animals-09-01077-s001.zip › Supplementary Files20191121/Supplementary excel 5. Pathway enrichment analysis of AB-vs-FB.xlsx]

## Sheet: Sheet1
Pathway Enrichment Analysis of AB-vs-FB
#	Pathway	DEGs in term(2439)	All gene in term (18134)	RichFactor	Pvalue	Qvalue	Pathway ID	Level 1	Level 2
1	Metabolic pathways(no map in kegg)	342 (14.02%)	1731 (9.55%)	0.197574	8.9806e-15	2.6852e-12	ko01100	Metabolism	Global and overview maps
2	Cell adhesion molecules (CAMs) (view gene)	144 (5.9%)	613 (3.38%)	0.23491	5.19175e-12	7.76166e-10	ko04514	Environmental Information Processing	Signaling molecules and interaction
3	Pathways in cancer (view gene)	162 (6.64%)	744 (4.1%)	0.217742	1.39699e-10	1.39233e-08	ko05200	Human Diseases	Cancers: Overview
4	Axon guidance (view gene)	103 (4.22%)	414 (2.28%)	0.248792	2.00753e-10	1.50063e-08	ko04360	Organismal Systems	Development
5	Rap1 signaling pathway (view gene)	138 (5.66%)	631 (3.48%)	0.2187	2.51257e-09	1.50252e-07	ko04015	Environmental Information Processing	Signal transduction
6	Carbon metabolism (view gene)	46 (1.89%)	148 (0.82%)	0.310811	2.05191e-08	9.89125e-07	ko01200	Metabolism	Global and overview maps
7	Proteoglycans in cancer (view gene)	125 (5.13%)	577 (3.18%)	0.216638	2.56012e-08	9.89125e-07	ko05205	Human Diseases	Cancers: Overview
8	Valine, leucine and isoleucine degradation (view gene)	29 (1.19%)	74 (0.41%)	0.391892	3.03325e-08	9.89125e-07	ko00280	Metabolism	Amino acid metabolism
9	Citrate cycle (TCA cycle) (view gene)	20 (0.82%)	40 (0.22%)	0.5	3.21004e-08	9.89125e-07	ko00020	Metabolism	Carbohydrate metabolism
10	Focal adhesion (view gene)	108 (4.43%)	481 (2.65%)	0.224532	3.30811e-08	9.89125e-07	ko04510	Cellular Processes	Cellular community
11	Propanoate metabolism (view gene)	20 (0.82%)	41 (0.23%)	0.487805	5.47525e-08	1.46553e-06	ko00640	Metabolism	Carbohydrate metabolism
12	ECM-receptor interaction (view gene)	76 (3.12%)	307 (1.69%)	0.247557	5.88174e-08	1.46553e-06	ko04512	Environmental Information Processing	Signaling molecules and interaction
13	Oxidative phosphorylation (view gene)	46 (1.89%)	155 (0.85%)	0.296774	9.74393e-08	2.2411e-06	ko00190	Metabolism	Energy metabolism
14	PI3K-Akt signaling pathway (view gene)	133 (5.45%)	639 (3.52%)	0.208138	1.11109e-07	2.37297e-06	ko04151	Environmental Information Processing	Signal transduction
15	Basal cell carcinoma (view gene)	27 (1.11%)	70 (0.39%)	0.385714	1.32854e-07	2.64823e-06	ko05217	Human Diseases	Cancers: Specific types
16	Fatty acid metabolism (view gene)	27 (1.11%)	71 (0.39%)	0.380282	1.87057e-07	3.49563e-06	ko01212	Metabolism	Global and overview maps
17	MicroRNAs in cancer (view gene)	90 (3.69%)	395 (2.18%)	0.227848	2.30242e-07	4.04955e-06	ko05206	Human Diseases	Cancers: Overview
18	Pyruvate metabolism (view gene)	24 (0.98%)	60 (0.33%)	0.4	2.95378e-07	4.90655e-06	ko00620	Metabolism	Carbohydrate metabolism
19	Glyoxylate and dicarboxylate metabolism (view gene)	20 (0.82%)	46 (0.25%)	0.434783	5.81138e-07	9.14527e-06	ko00630	Metabolism	Carbohydrate metabolism
20	Parkinson's disease (view gene)	44 (1.8%)	155 (0.85%)	0.283871	7.24313e-07	1.08285e-05	ko05012	Human Diseases	Neurodegenerative diseases
21	Hippo signaling pathway (view gene)	69 (2.83%)	289 (1.59%)	0.238754	9.90063e-07	1.40966e-05	ko04390	Environmental Information Processing	Signal transduction
22	Glycosaminoglycan biosynthesis - chondroitin sulfate / dermatan sulfate(view gene)	13 (0.53%)	26 (0.14%)	0.5	8.55756e-06	0.000115895	ko00532	Metabolism	Glycan biosynthesis and metabolism
23	Wnt signaling pathway (view gene)	50 (2.05%)	201 (1.11%)	0.248756	8.91497e-06	0.000115895	ko04310	Environmental Information Processing	Signal transduction
24	Regulation of actin cytoskeleton (view gene)	112 (4.59%)	562 (3.1%)	0.199288	9.31224e-06	0.000116015	ko04810	Cellular Processes	Cell motility
25	Huntington's disease (view gene)	56 (2.3%)	239 (1.32%)	0.23431	1.79567e-05	0.000214762	ko05016	Human Diseases	Neurodegenerative diseases
26	Arrhythmogenic right ventricular cardiomyopathy (ARVC) (view gene)	72 (2.95%)	332 (1.83%)	0.216867	2.18579e-05	0.000251366	ko05412	Human Diseases	Cardiovascular diseases
27	Hedgehog signaling pathway (view gene)	21 (0.86%)	65 (0.36%)	0.323077	7.37597e-05	0.000816821	ko04340	Environmental Information Processing	Signal transduction
28	Signaling pathways regulating pluripotency of stem cells (view gene)	53 (2.17%)	237 (1.31%)	0.223629	0.000110644	0.00118152	ko04550	Cellular Processes	Cellular community
29	Pertussis (view gene)	72 (2.95%)	349 (1.92%)	0.206304	0.000117641	0.00121292	ko05133	Human Diseases	Infectious diseases: Bacterial
30	Complement and coagulation cascades (view gene)	35 (1.44%)	139 (0.77%)	0.251799	0.000144292	0.00143811	ko04610	Organismal Systems	Immune system
31	HTLV-I infection (view gene)	88 (3.61%)	453 (2.5%)	0.19426	0.000204842	0.00197573	ko05166	Human Diseases	Infectious diseases: Viral
32	Leukocyte transendothelial migration (view gene)	80 (3.28%)	408 (2.25%)	0.196078	0.000288205	0.00269292	ko04670	Organismal Systems	Immune system
33	Alzheimer's disease (view gene)	57 (2.34%)	273 (1.51%)	0.208791	0.000419051	0.00373458	ko05010	Human Diseases	Neurodegenerative diseases
34	Phagosome (view gene)	89 (3.65%)	469 (2.59%)	0.189765	0.000424668	0.00373458	ko04145	Cellular Processes	Transport and catabolism
35	HIF-1 signaling pathway (view gene)	36 (1.48%)	153 (0.84%)	0.235294	0.000483376	0.00408576	ko04066	Environmental Information Processing	Signal transduction
36	Fatty acid degradation (view gene)	17 (0.7%)	54 (0.3%)	0.314815	0.00049193	0.00408576	ko00071	Metabolism	Lipid metabolism
37	Prostate cancer (view gene)	43 (1.76%)	193 (1.06%)	0.222798	0.000508905	0.0041125	ko05215	Human Diseases	Cancers: Specific types
38	Fatty acid elongation (view gene)	12 (0.49%)	33 (0.18%)	0.363636	0.000780517	0.00614144	ko00062	Metabolism	Lipid metabolism
39	Glycolysis / Gluconeogenesis (view gene)	20 (0.82%)	73 (0.4%)	0.273973	0.00119937	0.0091952	ko00010	Metabolism	Carbohydrate metabolism
40	Dilated cardiomyopathy (view gene)	69 (2.83%)	359 (1.98%)	0.192201	0.00126134	0.00942853	ko05414	Human Diseases	Cardiovascular diseases
41	Leishmaniasis (view gene)	61 (2.5%)	311 (1.72%)	0.196141	0.00141429	0.010314	ko05140	Human Diseases	Infectious diseases: Parasitic
42	TGF-beta signaling pathway (view gene)	26 (1.07%)	108 (0.6%)	0.240741	0.00196016	0.0139545	ko04350	Environmental Information Processing	Signal transduction
43	Hypertrophic cardiomyopathy (HCM) (view gene)	66 (2.71%)	347 (1.91%)	0.190202	0.00207537	0.0144311	ko05410	Human Diseases	Cardiovascular diseases
44	Small cell lung cancer (view gene)	54 (2.21%)	274 (1.51%)	0.19708	0.00230181	0.0156419	ko05222	Human Diseases	Cancers: Specific types
45	Platelet activation (view gene)	68 (2.79%)	362 (2%)	0.187845	0.00247506	0.0164454	ko04611	Organismal Systems	Immune system
46	Peroxisome (view gene)	27 (1.11%)	116 (0.64%)	0.232759	0.00272419	0.0177072	ko04146	Cellular Processes	Transport and catabolism
47	Bacterial invasion of epithelial cells (view gene)	61 (2.5%)	320 (1.76%)	0.190625	0.0028342	0.0178467	ko05100	Human Diseases	Infectious diseases: Bacterial
48	Terpenoid backbone biosynthesis (view gene)	11 (0.45%)	33 (0.18%)	0.333333	0.00286502	0.0178467	ko00900	Metabolism	Metabolism of terpenoids and polyketides
49	Butanoate metabolism (view gene)	13 (0.53%)	43 (0.24%)	0.302326	0.00328498	0.0200451	ko00650	Metabolism	Carbohydrate metabolism
50	Fructose and mannose metabolism (view gene)	11 (0.45%)	34 (0.19%)	0.323529	0.00372824	0.0220982	ko00051	Metabolism	Carbohydrate metabolism
51	Hematopoietic cell lineage (view gene)	53 (2.17%)	274 (1.51%)	0.193431	0.00376927	0.0220982	ko04640	Organismal Systems	Immune system
52	Ras signaling pathway (view gene)	79 (3.24%)	444 (2.45%)	0.177928	0.00523461	0.030099	ko04014	Environmental Information Processing	Signal transduction
53	Protein digestion and absorption (view gene)	37 (1.52%)	181 (1%)	0.20442	0.00566364	0.0319515	ko04974	Organismal Systems	Digestive system
54	Malaria (view gene)	42 (1.72%)	213 (1.17%)	0.197183	0.00652779	0.0361446	ko05144	Human Diseases	Infectious diseases: Parasitic
55	2-Oxocarboxylic acid metabolism (view gene)	9 (0.37%)	27 (0.15%)	0.333333	0.00679592	0.0369451	ko01210	Metabolism	Global and overview maps
56	Thyroid hormone signaling pathway (view gene)	55 (2.26%)	295 (1.63%)	0.186441	0.00703604	0.0375675	ko04919	Organismal Systems	Endocrine system
57	Central carbon metabolism in cancer (view gene)	30 (1.23%)	143 (0.79%)	0.20979	0.0082122	0.043078	ko05230	Human Diseases	Cancers: Overview
58	Gap junction (view gene)	29 (1.19%)	139 (0.77%)	0.208633	0.0099763	0.0511105	ko04540	Cellular Processes	Cellular community
59	Non-alcoholic fatty liver disease (NAFLD) (view gene)	40 (1.64%)	206 (1.14%)	0.194175	0.0100854	0.0511105	ko04932	Human Diseases	Endocrine and metabolic diseases
60	Pathogenic Escherichia coli infection (view gene)	60 (2.46%)	333 (1.84%)	0.18018	0.0105015	0.0523326	ko05130	Human Diseases	Infectious diseases: Bacterial
61	Melanoma (view gene)	26 (1.07%)	123 (0.68%)	0.211382	0.011987	0.058756	ko05218	Human Diseases	Cancers: Specific types
62	AMPK signaling pathway (view gene)	38 (1.56%)	196 (1.08%)	0.193878	0.0122003	0.0588369	ko04152	Environmental Information Processing	Signal transduction
63	Shigellosis (view gene)	56 (2.3%)	310 (1.71%)	0.180645	0.0124299	0.0589927	ko05131	Human Diseases	Infectious diseases: Bacterial
64	Hippo signaling pathway - fly (view gene)	29 (1.19%)	142 (0.78%)	0.204225	0.0133343	0.0609107	ko04391	Environmental Information Processing	Signal transduction
65	Adherens junction (view gene)	45 (1.85%)	241 (1.33%)	0.186722	0.0133643	0.0609107	ko04520	Cellular Processes	Cellular community
66	Tryptophan metabolism (view gene)	15 (0.62%)	61 (0.34%)	0.245902	0.0134452	0.0609107	ko00380	Metabolism	Amino acid metabolism
67	PPAR signaling pathway (view gene)	27 (1.11%)	132 (0.73%)	0.204545	0.0161848	0.0712061	ko03320	Organismal Systems	Endocrine system
68	Galactose metabolism (view gene)	12 (0.49%)	46 (0.25%)	0.26087	0.016194	0.0712061	ko00052	Metabolism	Carbohydrate metabolism
69	Synthesis and degradation of ketone bodies (view gene)	7 (0.29%)	22 (0.12%)	0.318182	0.0213774	0.0926356	ko00072	Metabolism	Lipid metabolism
70	Melanogenesis (view gene)	30 (1.23%)	154 (0.85%)	0.194805	0.022434	0.0947864	ko04916	Organismal Systems	Endocrine system
71	Alanine, aspartate and glutamate metabolism (view gene)	12 (0.49%)	48 (0.26%)	0.25	0.0225078	0.0947864	ko00250	Metabolism	Amino acid metabolism
72	Glycerophospholipid metabolism (view gene)	27 (1.11%)	136 (0.75%)	0.198529	0.0233253	0.0968648	ko00564	Metabolism	Lipid metabolism
73	Lysine degradation (view gene)	18 (0.74%)	83 (0.46%)	0.216867	0.0257592	0.104056	ko00310	Metabolism	Amino acid metabolism
74	Fatty acid biosynthesis (view gene)	6 (0.25%)	18 (0.1%)	0.333333	0.0258517	0.104056	ko00061	Metabolism	Lipid metabolism
75	Toxoplasmosis (view gene)	60 (2.46%)	349 (1.92%)	0.17192	0.0261009	0.104056	ko05145	Human Diseases	Infectious diseases: Parasitic
76	Prion diseases (view gene)	21 (0.86%)	102 (0.56%)	0.205882	0.0292115	0.114924	ko05020	Human Diseases	Neurodegenerative diseases
77	Cocaine addiction (view gene)	13 (0.53%)	56 (0.31%)	0.232143	0.0321824	0.124968	ko05030	Human Diseases	Substance dependence
78	Steroid biosynthesis (view gene)	8 (0.33%)	29 (0.16%)	0.275862	0.0333994	0.128031	ko00100	Metabolism	Lipid metabolism
79	Glycosaminoglycan biosynthesis - heparan sulfate / heparin (view gene)	9 (0.37%)	35 (0.19%)	0.257143	0.038071	0.143964	ko00534	Metabolism	Glycan biosynthesis and metabolism
80	Insulin secretion (view gene)	21 (0.86%)	105 (0.58%)	0.2	0.0388505	0.143964	ko04911	Organismal Systems	Endocrine system
81	Thyroid hormone synthesis (view gene)	20 (0.82%)	99 (0.55%)	0.20202	0.0391898	0.143964	ko04918	Organismal Systems	Endocrine system
82	Viral myocarditis (view gene)	43 (1.76%)	245 (1.35%)	0.17551	0.0394817	0.143964	ko05416	Human Diseases	Cardiovascular diseases
83	Biosynthesis of amino acids (view gene)	24 (0.98%)	125 (0.69%)	0.192	0.0441081	0.158895	ko01230	Metabolism	Global and overview maps
84	Pentose phosphate pathway (view gene)	9 (0.37%)	36 (0.2%)	0.25	0.0449162	0.15988	ko00030	Metabolism	Carbohydrate metabolism
85	Notch signaling pathway (view gene)	15 (0.62%)	71 (0.39%)	0.211268	0.0483787	0.170179	ko04330	Environmental Information Processing	Signal transduction
86	Renal cell carcinoma (view gene)	20 (0.82%)	102 (0.56%)	0.196078	0.0514808	0.178985	ko05211	Human Diseases	Cancers: Specific types
87	Calcium signaling pathway (view gene)	50 (2.05%)	299 (1.65%)	0.167224	0.0593768	0.204065	ko04020	Environmental Information Processing	Signal transduction
88	Biosynthesis of unsaturated fatty acids (view gene)	9 (0.37%)	38 (0.21%)	0.236842	0.0609512	0.207095	ko01040	Metabolism	Lipid metabolism
89	Pantothenate and CoA biosynthesis (view gene)	6 (0.25%)	22 (0.12%)	0.272727	0.0651243	0.21371	ko00770	Metabolism	Metabolism of cofactors and vitamins
90	Glycosphingolipid biosynthesis - ganglio series (view gene)	6 (0.25%)	22 (0.12%)	0.272727	0.0651243	0.21371	ko00604	Metabolism	Glycan biosynthesis and metabolism
91	Glycine, serine and threonine metabolism (view gene)	11 (0.45%)	50 (0.28%)	0.22	0.0652021	0.21371	ko00260	Metabolism	Amino acid metabolism
92	Glucagon signaling pathway (view gene)	26 (1.07%)	143 (0.79%)	0.181818	0.0657571	0.21371	ko04922	Organismal Systems	Endocrine system
93	Osteoclast differentiation (view gene)	49 (2.01%)	295 (1.63%)	0.166102	0.0674925	0.216992	ko04380	Organismal Systems	Development
94	Choline metabolism in cancer (view gene)	28 (1.15%)	158 (0.87%)	0.177215	0.075405	0.239852	ko05231	Human Diseases	Cancers: Overview
95	SNARE interactions in vesicular transport (view gene)	9 (0.37%)	40 (0.22%)	0.225	0.0802306	0.251834	ko04130	Genetic Information Processing	Folding, sorting and degradation
96	Fanconi anemia pathway (view gene)	14 (0.57%)	70 (0.39%)	0.2	0.0808563	0.251834	ko03460	Genetic Information Processing	Replication and repair
97	Glycerolipid metabolism (view gene)	16 (0.66%)	83 (0.46%)	0.192771	0.0854634	0.262	ko00561	Metabolism	Lipid metabolism
98	Ubiquinone and other terpenoid-quinone biosynthesis (view gene)	4 (0.16%)	13 (0.07%)	0.307692	0.0858731	0.262	ko00130	Metabolism	Metabolism of cofactors and vitamins
99	FoxO signaling pathway (view gene)	29 (1.19%)	167 (0.92%)	0.173653	0.0876218	0.264635	ko04068	Environmental Information Processing	Signal transduction
100	Phospholipase D signaling pathway (view gene)	40 (1.64%)	241 (1.33%)	0.165975	0.0915984	0.273879	ko04072	Environmental Information Processing	Signal transduction
101	Fc gamma R-mediated phagocytosis (view gene)	28 (1.15%)	162 (0.89%)	0.17284	0.096126	0.281781	ko04666	Organismal Systems	Immune system
102	Phosphatidylinositol signaling system (view gene)	28 (1.15%)	162 (0.89%)	0.17284	0.096126	0.281781	ko04070	Environmental Information Processing	Signal transduction
103	Bladder cancer (view gene)	19 (0.78%)	105 (0.58%)	0.180952	0.107441	0.309854	ko05219	Human Diseases	Cancers: Specific types
104	Epithelial cell signaling in Helicobacter pylori infection (view gene)	21 (0.86%)	118 (0.65%)	0.177966	0.107775	0.309854	ko05120	Human Diseases	Infectious diseases: Bacterial
105	Lipoic acid metabolism (view gene)	3 (0.12%)	9 (0.05%)	0.333333	0.109342	0.311366	ko00785	Metabolism	Metabolism of cofactors and vitamins
106	beta-Alanine metabolism (view gene)	9 (0.37%)	43 (0.24%)	0.209302	0.115315	0.325275	ko00410	Metabolism	Metabolism of other amino acids
107	Primary bile acid biosynthesis (view gene)	5 (0.21%)	20 (0.11%)	0.25	0.12084	0.336763	ko00120	Metabolism	Lipid metabolism
108	Cysteine and methionine metabolism (view gene)	12 (0.49%)	62 (0.34%)	0.193548	0.12164	0.336763	ko00270	Metabolism	Amino acid metabolism
109	cGMP-PKG signaling pathway (view gene)	39 (1.6%)	243 (1.34%)	0.160494	0.136219	0.368896	ko04022	Environmental Information Processing	Signal transduction
110	Synaptic vesicle cycle (view gene)	18 (0.74%)	102 (0.56%)	0.176471	0.136598	0.368896	ko04721	Organismal Systems	Nervous system
111	Caffeine metabolism (view gene)	2 (0.08%)	5 (0.03%)	0.4	0.136948	0.368896	ko00232	Metabolism	Biosynthesis of other secondary metabolites
112	Glioma (view gene)	24 (0.98%)	142 (0.78%)	0.169014	0.139342	0.371994	ko05214	Human Diseases	Cancers: Specific types
113	Endocytosis (view gene)	68 (2.79%)	445 (2.45%)	0.152809	0.141434	0.372183	ko04144	Cellular Processes	Transport and catabolism
114	Chronic myeloid leukemia (view gene)	22 (0.9%)	129 (0.71%)	0.170543	0.141903	0.372183	ko05220	Human Diseases	Cancers: Specific types
115	Adipocytokine signaling pathway (view gene)	18 (0.74%)	103 (0.57%)	0.174757	0.145856	0.379225	ko04920	Organismal Systems	Endocrine system
116	Amoebiasis (view gene)	39 (1.6%)	245 (1.35%)	0.159184	0.148072	0.381668	ko05146	Human Diseases	Infectious diseases: Parasitic
117	Glutamatergic synapse (view gene)	25 (1.03%)	151 (0.83%)	0.165563	0.157505	0.399133	ko04724	Organismal Systems	Nervous system
118	Nicotinate and nicotinamide metabolism (view gene)	9 (0.37%)	46 (0.25%)	0.195652	0.157518	0.399133	ko00760	Metabolism	Metabolism of cofactors and vitamins
119	MAPK signaling pathway (view gene)	56 (2.3%)	365 (2.01%)	0.153425	0.160153	0.4024	ko04010	Environmental Information Processing	Signal transduction
120	Dorso-ventral axis formation (view gene)	11 (0.45%)	59 (0.33%)	0.186441	0.162354	0.404531	ko04320	Organismal Systems	Development
121	Glutathione metabolism (view gene)	12 (0.49%)	66 (0.36%)	0.181818	0.169871	0.419765	ko00480	Metabolism	Metabolism of other amino acids
122	Colorectal cancer (view gene)	16 (0.66%)	94 (0.52%)	0.170213	0.190498	0.463114	ko05210	Human Diseases	Cancers: Specific types
123	Tyrosine metabolism (view gene)	11 (0.45%)	61 (0.34%)	0.180328	0.190512	0.463114	ko00350	Metabolism	Amino acid metabolism
124	Glycosphingolipid biosynthesis - lacto and neolacto series (view gene)	8 (0.33%)	42 (0.23%)	0.190476	0.195906	0.472385	ko00601	Metabolism	Glycan biosynthesis and metabolism
125	Viral carcinogenesis (view gene)	54 (2.21%)	358 (1.97%)	0.150838	0.19972	0.477731	ko05203	Human Diseases	Cancers: Overview
126	Epstein-Barr virus infection (view gene)	52 (2.13%)	345 (1.9%)	0.150725	0.206478	0.489976	ko05169	Human Diseases	Infectious diseases: Viral
127	Renin-angiotensin system (view gene)	6 (0.25%)	30 (0.17%)	0.2	0.20854	0.490972	ko04614	Organismal Systems	Endocrine system
128	Endocrine and other factor-regulated calcium reabsorption (view gene)	11 (0.45%)	63 (0.35%)	0.174603	0.220698	0.515537	ko04961	Organismal Systems	Excretory system
129	Cyanoamino acid metabolism (view gene)	2 (0.08%)	7 (0.04%)	0.285714	0.240425	0.553776	ko00460	Metabolism	Metabolism of other amino acids
130	Staphylococcus aureus infection (view gene)	30 (1.23%)	195 (1.08%)	0.153846	0.240772	0.553776	ko05150	Human Diseases	Infectious diseases: Bacterial
131	Monobactam biosynthesis (view gene)	1 (0.04%)	2 (0.01%)	0.5	0.250914	0.572697	ko00261	Metabolism	Biosynthesis of other secondary metabolites
132	Sphingolipid metabolism (view gene)	12 (0.49%)	72 (0.4%)	0.166667	0.256606	0.579397	ko00600	Metabolism	Lipid metabolism
133	Cytokine-cytokine receptor interaction (view gene)	54 (2.21%)	367 (2.02%)	0.147139	0.257725	0.579397	ko04060	Environmental Information Processing	Signaling molecules and interaction
134	One carbon pool by folate (view gene)	5 (0.21%)	26 (0.14%)	0.192308	0.266409	0.594451	ko00670	Metabolism	Metabolism of cofactors and vitamins
135	Insulin signaling pathway (view gene)	40 (1.64%)	270 (1.49%)	0.148148	0.278724	0.608827	ko04910	Organismal Systems	Endocrine system
136	Cardiac muscle contraction (view gene)	16 (0.66%)	101 (0.56%)	0.158416	0.279531	0.608827	ko04260	Organismal Systems	Circulatory system
137	Amphetamine addiction (view gene)	17 (0.7%)	108 (0.6%)	0.157407	0.280387	0.608827	ko05031	Human Diseases	Substance dependence
138	p53 signaling pathway (view gene)	18 (0.74%)	115 (0.63%)	0.156522	0.280997	0.608827	ko04115	Cellular Processes	Cell growth and death
139	Cholinergic synapse (view gene)	22 (0.9%)	144 (0.79%)	0.152778	0.293208	0.630714	ko04725	Organismal Systems	Nervous system
140	Histidine metabolism (view gene)	6 (0.25%)	34 (0.19%)	0.176471	0.303652	0.647999	ko00340	Metabolism	Amino acid metabolism
141	ErbB signaling pathway (view gene)	21 (0.86%)	138 (0.76%)	0.152174	0.305578	0.647999	ko04012	Environmental Information Processing	Signal transduction
142	Aldosterone synthesis and secretion (view gene)	20 (0.82%)	132 (0.73%)	0.151515	0.318657	0.663957	ko04925	Organismal Systems	Endocrine system
143	Proximal tubule bicarbonate reclamation (view gene)	5 (0.21%)	28 (0.15%)	0.178571	0.321728	0.663957	ko04964	Organismal Systems	Excretory system
144	Inflammatory mediator regulation of TRP channels (view gene)	25 (1.03%)	168 (0.93%)	0.14881	0.324739	0.663957	ko04750	Organismal Systems	Sensory system
145	GnRH signaling pathway (view gene)	23 (0.94%)	154 (0.85%)	0.149351	0.327437	0.663957	ko04912	Organismal Systems	Endocrine system
146	Sulfur metabolism (view gene)	3 (0.12%)	15 (0.08%)	0.2	0.327929	0.663957	ko00920	Metabolism	Energy metabolism
147	Sulfur relay system (view gene)	3 (0.12%)	15 (0.08%)	0.2	0.327929	0.663957	ko04122	Genetic Information Processing	Folding, sorting and degradation
148	Circadian rhythm (view gene)	6 (0.25%)	35 (0.19%)	0.171429	0.328648	0.663957	ko04710	Organismal Systems	Environmental adaptation
149	Inositol phosphate metabolism (view gene)	14 (0.57%)	91 (0.5%)	0.153846	0.337398	0.674046	ko00562	Metabolism	Carbohydrate metabolism
150	Serotonergic synapse (view gene)	29 (1.19%)	198 (1.09%)	0.146465	0.340003	0.674046	ko04726	Organismal Systems	Nervous system
151	Glycosphingolipid biosynthesis - globo series (view gene)	4 (0.16%)	22 (0.12%)	0.181818	0.342468	0.674046	ko00603	Metabolism	Glycan biosynthesis and metabolism
152	Phenylalanine, tyrosine and tryptophan biosynthesis (view gene)	2 (0.08%)	9 (0.05%)	0.222222	0.346325	0.674046	ko00400	Metabolism	Amino acid metabolism
153	Vitamin B6 metabolism (view gene)	2 (0.08%)	9 (0.05%)	0.222222	0.346325	0.674046	ko00750	Metabolism	Metabolism of cofactors and vitamins
154	Biotin metabolism (view gene)	1 (0.04%)	3 (0.02%)	0.333333	0.351676	0.674046	ko00780	Metabolism	Metabolism of cofactors and vitamins
155	D-Glutamine and D-glutamate metabolism (view gene)	1 (0.04%)	3 (0.02%)	0.333333	0.351676	0.674046	ko00471	Metabolism	Metabolism of other amino acids
156	Lysine biosynthesis (view gene)	1 (0.04%)	3 (0.02%)	0.333333	0.351676	0.674046	ko00300	Metabolism	Amino acid metabolism
157	Other types of O-glycan biosynthesis (view gene)	10 (0.41%)	64 (0.35%)	0.15625	0.35688	0.679663	ko00514	Metabolism	Glycan biosynthesis and metabolism
158	Purine metabolism (view gene)	33 (1.35%)	230 (1.27%)	0.143478	0.372488	0.704899	ko00230	Metabolism	Nucleotide metabolism
159	Chemokine signaling pathway (view gene)	38 (1.56%)	267 (1.47%)	0.142322	0.379571	0.713784	ko04062	Organismal Systems	Immune system
160	Adrenergic signaling in cardiomyocytes (view gene)	31 (1.27%)	218 (1.2%)	0.142202	0.398261	0.736415	ko04261	Organismal Systems	Circulatory system
161	Pancreatic secretion (view gene)	19 (0.78%)	131 (0.72%)	0.145038	0.399163	0.736415	ko04972	Organismal Systems	Digestive system
162	Regulation of autophagy (view gene)	7 (0.29%)	45 (0.25%)	0.155556	0.402456	0.736415	ko04140	Cellular Processes	Transport and catabolism
163	Insulin resistance (view gene)	29 (1.19%)	204 (1.12%)	0.142157	0.404185	0.736415	ko04931	Human Diseases	Endocrine and metabolic diseases
164	Glycosaminoglycan biosynthesis - keratan sulfate (view gene)	3 (0.12%)	17 (0.09%)	0.176471	0.405676	0.736415	ko00533	Metabolism	Glycan biosynthesis and metabolism
165	Phenylalanine metabolism (view gene)	5 (0.21%)	31 (0.17%)	0.16129	0.406383	0.736415	ko00360	Metabolism	Amino acid metabolism
166	VEGF signaling pathway (view gene)	15 (0.62%)	103 (0.57%)	0.145631	0.412585	0.743151	ko04370	Environmental Information Processing	Signal transduction
167	Vasopressin-regulated water reabsorption (view gene)	9 (0.37%)	60 (0.33%)	0.15	0.417686	0.743334	ko04962	Organismal Systems	Excretory system
168	Neuroactive ligand-receptor interaction (view gene)	50 (2.05%)	359 (1.98%)	0.139276	0.417849	0.743334	ko04080	Environmental Information Processing	Signaling molecules and interaction
169	Long-term depression (view gene)	13 (0.53%)	89 (0.49%)	0.146067	0.420145	0.743334	ko04730	Organismal Systems	Nervous system
170	Thiamine metabolism (view gene)	1 (0.04%)	4 (0.02%)	0.25	0.438889	0.767481	ko00730	Metabolism	Metabolism of cofactors and vitamins
171	Metabolism of xenobiotics by cytochrome P450 (view gene)	12 (0.49%)	83 (0.46%)	0.144578	0.441494	0.767481	ko00980	Metabolism	Xenobiotics biodegradation and metabolism
172	Regulation of lipolysis in adipocytes (view gene)	12 (0.49%)	83 (0.46%)	0.144578	0.441494	0.767481	ko04923	Organismal Systems	Endocrine system
173	Drug metabolism - cytochrome P450 (view gene)	11 (0.45%)	76 (0.42%)	0.144737	0.446586	0.767984	ko00982	Metabolism	Xenobiotics biodegradation and metabolism
174	Circadian rhythm - fly (view gene)	2 (0.08%)	11 (0.06%)	0.181818	0.446921	0.767984	ko04711	Organismal Systems	Environmental adaptation
175	Gastric acid secretion (view gene)	19 (0.78%)	135 (0.74%)	0.140741	0.453426	0.773967	ko04971	Organismal Systems	Digestive system
176	Aldosterone-regulated sodium reabsorption (view gene)	9 (0.37%)	62 (0.34%)	0.145161	0.457987	0.773967	ko04960	Organismal Systems	Excretory system
177	Pyrimidine metabolism (view gene)	18 (0.74%)	128 (0.71%)	0.140625	0.458168	0.773967	ko00240	Metabolism	Nucleotide metabolism
178	Chemical carcinogenesis (view gene)	14 (0.57%)	99 (0.55%)	0.141414	0.464042	0.776111	ko05204	Human Diseases	Cancers: Overview
179	Mineral absorption (view gene)	11 (0.45%)	77 (0.42%)	0.142857	0.464628	0.776111	ko04978	Organismal Systems	Digestive system
180	Endometrial cancer (view gene)	13 (0.53%)	92 (0.51%)	0.141304	0.469778	0.77716	ko05213	Human Diseases	Cancers: Specific types
181	Protein export (view gene)	4 (0.16%)	26 (0.14%)	0.153846	0.470455	0.77716	ko03060	Genetic Information Processing	Folding, sorting and degradation
182	Ether lipid metabolism (view gene)	11 (0.45%)	78 (0.43%)	0.141026	0.482575	0.792802	ko00565	Metabolism	Lipid metabolism
183	Progesterone-mediated oocyte maturation (view gene)	17 (0.7%)	123 (0.68%)	0.138211	0.491763	0.803482	ko04914	Organismal Systems	Endocrine system
184	African trypanosomiasis (view gene)	13 (0.53%)	94 (0.52%)	0.138298	0.502532	0.816614	ko05143	Human Diseases	Infectious diseases: Parasitic
185	Butirosin and neomycin biosynthesis (view gene)	1 (0.04%)	5 (0.03%)	0.2	0.514375	0.827842	ko00524	Metabolism	Biosynthesis of other secondary metabolites
186	Oxytocin signaling pathway (view gene)	33 (1.35%)	244 (1.35%)	0.135246	0.514979	0.827842	ko04921	Organismal Systems	Endocrine system
187	Vascular smooth muscle contraction (view gene)	27 (1.11%)	201 (1.11%)	0.134328	0.534411	0.854486	ko04270	Organismal Systems	Circulatory system
188	Acute myeloid leukemia (view gene)	13 (0.53%)	97 (0.53%)	0.134021	0.550647	0.869794	ko05221	Human Diseases	Cancers: Specific types
189	Estrogen signaling pathway (view gene)	24 (0.98%)	180 (0.99%)	0.133333	0.551687	0.869794	ko04915	Organismal Systems	Endocrine system
190	Morphine addiction (view gene)	16 (0.66%)	120 (0.66%)	0.133333	0.555621	0.869794	ko05032	Human Diseases	Substance dependence
191	GABAergic synapse (view gene)	16 (0.66%)	120 (0.66%)	0.133333	0.555621	0.869794	ko04727	Organismal Systems	Nervous system
192	Linoleic acid metabolism (view gene)	8 (0.33%)	60 (0.33%)	0.133333	0.567788	0.884212	ko00591	Metabolism	Lipid metabolism
193	Riboflavin metabolism (view gene)	1 (0.04%)	6 (0.03%)	0.166667	0.579709	0.898098	ko00740	Metabolism	Metabolism of cofactors and vitamins
194	TNF signaling pathway (view gene)	26 (1.07%)	198 (1.09%)	0.131313	0.584299	0.900543	ko04668	Environmental Information Processing	Signal transduction
195	Drug metabolism - other enzymes (view gene)	7 (0.29%)	54 (0.3%)	0.12963	0.60212	0.91747	ko00983	Metabolism	Xenobiotics biodegradation and metabolism
196	Sphingolipid signaling pathway (view gene)	23 (0.94%)	177 (0.98%)	0.129944	0.604304	0.91747	ko04071	Environmental Information Processing	Signal transduction
197	Folate biosynthesis (view gene)	3 (0.12%)	23 (0.13%)	0.130435	0.614763	0.91747	ko00790	Metabolism	Metabolism of cofactors and vitamins
198	Arginine biosynthesis (view gene)	3 (0.12%)	23 (0.13%)	0.130435	0.614763	0.91747	ko00220	Metabolism	Amino acid metabolism
199	Glycosaminoglycan degradation (view gene)	4 (0.16%)	31 (0.17%)	0.129032	0.614968	0.91747	ko00531	Metabolism	Glycan biosynthesis and metabolism
200	Rheumatoid arthritis (view gene)	26 (1.07%)	201 (1.11%)	0.129353	0.616499	0.91747	ko05323	Human Diseases	Immune diseases
201	RNA polymerase (view gene)	5 (0.21%)	39 (0.22%)	0.128205	0.616761	0.91747	ko03020	Genetic Information Processing	Transcription
202	Hepatitis B (view gene)	27 (1.11%)	209 (1.15%)	0.129187	0.620314	0.918188	ko05161	Human Diseases	Infectious diseases: Viral
203	Taste transduction (view gene)	8 (0.33%)	63 (0.35%)	0.126984	0.625274	0.92097	ko04742	Organismal Systems	Sensory system
204	Fat digestion and absorption (view gene)	9 (0.37%)	71 (0.39%)	0.126761	0.628442	0.921098	ko04975	Organismal Systems	Digestive system
205	Vibrio cholerae infection (view gene)	10 (0.41%)	79 (0.44%)	0.126582	0.631637	0.921266	ko05110	Human Diseases	Infectious diseases: Bacterial
206	Oocyte meiosis (view gene)	22 (0.9%)	173 (0.95%)	0.127168	0.645369	0.935804	ko04114	Cellular Processes	Cell growth and death
207	N-Glycan biosynthesis (view gene)	10 (0.41%)	80 (0.44%)	0.125	0.647864	0.935804	ko00510	Metabolism	Glycan biosynthesis and metabolism
208	Primary immunodeficiency (view gene)	14 (0.57%)	112 (0.62%)	0.125	0.657794	0.942896	ko05340	Human Diseases	Immune diseases
209	Salivary secretion (view gene)	23 (0.94%)	182 (1%)	0.126374	0.659237	0.942896	ko04970	Organismal Systems	Digestive system
210	Glycosylphosphatidylinositol(GPI)-anchor biosynthesis (view gene)	4 (0.16%)	33 (0.18%)	0.121212	0.665388	0.942896	ko00563	Metabolism	Glycan biosynthesis and metabolism
211	Collecting duct acid secretion (view gene)	4 (0.16%)	33 (0.18%)	0.121212	0.665388	0.942896	ko04966	Organismal Systems	Excretory system
212	Carbohydrate digestion and absorption (view gene)	8 (0.33%)	66 (0.36%)	0.121212	0.678349	0.954604	ko04973	Organismal Systems	Digestive system
213	Non-small cell lung cancer (view gene)	11 (0.45%)	90 (0.5%)	0.122222	0.680036	0.954604	ko05223	Human Diseases	Cancers: Specific types
214	mTOR signaling pathway (view gene)	11 (0.45%)	91 (0.5%)	0.120879	0.694344	0.964559	ko04150	Environmental Information Processing	Signal transduction
215	Nucleotide excision repair (view gene)	8 (0.33%)	67 (0.37%)	0.119403	0.694967	0.964559	ko03420	Genetic Information Processing	Replication and repair
216	Intestinal immune network for IgA production (view gene)	14 (0.57%)	115 (0.63%)	0.121739	0.696805	0.964559	ko04672	Organismal Systems	Immune system
217	Apoptosis (view gene)	13 (0.53%)	108 (0.6%)	0.12037	0.708628	0.975008	ko04210	Cellular Processes	Cell growth and death
218	Autoimmune thyroid disease (view gene)	16 (0.66%)	132 (0.73%)	0.121212	0.710875	0.975008	ko05320	Human Diseases	Immune diseases
219	Taurine and hypotaurine metabolism (view gene)	2 (0.08%)	18 (0.1%)	0.111111	0.718124	0.98002	ko00430	Metabolism	Metabolism of other amino acids
220	Homologous recombination (view gene)	5 (0.21%)	44 (0.24%)	0.113636	0.723185	0.98002	ko03440	Genetic Information Processing	Replication and repair
221	Transcriptional misregulation in cancer (view gene)	50 (2.05%)	400 (2.21%)	0.125	0.734593	0.98002	ko05202	Human Diseases	Cancers: Overview
222	Ovarian steroidogenesis (view gene)	10 (0.41%)	86 (0.47%)	0.116279	0.736342	0.98002	ko04913	Organismal Systems	Endocrine system
223	Natural killer cell mediated cytotoxicity (view gene)	34 (1.39%)	277 (1.53%)	0.122744	0.743691	0.98002	ko04650	Organismal Systems	Immune system
224	Inflammatory bowel disease (IBD) (view gene)	14 (0.57%)	119 (0.66%)	0.117647	0.744487	0.98002	ko05321	Human Diseases	Immune diseases
225	Fc epsilon RI signaling pathway (view gene)	14 (0.57%)	119 (0.66%)	0.117647	0.744487	0.98002	ko04664	Organismal Systems	Immune system
226	Circadian entrainment (view gene)	19 (0.78%)	159 (0.88%)	0.119497	0.744738	0.98002	ko04713	Organismal Systems	Environmental adaptation
227	Starch and sucrose metabolism (view gene)	7 (0.29%)	62 (0.34%)	0.112903	0.745563	0.98002	ko00500	Metabolism	Carbohydrate metabolism
228	Dopaminergic synapse (view gene)	23 (0.94%)	191 (1.05%)	0.120419	0.747306	0.98002	ko04728	Organismal Systems	Nervous system
229	Mucin type O-Glycan biosynthesis (view gene)	4 (0.16%)	37 (0.2%)	0.108108	0.752055	0.98194	ko00512	Metabolism	Glycan biosynthesis and metabolism
230	Arachidonic acid metabolism (view gene)	15 (0.62%)	129 (0.71%)	0.116279	0.765403	0.995023	ko00590	Metabolism	Lipid metabolism
231	Arginine and proline metabolism (view gene)	11 (0.45%)	97 (0.53%)	0.113402	0.77167	0.996377	ko00330	Metabolism	Amino acid metabolism
232	Porphyrin and chlorophyll metabolism (view gene)	5 (0.21%)	47 (0.26%)	0.106383	0.775941	0.996377	ko00860	Metabolism	Metabolism of cofactors and vitamins
233	Prolactin signaling pathway (view gene)	14 (0.57%)	122 (0.67%)	0.114754	0.776846	0.996377	ko04917	Organismal Systems	Endocrine system
234	cAMP signaling pathway (view gene)	44 (1.8%)	361 (1.99%)	0.121884	0.782486	0.996377	ko04024	Environmental Information Processing	Signal transduction
235	Pancreatic cancer (view gene)	11 (0.45%)	98 (0.54%)	0.112245	0.783106	0.996377	ko05212	Human Diseases	Cancers: Specific types
236	RNA degradation (view gene)	13 (0.53%)	115 (0.63%)	0.113043	0.78888	0.998817	ko03018	Genetic Information Processing	Folding, sorting and degradation
237	alpha-Linolenic acid metabolism (view gene)	5 (0.21%)	48 (0.26%)	0.104167	0.791705	0.998817	ko00592	Metabolism	Lipid metabolism
238	Type II diabetes mellitus (view gene)	9 (0.37%)	83 (0.46%)	0.108434	0.80207	1	ko04930	Human Diseases	Endocrine and metabolic diseases
239	Lysosome (view gene)	22 (0.9%)	190 (1.05%)	0.115789	0.805292	1	ko04142	Cellular Processes	Transport and catabolism
240	MAPK signaling pathway - fly (view gene)	3 (0.12%)	31 (0.17%)	0.0967742	0.806624	1	ko04013	Environmental Information Processing	Signal transduction
241	Nitrogen metabolism (view gene)	2 (0.08%)	22 (0.12%)	0.0909091	0.816015	1	ko00910	Metabolism	Energy metabolism
242	Other glycan degradation (view gene)	3 (0.12%)	32 (0.18%)	0.09375	0.823783	1	ko00511	Metabolism	Glycan biosynthesis and metabolism
243	Basal transcription factors (view gene)	5 (0.21%)	51 (0.28%)	0.0980392	0.833803	1	ko03022	Genetic Information Processing	Transcription
244	Selenocompound metabolism (view gene)	2 (0.08%)	23 (0.13%)	0.0869565	0.835182	1	ko00450	Metabolism	Metabolism of other amino acids
245	Neurotrophin signaling pathway (view gene)	33 (1.35%)	283 (1.56%)	0.116608	0.835591	1	ko04722	Organismal Systems	Nervous system
246	Ascorbate and aldarate metabolism (view gene)	3 (0.12%)	33 (0.18%)	0.0909091	0.839623	1	ko00053	Metabolism	Carbohydrate metabolism
247	Ubiquitin mediated proteolysis (view gene)	23 (0.94%)	203 (1.12%)	0.1133	0.839937	1	ko04120	Genetic Information Processing	Folding, sorting and degradation
248	Tuberculosis (view gene)	42 (1.72%)	356 (1.96%)	0.117978	0.841762	1	ko05152	Human Diseases	Infectious diseases: Bacterial
249	Systemic lupus erythematosus (view gene)	31 (1.27%)	269 (1.48%)	0.115242	0.847178	1	ko05322	Human Diseases	Immune diseases
250	Long-term potentiation (view gene)	12 (0.49%)	113 (0.62%)	0.106195	0.847618	1	ko04720	Organismal Systems	Nervous system
251	T cell receptor signaling pathway (view gene)	27 (1.11%)	237 (1.31%)	0.113924	0.849105	1	ko04660	Organismal Systems	Immune system
252	Alcoholism (view gene)	36 (1.48%)	310 (1.71%)	0.116129	0.8514	1	ko05034	Human Diseases	Substance dependence
253	Phototransduction (view gene)	6 (0.25%)	62 (0.34%)	0.0967742	0.857249	1	ko04744	Organismal Systems	Sensory system
254	Vitamin digestion and absorption (view gene)	5 (0.21%)	53 (0.29%)	0.0943396	0.857805	1	ko04977	Organismal Systems	Digestive system
255	B cell receptor signaling pathway (view gene)	16 (0.66%)	151 (0.83%)	0.10596	0.877761	1	ko04662	Organismal Systems	Immune system
256	Tight junction (view gene)	28 (1.15%)	251 (1.38%)	0.111554	0.880118	1	ko04530	Cellular Processes	Cellular community
257	Mismatch repair (view gene)	2 (0.08%)	26 (0.14%)	0.0769231	0.882302	1	ko03430	Genetic Information Processing	Replication and repair
258	Phototransduction - fly (view gene)	7 (0.29%)	74 (0.41%)	0.0945946	0.885139	1	ko04745	Organismal Systems	Sensory system
259	Asthma (view gene)	9 (0.37%)	96 (0.53%)	0.09375	0.91282	1	ko05310	Human Diseases	Immune diseases
260	Cytosolic DNA-sensing pathway (view gene)	8 (0.33%)	87 (0.48%)	0.091954	0.913204	1	ko04623	Organismal Systems	Immune system
261	Graft-versus-host disease (view gene)	12 (0.49%)	123 (0.68%)	0.097561	0.91447	1	ko05332	Human Diseases	Immune diseases
262	NF-kappa B signaling pathway (view gene)	20 (0.82%)	193 (1.06%)	0.103627	0.918682	1	ko04064	Environmental Information Processing	Signal transduction
263	Thyroid cancer (view gene)	4 (0.16%)	51 (0.28%)	0.0784314	0.925801	1	ko05216	Human Diseases	Cancers: Specific types
264	Allograft rejection (view gene)	11 (0.45%)	118 (0.65%)	0.0932203	0.933123	1	ko05330	Human Diseases	Immune diseases
265	Steroid hormone biosynthesis (view gene)	9 (0.37%)	100 (0.55%)	0.09	0.933914	1	ko00140	Metabolism	Lipid metabolism
266	Aminoacyl-tRNA biosynthesis (view gene)	6 (0.25%)	72 (0.4%)	0.0833333	0.934477	1	ko00970	Genetic Information Processing	Translation
267	Pentose and glucuronate interconversions (view gene)	3 (0.12%)	42 (0.23%)	0.0714286	0.934552	1	ko00040	Metabolism	Carbohydrate metabolism
268	Ribosome (view gene)	20 (0.82%)	198 (1.09%)	0.10101	0.936994	1	ko03010	Genetic Information Processing	Translation
269	DNA replication (view gene)	3 (0.12%)	43 (0.24%)	0.0697674	0.941029	1	ko03030	Genetic Information Processing	Replication and repair
270	Base excision repair (view gene)	4 (0.16%)	55 (0.3%)	0.0727273	0.949235	1	ko03410	Genetic Information Processing	Replication and repair
271	Retrograde endocannabinoid signaling (view gene)	12 (0.49%)	132 (0.73%)	0.0909091	0.951678	1	ko04723	Organismal Systems	Nervous system
272	Jak-STAT signaling pathway (view gene)	25 (1.03%)	248 (1.37%)	0.100806	0.955932	1	ko04630	Environmental Information Processing	Signal transduction
273	Renin secretion (view gene)	9 (0.37%)	106 (0.58%)	0.0849057	0.957221	1	ko04924	Organismal Systems	Endocrine system
274	Proteasome (view gene)	4 (0.16%)	59 (0.33%)	0.0677966	0.965689	1	ko03050	Genetic Information Processing	Folding, sorting and degradation
275	Ribosome biogenesis in eukaryotes (view gene)	10 (0.41%)	119 (0.66%)	0.0840336	0.967123	1	ko03008	Genetic Information Processing	Translation
276	NOD-like receptor signaling pathway (view gene)	9 (0.37%)	111 (0.61%)	0.0810811	0.970711	1	ko04621	Organismal Systems	Immune system
277	Salmonella infection (view gene)	12 (0.49%)	141 (0.78%)	0.0851064	0.973862	1	ko05132	Human Diseases	Infectious diseases: Bacterial
278	Antigen processing and presentation (view gene)	14 (0.57%)	160 (0.88%)	0.0875	0.974587	1	ko04612	Organismal Systems	Immune system
279	Chagas disease (American trypanosomiasis) (view gene)	16 (0.66%)	179 (0.99%)	0.0893855	0.975645	1	ko05142	Human Diseases	Infectious diseases: Parasitic
280	Legionellosis (view gene)	18 (0.74%)	200 (1.1%)	0.09	0.979585	1	ko05134	Human Diseases	Infectious diseases: Bacterial
281	Retinol metabolism (view gene)	6 (0.25%)	86 (0.47%)	0.0697674	0.980552	1	ko00830	Metabolism	Metabolism of cofactors and vitamins
282	Cell cycle (view gene)	20 (0.82%)	223 (1.23%)	0.0896861	0.984873	1	ko04110	Cellular Processes	Cell growth and death
283	Bile secretion (view gene)	16 (0.66%)	187 (1.03%)	0.0855615	0.985594	1	ko04976	Organismal Systems	Digestive system
284	mRNA surveillance pathway (view gene)	10 (0.41%)	135 (0.74%)	0.0740741	0.990504	1	ko03015	Genetic Information Processing	Translation
285	Influenza A (view gene)	27 (1.11%)	295 (1.63%)	0.0915254	0.991061	1	ko05164	Human Diseases	Infectious diseases: Viral
286	Type I diabetes mellitus (view gene)	8 (0.33%)	116 (0.64%)	0.0689655	0.991507	1	ko04940	Human Diseases	Endocrine and metabolic diseases
287	Nicotine addiction (view gene)	2 (0.08%)	50 (0.28%)	0.04	0.993646	1	ko05033	Human Diseases	Substance dependence
288	Toll-like receptor signaling pathway (view gene)	12 (0.49%)	160 (0.88%)	0.075	0.993692	1	ko04620	Organismal Systems	Immune system
289	Amyotrophic lateral sclerosis (ALS) (view gene)	4 (0.16%)	80 (0.44%)	0.05	0.996241	1	ko05014	Human Diseases	Neurodegenerative diseases
290	Amino sugar and nucleotide sugar metabolism (view gene)	5 (0.21%)	94 (0.52%)	0.0531915	0.997008	1	ko00520	Metabolism	Carbohydrate metabolism
291	Spliceosome (view gene)	14 (0.57%)	191 (1.05%)	0.0732984	0.997375	1	ko03040	Genetic Information Processing	Transcription
292	Hepatitis C (view gene)	13 (0.53%)	182 (1%)	0.0714286	0.997584	1	ko05160	Human Diseases	Infectious diseases: Viral
293	RIG-I-like receptor signaling pathway (view gene)	7 (0.29%)	120 (0.66%)	0.0583333	0.997838	1	ko04622	Organismal Systems	Immune system
294	Herpes simplex infection (view gene)	23 (0.94%)	289 (1.59%)	0.0795848	0.998773	1	ko05168	Human Diseases	Infectious diseases: Viral
295	Measles (view gene)	18 (0.74%)	243 (1.34%)	0.0740741	0.998986	1	ko05162	Human Diseases	Infectious diseases: Viral
296	RNA transport (view gene)	19 (0.78%)	255 (1.41%)	0.0745098	0.999137	1	ko03013	Genetic Information Processing	Translation
297	Protein processing in endoplasmic reticulum (view gene)	15 (0.62%)	235 (1.3%)	0.0638298	0.999841	1	ko04141	Genetic Information Processing	Folding, sorting and degradation
298	ABC transporters (view gene)	6 (0.25%)	142 (0.78%)	0.0422535	0.999939	1	ko02010	Environmental Information Processing	Membrane transport
299	Olfactory transduction (view gene)	17 (0.7%)	1325 (7.31%)	0.0128302	1	1	ko04740	Organismal Systems	Sensory system
