# Supplementary material for: RNA-Seq Analysis Identifies Differentially Expressed Genes in Subcutaneous Adipose Tissue in Qaidaford Cattle, Cattle-Yak, and Angus Cattle
Source: Animals (Basel). 2019 Dec 3;9(12):1077. doi: 10.3390/ani9121077 (PMC6941056; doi:10.3390/ani9121077)
Supplement: Supplementary file 1 [file animals-09-01077-s001.zip › Supplementary Files20191121/Supplementary excel 6. Pathway enrichment analysis of CYB-vs-FB.xlsx]

## Sheet: Sheet1
Pathway Enrichment Analysis of CYB-vs-FB
#	Pathway	DEGs in term(114)	All gene in term (18134)	RichFactor	Pvalue	Qvalue	Pathway ID	Level 1	Level 2
1	Cell adhesion molecules (CAMs) (view gene)	12 (10.53%)	613 (3.38%)	0.0195759	0.000477265	0.059216	ko04514	Environmental Information Processing	Signaling molecules and interaction
2	Regulation of actin cytoskeleton (view gene)	11 (9.65%)	562 (3.1%)	0.019573	0.000828196	0.059216	ko04810	Cellular Processes	Cell motility
3	Circadian rhythm - fly (view gene)	2 (1.75%)	11 (0.06%)	0.181818	0.00207627	0.0989691	ko04711	Organismal Systems	Environmental adaptation
4	Rap1 signaling pathway (view gene)	10 (8.77%)	631 (3.48%)	0.0158479	0.00643979	0.200574	ko04015	Environmental Information Processing	Signal transduction
5	PI3K-Akt signaling pathway (view gene)	10 (8.77%)	639 (3.52%)	0.0156495	0.00701306	0.200574	ko04151	Environmental Information Processing	Signal transduction
6	ECM-receptor interaction (view gene)	6 (5.26%)	307 (1.69%)	0.019544	0.013029	0.242666	ko04512	Environmental Information Processing	Signaling molecules and interaction
7	Renin-angiotensin system (view gene)	2 (1.75%)	30 (0.17%)	0.0666667	0.0151935	0.242666	ko04614	Organismal Systems	Endocrine system
8	Axon guidance (view gene)	7 (6.14%)	414 (2.28%)	0.0169082	0.0156936	0.242666	ko04360	Organismal Systems	Development
9	Signaling pathways regulating pluripotency of stem cells (view gene)	5 (4.39%)	237 (1.31%)	0.021097	0.0169908	0.242666	ko04550	Cellular Processes	Cellular community
10	Arrhythmogenic right ventricular cardiomyopathy (ARVC) (view gene)	6 (5.26%)	332 (1.83%)	0.0180723	0.0184648	0.242666	ko05412	Human Diseases	Cardiovascular diseases
11	Pathways in cancer (view gene)	10 (8.77%)	744 (4.1%)	0.0134409	0.0188033	0.242666	ko05200	Human Diseases	Cancers: Overview
12	Circadian rhythm (view gene)	2 (1.75%)	35 (0.19%)	0.0571429	0.0203636	0.242666	ko04710	Organismal Systems	Environmental adaptation
13	Proteoglycans in cancer (view gene)	8 (7.02%)	577 (3.18%)	0.0138648	0.0291739	0.307042	ko05205	Human Diseases	Cancers: Overview
14	Valine, leucine and isoleucine biosynthesis (view gene)	1 (0.88%)	5 (0.03%)	0.2	0.0310433	0.307042	ko00290	Metabolism	Amino acid metabolism
15	Focal adhesion (view gene)	7 (6.14%)	481 (2.65%)	0.014553	0.0322071	0.307042	ko04510	Cellular Processes	Cellular community
16	AMPK signaling pathway (view gene)	4 (3.51%)	196 (1.08%)	0.0204082	0.0352514	0.31506	ko04152	Environmental Information Processing	Signal transduction
17	Melanoma (view gene)	3 (2.63%)	123 (0.68%)	0.0243902	0.0425433	0.357865	ko05218	Human Diseases	Cancers: Specific types
18	Leishmaniasis (view gene)	5 (4.39%)	311 (1.72%)	0.0160772	0.0466213	0.370381	ko05140	Human Diseases	Infectious diseases: Parasitic
19	Lipoic acid metabolism(no map in kegg)	1 (0.88%)	9 (0.05%)	0.111111	0.0551886	0.375691	ko00785	Metabolism	Metabolism of cofactors and vitamins
20	Taste transduction (view gene)	2 (1.75%)	63 (0.35%)	0.031746	0.0597036	0.375691	ko04742	Organismal Systems	Sensory system
21	Central carbon metabolism in cancer (view gene)	3 (2.63%)	143 (0.79%)	0.020979	0.0613968	0.375691	ko05230	Human Diseases	Cancers: Overview
22	Endocytosis (view gene)	6 (5.26%)	445 (2.45%)	0.0134831	0.0619115	0.375691	ko04144	Cellular Processes	Transport and catabolism
23	Hypertrophic cardiomyopathy (HCM) (view gene)	5 (4.39%)	347 (1.91%)	0.0144092	0.0680188	0.375691	ko05410	Human Diseases	Cardiovascular diseases
24	Toxoplasmosis (view gene)	5 (4.39%)	349 (1.92%)	0.0143266	0.0693447	0.375691	ko05145	Human Diseases	Infectious diseases: Parasitic
25	Basal cell carcinoma (view gene)	2 (1.75%)	70 (0.39%)	0.0285714	0.0717904	0.375691	ko05217	Human Diseases	Cancers: Specific types
26	Melanogenesis (view gene)	3 (2.63%)	154 (0.85%)	0.0194805	0.0731648	0.375691	ko04916	Organismal Systems	Endocrine system
27	Tight junction (view gene)	4 (3.51%)	251 (1.38%)	0.0159363	0.0738485	0.375691	ko04530	Cellular Processes	Cellular community
28	Dilated cardiomyopathy (view gene)	5 (4.39%)	359 (1.98%)	0.0139276	0.076189	0.375691	ko05414	Human Diseases	Cardiovascular diseases
29	Neuroactive ligand-receptor interaction (view gene)	5 (4.39%)	359 (1.98%)	0.0139276	0.076189	0.375691	ko04080	Environmental Information Processing	Signaling molecules and interaction
30	Small cell lung cancer (view gene)	4 (3.51%)	274 (1.51%)	0.0145985	0.0944813	0.443141	ko05222	Human Diseases	Cancers: Specific types
31	Glycerolipid metabolism (view gene)	2 (1.75%)	83 (0.46%)	0.0240964	0.0960656	0.443141	ko00561	Metabolism	Lipid metabolism
32	Transcriptional misregulation in cancer (view gene)	5 (4.39%)	400 (2.21%)	0.0125	0.1079	0.473452	ko05202	Human Diseases	Cancers: Overview
33	Hippo signaling pathway (view gene)	4 (3.51%)	289 (1.59%)	0.0138408	0.109258	0.473452	ko04390	Environmental Information Processing	Signal transduction
34	Bile secretion (view gene)	3 (2.63%)	187 (1.03%)	0.0160428	0.113783	0.478557	ko04976	Organismal Systems	Digestive system
35	Prostate cancer (view gene)	3 (2.63%)	193 (1.06%)	0.015544	0.121933	0.498183	ko05215	Human Diseases	Cancers: Specific types
36	Nitrogen metabolism (view gene)	1 (0.88%)	22 (0.12%)	0.0454545	0.129616	0.500959	ko00910	Metabolism	Energy metabolism
37	Shigellosis (view gene)	4 (3.51%)	310 (1.71%)	0.0129032	0.131566	0.500959	ko05131	Human Diseases	Infectious diseases: Bacterial
38	Wnt signaling pathway (view gene)	3 (2.63%)	201 (1.11%)	0.0149254	0.133122	0.500959	ko04310	Environmental Information Processing	Signal transduction
39	TGF-beta signaling pathway (view gene)	2 (1.75%)	108 (0.6%)	0.0185185	0.147831	0.505601	ko04350	Environmental Information Processing	Signal transduction
40	Ras signaling pathway (view gene)	5 (4.39%)	444 (2.45%)	0.0112613	0.14801	0.505601	ko04014	Environmental Information Processing	Signal transduction
41	HTLV-I infection (view gene)	5 (4.39%)	453 (2.5%)	0.0110375	0.156915	0.505601	ko05166	Human Diseases	Infectious diseases: Viral
42	Adrenergic signaling in cardiomyocytes (view gene)	3 (2.63%)	218 (1.2%)	0.0137615	0.158011	0.505601	ko04261	Organismal Systems	Circulatory system
43	Proximal tubule bicarbonate reclamation (view gene)	1 (0.88%)	28 (0.15%)	0.0357143	0.161978	0.505601	ko04964	Organismal Systems	Excretory system
44	Type I diabetes mellitus (view gene)	2 (1.75%)	116 (0.64%)	0.0172414	0.165412	0.505601	ko04940	Human Diseases	Endocrine and metabolic diseases
45	Peroxisome (view gene)	2 (1.75%)	116 (0.64%)	0.0172414	0.165412	0.505601	ko04146	Cellular Processes	Transport and catabolism
46	Allograft rejection (view gene)	2 (1.75%)	118 (0.65%)	0.0169492	0.169864	0.505601	ko05330	Human Diseases	Immune diseases
47	Phagosome (view gene)	5 (4.39%)	469 (2.59%)	0.010661	0.173277	0.505601	ko04145	Cellular Processes	Transport and catabolism
48	Graft-versus-host disease (view gene)	2 (1.75%)	123 (0.68%)	0.0162602	0.181081	0.505601	ko05332	Human Diseases	Immune diseases
49	Biosynthesis of amino acids(no map in kegg)	2 (1.75%)	125 (0.69%)	0.016	0.185599	0.505601	ko01230	Metabolism	Global and overview maps
50	Tuberculosis (view gene)	4 (3.51%)	356 (1.96%)	0.011236	0.186157	0.505601	ko05152	Human Diseases	Infectious diseases: Bacterial
51	Terpenoid backbone biosynthesis (view gene)	1 (0.88%)	33 (0.18%)	0.030303	0.188032	0.505601	ko00900	Metabolism	Metabolism of terpenoids and polyketides
52	Fructose and mannose metabolism (view gene)	1 (0.88%)	34 (0.19%)	0.0294118	0.193146	0.505601	ko00051	Metabolism	Carbohydrate metabolism
53	Adherens junction (view gene)	3 (2.63%)	241 (1.33%)	0.0124481	0.193716	0.505601	ko04520	Cellular Processes	Cellular community
54	Platelet activation (view gene)	4 (3.51%)	362 (2%)	0.0110497	0.19377	0.505601	ko04611	Organismal Systems	Immune system
55	MAPK signaling pathway (view gene)	4 (3.51%)	365 (2.01%)	0.0109589	0.197613	0.505601	ko04010	Environmental Information Processing	Signal transduction
56	PPAR signaling pathway (view gene)	2 (1.75%)	132 (0.73%)	0.0151515	0.201533	0.505601	ko03320	Organismal Systems	Endocrine system
57	Autoimmune thyroid disease (view gene)	2 (1.75%)	132 (0.73%)	0.0151515	0.201533	0.505601	ko05320	Human Diseases	Immune diseases
58	Glycerophospholipid metabolism (view gene)	2 (1.75%)	136 (0.75%)	0.0147059	0.21071	0.51951	ko00564	Metabolism	Lipid metabolism
59	Complement and coagulation cascades (view gene)	2 (1.75%)	139 (0.77%)	0.0143885	0.217621	0.523158	ko04610	Organismal Systems	Immune system
60	Salmonella infection (view gene)	2 (1.75%)	141 (0.78%)	0.0141844	0.222239	0.523158	ko05132	Human Diseases	Infectious diseases: Bacterial
61	SNARE interactions in vesicular transport (view gene)	1 (0.88%)	40 (0.22%)	0.025	0.223165	0.523158	ko04130	Genetic Information Processing	Folding, sorting and degradation
62	Pentose and glucuronate interconversions (view gene)	1 (0.88%)	42 (0.23%)	0.0238095	0.232923	0.537227	ko00040	Metabolism	Carbohydrate metabolism
63	Butanoate metabolism (view gene)	1 (0.88%)	43 (0.24%)	0.0232558	0.237757	0.53967	ko00650	Metabolism	Carbohydrate metabolism
64	Circadian entrainment (view gene)	2 (1.75%)	159 (0.88%)	0.0125786	0.264064	0.590018	ko04713	Organismal Systems	Environmental adaptation
65	Glycine, serine and threonine metabolism (view gene)	1 (0.88%)	50 (0.28%)	0.02	0.270756	0.592173	ko00260	Metabolism	Amino acid metabolism
66	Herpes simplex infection (view gene)	3 (2.63%)	289 (1.59%)	0.0103806	0.27331	0.592173	ko05168	Human Diseases	Infectious diseases: Viral
67	Vitamin digestion and absorption (view gene)	1 (0.88%)	53 (0.29%)	0.0188679	0.284461	0.5994	ko04977	Organismal Systems	Digestive system
68	Inflammatory mediator regulation of TRP channels (view gene)	2 (1.75%)	168 (0.93%)	0.0119048	0.28503	0.5994	ko04750	Organismal Systems	Sensory system
69	Protein digestion and absorption (view gene)	2 (1.75%)	181 (1%)	0.0110497	0.315205	0.630945	ko04974	Organismal Systems	Digestive system
70	Salivary secretion (view gene)	2 (1.75%)	182 (1%)	0.010989	0.317517	0.630945	ko04970	Organismal Systems	Digestive system
71	Tyrosine metabolism (view gene)	1 (0.88%)	61 (0.34%)	0.0163934	0.319773	0.630945	ko00350	Metabolism	Amino acid metabolism
72	Cysteine and methionine metabolism (view gene)	1 (0.88%)	62 (0.34%)	0.016129	0.324064	0.630945	ko00270	Metabolism	Amino acid metabolism
73	Phototransduction (view gene)	1 (0.88%)	62 (0.34%)	0.016129	0.324064	0.630945	ko04744	Organismal Systems	Sensory system
74	Bacterial invasion of epithelial cells (view gene)	3 (2.63%)	320 (1.76%)	0.009375	0.326503	0.630945	ko05100	Human Diseases	Infectious diseases: Bacterial
75	Other types of O-glycan biosynthesis(no map in kegg)	1 (0.88%)	64 (0.35%)	0.015625	0.332565	0.63367	ko00514	Metabolism	Glycan biosynthesis and metabolism
76	Hedgehog signaling pathway (view gene)	1 (0.88%)	65 (0.36%)	0.0153846	0.336776	0.63367	ko04340	Environmental Information Processing	Signal transduction
77	Pathogenic Escherichia coli infection (view gene)	3 (2.63%)	333 (1.84%)	0.00900901	0.348882	0.646168	ko05130	Human Diseases	Infectious diseases: Bacterial
78	Serotonergic synapse (view gene)	2 (1.75%)	198 (1.09%)	0.010101	0.354222	0.646168	ko04726	Organismal Systems	Nervous system
79	Rheumatoid arthritis (view gene)	2 (1.75%)	201 (1.11%)	0.00995025	0.361034	0.646168	ko05323	Human Diseases	Immune diseases
80	Notch signaling pathway (view gene)	1 (0.88%)	71 (0.39%)	0.0140845	0.361493	0.646168	ko04330	Environmental Information Processing	Signal transduction
81	Pertussis (view gene)	3 (2.63%)	349 (1.92%)	0.00859599	0.376326	0.663824	ko05133	Human Diseases	Infectious diseases: Bacterial
82	Drug metabolism - cytochrome P450 (view gene)	1 (0.88%)	76 (0.42%)	0.0131579	0.381391	0.663824	ko00982	Metabolism	Xenobiotics biodegradation and metabolism
83	Mineral absorption (view gene)	1 (0.88%)	77 (0.42%)	0.012987	0.385296	0.663824	ko04978	Organismal Systems	Digestive system
84	Cytokine-cytokine receptor interaction (view gene)	3 (2.63%)	367 (2.02%)	0.00817439	0.406928	0.670982	ko04060	Environmental Information Processing	Signaling molecules and interaction
85	Metabolism of xenobiotics by cytochrome P450 (view gene)	1 (0.88%)	83 (0.46%)	0.0120482	0.40822	0.670982	ko00980	Metabolism	Xenobiotics biodegradation and metabolism
86	Lysine degradation (view gene)	1 (0.88%)	83 (0.46%)	0.0120482	0.40822	0.670982	ko00310	Metabolism	Amino acid metabolism
87	Type II diabetes mellitus (view gene)	1 (0.88%)	83 (0.46%)	0.0120482	0.40822	0.670982	ko04930	Human Diseases	Endocrine and metabolic diseases
88	Retinol metabolism (view gene)	1 (0.88%)	86 (0.47%)	0.0116279	0.419362	0.681463	ko00830	Metabolism	Metabolism of cofactors and vitamins
89	Asthma (view gene)	1 (0.88%)	96 (0.53%)	0.0104167	0.455021	0.708075	ko05310	Human Diseases	Immune diseases
90	Viral myocarditis (view gene)	2 (1.75%)	245 (1.35%)	0.00816327	0.457303	0.708075	ko05416	Human Diseases	Cardiovascular diseases
91	Arginine and proline metabolism (view gene)	1 (0.88%)	97 (0.53%)	0.0103093	0.458466	0.708075	ko00330	Metabolism	Amino acid metabolism
92	Cardiac muscle contraction (view gene)	1 (0.88%)	101 (0.56%)	0.00990099	0.472028	0.708075	ko04260	Organismal Systems	Circulatory system
93	Leukocyte transendothelial migration (view gene)	3 (2.63%)	408 (2.25%)	0.00735294	0.474788	0.708075	ko04670	Organismal Systems	Immune system
94	Synaptic vesicle cycle (view gene)	1 (0.88%)	102 (0.56%)	0.00980392	0.475366	0.708075	ko04721	Organismal Systems	Nervous system
95	Prion diseases (view gene)	1 (0.88%)	102 (0.56%)	0.00980392	0.475366	0.708075	ko05020	Human Diseases	Neurodegenerative diseases
96	Adipocytokine signaling pathway (view gene)	1 (0.88%)	103 (0.57%)	0.00970874	0.478683	0.708075	ko04920	Organismal Systems	Endocrine system
97	Bladder cancer (view gene)	1 (0.88%)	105 (0.58%)	0.00952381	0.485254	0.708075	ko05219	Human Diseases	Cancers: Specific types
98	Insulin secretion (view gene)	1 (0.88%)	105 (0.58%)	0.00952381	0.485254	0.708075	ko04911	Organismal Systems	Endocrine system
99	Chemokine signaling pathway (view gene)	2 (1.75%)	267 (1.47%)	0.00749064	0.502287	0.717637	ko04062	Organismal Systems	Immune system
100	Primary immunodeficiency (view gene)	1 (0.88%)	112 (0.62%)	0.00892857	0.507614	0.717637	ko05340	Human Diseases	Immune diseases
101	Hematopoietic cell lineage (view gene)	2 (1.75%)	274 (1.51%)	0.00729927	0.516097	0.717637	ko04640	Organismal Systems	Immune system
102	Intestinal immune network for IgA production (view gene)	1 (0.88%)	115 (0.63%)	0.00869565	0.516899	0.717637	ko04672	Organismal Systems	Immune system
103	p53 signaling pathway (view gene)	1 (0.88%)	115 (0.63%)	0.00869565	0.516899	0.717637	ko04115	Cellular Processes	Cell growth and death
104	Epithelial cell signaling in Helicobacter pylori infection (view gene)	1 (0.88%)	118 (0.65%)	0.00847458	0.526011	0.720462	ko05120	Human Diseases	Infectious diseases: Bacterial
105	Inflammatory bowel disease (IBD) (view gene)	1 (0.88%)	119 (0.66%)	0.00840336	0.52901	0.720462	ko05321	Human Diseases	Immune diseases
106	Calcium signaling pathway (view gene)	2 (1.75%)	299 (1.65%)	0.00668896	0.563333	0.746873	ko04020	Environmental Information Processing	Signal transduction
107	Pancreatic secretion (view gene)	1 (0.88%)	131 (0.72%)	0.00763359	0.563567	0.746873	ko04972	Organismal Systems	Digestive system
108	Aldosterone synthesis and secretion (view gene)	1 (0.88%)	132 (0.73%)	0.00757576	0.566331	0.746873	ko04925	Organismal Systems	Endocrine system
109	mRNA surveillance pathway (view gene)	1 (0.88%)	135 (0.74%)	0.00740741	0.574518	0.746873	ko03015	Genetic Information Processing	Translation
110	Gastric acid secretion (view gene)	1 (0.88%)	135 (0.74%)	0.00740741	0.574518	0.746873	ko04971	Organismal Systems	Digestive system
111	Gap junction (view gene)	1 (0.88%)	139 (0.77%)	0.00719424	0.585196	0.753901	ko04540	Cellular Processes	Cellular community
112	Hippo signaling pathway - fly (view gene)	1 (0.88%)	142 (0.78%)	0.00704225	0.59303	0.757172	ko04391	Environmental Information Processing	Signal transduction
113	Carbon metabolism(no map in kegg)	1 (0.88%)	148 (0.82%)	0.00675676	0.608261	0.769746	ko01200	Metabolism	Global and overview maps
114	HIF-1 signaling pathway (view gene)	1 (0.88%)	153 (0.84%)	0.00653595	0.620521	0.778372	ko04066	Environmental Information Processing	Signal transduction
115	Antigen processing and presentation (view gene)	1 (0.88%)	160 (0.88%)	0.00625	0.637048	0.784223	ko04612	Organismal Systems	Immune system
116	Toll-like receptor signaling pathway (view gene)	1 (0.88%)	160 (0.88%)	0.00625	0.637048	0.784223	ko04620	Organismal Systems	Immune system
117	Fc gamma R-mediated phagocytosis (view gene)	1 (0.88%)	162 (0.89%)	0.00617284	0.641637	0.784223	ko04666	Organismal Systems	Immune system
118	FoxO signaling pathway (view gene)	1 (0.88%)	167 (0.92%)	0.00598802	0.652861	0.791179	ko04068	Environmental Information Processing	Signal transduction
119	cAMP signaling pathway (view gene)	2 (1.75%)	361 (1.99%)	0.00554017	0.665962	0.800273	ko04024	Environmental Information Processing	Signal transduction
120	Sphingolipid signaling pathway (view gene)	1 (0.88%)	177 (0.98%)	0.00564972	0.674274	0.801741	ko04071	Environmental Information Processing	Signal transduction
121	Chagas disease (American trypanosomiasis) (view gene)	1 (0.88%)	179 (0.99%)	0.00558659	0.678397	0.801741	ko05142	Human Diseases	Infectious diseases: Parasitic
122	Hepatitis C (view gene)	1 (0.88%)	182 (1%)	0.00549451	0.684484	0.802168	ko05160	Human Diseases	Infectious diseases: Viral
123	Spliceosome (view gene)	1 (0.88%)	191 (1.05%)	0.0052356	0.702069	0.802168	ko03040	Genetic Information Processing	Transcription
124	Dopaminergic synapse (view gene)	1 (0.88%)	191 (1.05%)	0.0052356	0.702069	0.802168	ko04728	Organismal Systems	Nervous system
125	NF-kappa B signaling pathway (view gene)	1 (0.88%)	193 (1.06%)	0.00518135	0.705843	0.802168	ko04064	Environmental Information Processing	Signal transduction
126	Staphylococcus aureus infection (view gene)	1 (0.88%)	195 (1.08%)	0.00512821	0.709569	0.802168	ko05150	Human Diseases	Infectious diseases: Bacterial
127	MicroRNAs in cancer (view gene)	2 (1.75%)	395 (2.18%)	0.00506329	0.713576	0.802168	ko05206	Human Diseases	Cancers: Overview
128	Legionellosis (view gene)	1 (0.88%)	200 (1.1%)	0.005	0.718682	0.802168	ko05134	Human Diseases	Infectious diseases: Bacterial
129	Insulin resistance (view gene)	1 (0.88%)	204 (1.12%)	0.00490196	0.725768	0.802168	ko04931	Human Diseases	Endocrine and metabolic diseases
130	Non-alcoholic fatty liver disease (NAFLD) (view gene)	1 (0.88%)	206 (1.14%)	0.00485437	0.729244	0.802168	ko04932	Human Diseases	Endocrine and metabolic diseases
131	Malaria (view gene)	1 (0.88%)	213 (1.17%)	0.00469484	0.74107	0.808954	ko05144	Human Diseases	Infectious diseases: Parasitic
132	Purine metabolism (view gene)	1 (0.88%)	230 (1.27%)	0.00434783	0.767702	0.829541	ko00230	Metabolism	Nucleotide metabolism
133	T cell receptor signaling pathway (view gene)	1 (0.88%)	237 (1.31%)	0.00421941	0.777861	0.829541	ko04660	Organismal Systems	Immune system
134	Huntington's disease (view gene)	1 (0.88%)	239 (1.32%)	0.0041841	0.780682	0.829541	ko05016	Human Diseases	Neurodegenerative diseases
135	cGMP-PKG signaling pathway (view gene)	1 (0.88%)	243 (1.34%)	0.00411523	0.786218	0.829541	ko04022	Environmental Information Processing	Signal transduction
136	Amoebiasis (view gene)	1 (0.88%)	245 (1.35%)	0.00408163	0.788934	0.829541	ko05146	Human Diseases	Infectious diseases: Parasitic
137	Systemic lupus erythematosus (view gene)	1 (0.88%)	269 (1.48%)	0.00371747	0.818974	0.854842	ko05322	Human Diseases	Immune diseases
138	Natural killer cell mediated cytotoxicity (view gene)	1 (0.88%)	277 (1.53%)	0.00361011	0.828014	0.858014	ko04650	Organismal Systems	Immune system
139	Influenza A (view gene)	1 (0.88%)	295 (1.63%)	0.00338983	0.846749	0.864893	ko05164	Human Diseases	Infectious diseases: Viral
140	Thyroid hormone signaling pathway (view gene)	1 (0.88%)	295 (1.63%)	0.00338983	0.846749	0.864893	ko04919	Organismal Systems	Endocrine system
141	Metabolic pathways(no map in kegg)	8 (7.02%)	1731 (9.55%)	0.00462161	0.862734	0.874971	ko01100	Metabolism	Global and overview maps
142	Epstein-Barr virus infection(no map in kegg)	1 (0.88%)	345 (1.9%)	0.00289855	0.888827	0.895086	ko05169	Human Diseases	Infectious diseases: Viral
143	Olfactory transduction (view gene)	1 (0.88%)	1325 (7.31%)	0.000754717	0.99983	0.99983	ko04740	Organismal Systems	Sensory system
